# Supplementary material for: Use of a taxon-specific reference database for accurate metagenomics-based pathogen detection of Listeria monocytogenes in turkey deli meat and spinach
Source: BMC Genomics. 2023 Jun 27;24:361. doi: 10.1186/s12864-023-09338-w (PMC10303765; doi:10.1186/s12864-023-09338-w)
Supplement: Supplementary file 1 — Additional file 1. [file 12864_2023_9338_MOESM1_ESM.xlsx]

## Sheet: Additional_file_1
Additional File 1. Percentage of total raw reads classified as Listeria monocytogenes. File contains percentage of total raw reads classified as L. monocytogenes, which was used during provision of test datasets for reference database assessment.
Dataset	Sample Type	Spike-in Level	Analysis Parameter	Classifier	Database	Extraction Kit	Total Number of Raw Reads	Classified Reads	Unclassified Reads	Reads Classified as Listeria monocytogenes	Percentage of Total Raw Reads Classified as Listeria monocytogenes
M1-1-Z	RTE-Turkey	High-1	Raw	Centrifuge	UNIVERSAL	Zymo Research Quick-DNA Fecal/Soil Microbe Miniprep Kit	1026107	83322	942785	57	0.00555498
M1-2-Z	RTE-Turkey	High-2	Raw	Centrifuge	UNIVERSAL	Zymo Research Quick-DNA Fecal/Soil Microbe Miniprep Kit	776952	63401	713551	47	0.00604928
M2-1-Z	RTE-Turkey	Medium-1	Raw	Centrifuge	UNIVERSAL	Zymo Research Quick-DNA Fecal/Soil Microbe Miniprep Kit	1162364	98698	1063666	65	0.00559205
M2-2-Z	RTE-Turkey	Medium-2	Raw	Centrifuge	UNIVERSAL	Zymo Research Quick-DNA Fecal/Soil Microbe Miniprep Kit	701923	57052	644871	24	0.00341918
M3-1-Z	RTE-Turkey	Low-1	Raw	Centrifuge	UNIVERSAL	Zymo Research Quick-DNA Fecal/Soil Microbe Miniprep Kit	917745	75289	842456	45	0.00490332
M3-2-Z	RTE-Turkey	Low-2	Raw	Centrifuge	UNIVERSAL	Zymo Research Quick-DNA Fecal/Soil Microbe Miniprep Kit	1108250	88754	1019496	39	0.00351906
S1-1-Z	Spinach	High-1	Raw	Centrifuge	UNIVERSAL	Zymo Research Quick-DNA Fecal/Soil Microbe Miniprep Kit	417409	301593	115816	42	0.0100621
S1-2-Z	Spinach	High-2	Raw	Centrifuge	UNIVERSAL	Zymo Research Quick-DNA Fecal/Soil Microbe Miniprep Kit	444438	324299	120139	41	0.00922513
S2-1-Z	Spinach	Medium-1	Raw	Centrifuge	UNIVERSAL	Zymo Research Quick-DNA Fecal/Soil Microbe Miniprep Kit	534542	387769	146773	14	0.00261906
S2-2-Z	Spinach	Medium-2	Raw	Centrifuge	UNIVERSAL	Zymo Research Quick-DNA Fecal/Soil Microbe Miniprep Kit	593079	430742	162337	5	0.000843058
S3-1-Z	Spinach	Low-1	Raw	Centrifuge	UNIVERSAL	Zymo Research Quick-DNA Fecal/Soil Microbe Miniprep Kit	595915	427317	168598	10	0.00167809
S3-2-Z	Spinach	Low-2	Raw	Centrifuge	UNIVERSAL	Zymo Research Quick-DNA Fecal/Soil Microbe Miniprep Kit	723521	540021	183500	11	0.00152034
M1-1-Z	RTE-Turkey	High-1	Raw	Centrifuge	FBP	Zymo Research Quick-DNA Fecal/Soil Microbe Miniprep Kit	1026107	50931	975176	65	0.00633462
M1-2-Z	RTE-Turkey	High-2	Raw	Centrifuge	FBP	Zymo Research Quick-DNA Fecal/Soil Microbe Miniprep Kit	776952	39134	737818	51	0.00656411
M2-1-Z	RTE-Turkey	Medium-1	Raw	Centrifuge	FBP	Zymo Research Quick-DNA Fecal/Soil Microbe Miniprep Kit	1162364	60548	1101816	78	0.00671046
M2-2-Z	RTE-Turkey	Medium-2	Raw	Centrifuge	FBP	Zymo Research Quick-DNA Fecal/Soil Microbe Miniprep Kit	701923	35522	666401	30	0.00427397
M3-1-Z	RTE-Turkey	Low-1	Raw	Centrifuge	FBP	Zymo Research Quick-DNA Fecal/Soil Microbe Miniprep Kit	917745	46207	871538	42	0.00457643
M3-2-Z	RTE-Turkey	Low-2	Raw	Centrifuge	FBP	Zymo Research Quick-DNA Fecal/Soil Microbe Miniprep Kit	1108250	54445	1053805	49	0.00442139
S1-1-Z	Spinach	High-1	Raw	Centrifuge	FBP	Zymo Research Quick-DNA Fecal/Soil Microbe Miniprep Kit	417409	26415	390994	54	0.012937
S1-2-Z	Spinach	High-2	Raw	Centrifuge	FBP	Zymo Research Quick-DNA Fecal/Soil Microbe Miniprep Kit	444438	27931	416507	64	0.0144002
S2-1-Z	Spinach	Medium-1	Raw	Centrifuge	FBP	Zymo Research Quick-DNA Fecal/Soil Microbe Miniprep Kit	534542	33282	501260	28	0.00523813
S2-2-Z	Spinach	Medium-2	Raw	Centrifuge	FBP	Zymo Research Quick-DNA Fecal/Soil Microbe Miniprep Kit	593079	36894	556185	31	0.00522696
S3-1-Z	Spinach	Low-1	Raw	Centrifuge	FBP	Zymo Research Quick-DNA Fecal/Soil Microbe Miniprep Kit	595915	36560	559355	14	0.00234933
S3-2-Z	Spinach	Low-2	Raw	Centrifuge	FBP	Zymo Research Quick-DNA Fecal/Soil Microbe Miniprep Kit	723521	44067	679454	28	0.00386996
M1-1-Z	RTE-Turkey	High-1	Raw	Kraken2	UNIVERSAL	Zymo Research Quick-DNA Fecal/Soil Microbe Miniprep Kit	1026107	42008	984099	17	0.00165675
M1-2-Z	RTE-Turkey	High-2	Raw	Kraken2	UNIVERSAL	Zymo Research Quick-DNA Fecal/Soil Microbe Miniprep Kit	776952	32243	744709	22	0.00283158
M2-1-Z	RTE-Turkey	Medium-1	Raw	Kraken2	UNIVERSAL	Zymo Research Quick-DNA Fecal/Soil Microbe Miniprep Kit	1162364	48705	1113659	15	0.00129047
M2-2-Z	RTE-Turkey	Medium-2	Raw	Kraken2	UNIVERSAL	Zymo Research Quick-DNA Fecal/Soil Microbe Miniprep Kit	701923	29104	672819	4	0.000569863
M3-1-Z	RTE-Turkey	Low-1	Raw	Kraken2	UNIVERSAL	Zymo Research Quick-DNA Fecal/Soil Microbe Miniprep Kit	917745	37858	879887	9	0.000980665
M3-2-Z	RTE-Turkey	Low-2	Raw	Kraken2	UNIVERSAL	Zymo Research Quick-DNA Fecal/Soil Microbe Miniprep Kit	1108250	45068	1063182	13	0.00117302
S1-1-Z	Spinach	High-1	Raw	Kraken2	UNIVERSAL	Zymo Research Quick-DNA Fecal/Soil Microbe Miniprep Kit	417409	294668	122741	34	0.00814549
S1-2-Z	Spinach	High-2	Raw	Kraken2	UNIVERSAL	Zymo Research Quick-DNA Fecal/Soil Microbe Miniprep Kit	444438	317178	127260	39	0.00877513
S2-1-Z	Spinach	Medium-1	Raw	Kraken2	UNIVERSAL	Zymo Research Quick-DNA Fecal/Soil Microbe Miniprep Kit	534542	378768	155774	4	0.000748304
S2-2-Z	Spinach	Medium-2	Raw	Kraken2	UNIVERSAL	Zymo Research Quick-DNA Fecal/Soil Microbe Miniprep Kit	593079	422043	171036	4	0.000674446
S3-1-Z	Spinach	Low-1	Raw	Kraken2	UNIVERSAL	Zymo Research Quick-DNA Fecal/Soil Microbe Miniprep Kit	595915	417809	178106	1	0.000167809
S3-2-Z	Spinach	Low-2	Raw	Kraken2	UNIVERSAL	Zymo Research Quick-DNA Fecal/Soil Microbe Miniprep Kit	723521	530762	192759	2	0.000276426
M1-1-Z	RTE-Turkey	High-1	Raw	Kraken2	FBP	Zymo Research Quick-DNA Fecal/Soil Microbe Miniprep Kit	1026107	28942	997165	17	0.00165675
M1-2-Z	RTE-Turkey	High-2	Raw	Kraken2	FBP	Zymo Research Quick-DNA Fecal/Soil Microbe Miniprep Kit	776952	22126	754826	22	0.00283158
M2-1-Z	RTE-Turkey	Medium-1	Raw	Kraken2	FBP	Zymo Research Quick-DNA Fecal/Soil Microbe Miniprep Kit	1162364	33769	1128595	15	0.00129047
M2-2-Z	RTE-Turkey	Medium-2	Raw	Kraken2	FBP	Zymo Research Quick-DNA Fecal/Soil Microbe Miniprep Kit	701923	20073	681850	3	0.000427397
M3-1-Z	RTE-Turkey	Low-1	Raw	Kraken2	FBP	Zymo Research Quick-DNA Fecal/Soil Microbe Miniprep Kit	917745	26162	891583	8	0.000871702
M3-2-Z	RTE-Turkey	Low-2	Raw	Kraken2	FBP	Zymo Research Quick-DNA Fecal/Soil Microbe Miniprep Kit	1108250	31028	1077222	13	0.00117302
S1-1-Z	Spinach	High-1	Raw	Kraken2	FBP	Zymo Research Quick-DNA Fecal/Soil Microbe Miniprep Kit	417409	19757	397652	48	0.0114995
S1-2-Z	Spinach	High-2	Raw	Kraken2	FBP	Zymo Research Quick-DNA Fecal/Soil Microbe Miniprep Kit	444438	20808	423630	68	0.0153002
S2-1-Z	Spinach	Medium-1	Raw	Kraken2	FBP	Zymo Research Quick-DNA Fecal/Soil Microbe Miniprep Kit	534542	25024	509518	35	0.00654766
S2-2-Z	Spinach	Medium-2	Raw	Kraken2	FBP	Zymo Research Quick-DNA Fecal/Soil Microbe Miniprep Kit	593079	27787	565292	28	0.00472112
S3-1-Z	Spinach	Low-1	Raw	Kraken2	FBP	Zymo Research Quick-DNA Fecal/Soil Microbe Miniprep Kit	595915	27467	568448	36	0.00604113
S3-2-Z	Spinach	Low-2	Raw	Kraken2	FBP	Zymo Research Quick-DNA Fecal/Soil Microbe Miniprep Kit	723521	33797	689724	37	0.00511388
M1-1-Z	RTE-Turkey	High-1	Raw	KrakenUniq	UNIVERSAL	Zymo Research Quick-DNA Fecal/Soil Microbe Miniprep Kit	1026107	19731	1006376	6	0.000584734
M1-2-Z	RTE-Turkey	High-2	Raw	KrakenUniq	UNIVERSAL	Zymo Research Quick-DNA Fecal/Soil Microbe Miniprep Kit	776952	15128	761824	14	0.00180191
M2-1-Z	RTE-Turkey	Medium-1	Raw	KrakenUniq	UNIVERSAL	Zymo Research Quick-DNA Fecal/Soil Microbe Miniprep Kit	1162364	22875	1139489	3	0.000258095
M2-2-Z	RTE-Turkey	Medium-2	Raw	KrakenUniq	UNIVERSAL	Zymo Research Quick-DNA Fecal/Soil Microbe Miniprep Kit	701923	14056	687867	0	0
M3-1-Z	RTE-Turkey	Low-1	Raw	KrakenUniq	UNIVERSAL	Zymo Research Quick-DNA Fecal/Soil Microbe Miniprep Kit	917745	17774	899971	0	0
M3-2-Z	RTE-Turkey	Low-2	Raw	KrakenUniq	UNIVERSAL	Zymo Research Quick-DNA Fecal/Soil Microbe Miniprep Kit	1108250	20691	1087559	0	0
S1-1-Z	Spinach	High-1	Raw	KrakenUniq	UNIVERSAL	Zymo Research Quick-DNA Fecal/Soil Microbe Miniprep Kit	417409	282471	134938	33	0.00790591
S1-2-Z	Spinach	High-2	Raw	KrakenUniq	UNIVERSAL	Zymo Research Quick-DNA Fecal/Soil Microbe Miniprep Kit	444438	304136	140302	39	0.00877513
S2-1-Z	Spinach	Medium-1	Raw	KrakenUniq	UNIVERSAL	Zymo Research Quick-DNA Fecal/Soil Microbe Miniprep Kit	534542	362774	171768	3	0.000561228
S2-2-Z	Spinach	Medium-2	Raw	KrakenUniq	UNIVERSAL	Zymo Research Quick-DNA Fecal/Soil Microbe Miniprep Kit	593079	404482	188597	2	0.000337223
S3-1-Z	Spinach	Low-1	Raw	KrakenUniq	UNIVERSAL	Zymo Research Quick-DNA Fecal/Soil Microbe Miniprep Kit	595915	400651	195264	1	0.000167809
S3-2-Z	Spinach	Low-2	Raw	KrakenUniq	UNIVERSAL	Zymo Research Quick-DNA Fecal/Soil Microbe Miniprep Kit	723521	510045	213476	1	0.000138213
M1-1-Z	RTE-Turkey	High-1	Raw	KrakenUniq	FBP	Zymo Research Quick-DNA Fecal/Soil Microbe Miniprep Kit	1026107	18596	1007511	6	0.000584734
M1-2-Z	RTE-Turkey	High-2	Raw	KrakenUniq	FBP	Zymo Research Quick-DNA Fecal/Soil Microbe Miniprep Kit	776952	14307	762645	14	0.00180191
M2-1-Z	RTE-Turkey	Medium-1	Raw	KrakenUniq	FBP	Zymo Research Quick-DNA Fecal/Soil Microbe Miniprep Kit	1162364	21593	1140771	3	0.000258095
M2-2-Z	RTE-Turkey	Medium-2	Raw	KrakenUniq	FBP	Zymo Research Quick-DNA Fecal/Soil Microbe Miniprep Kit	701923	13155	688768	0	0
M3-1-Z	RTE-Turkey	Low-1	Raw	KrakenUniq	FBP	Zymo Research Quick-DNA Fecal/Soil Microbe Miniprep Kit	917745	16762	900983	0	0
M3-2-Z	RTE-Turkey	Low-2	Raw	KrakenUniq	FBP	Zymo Research Quick-DNA Fecal/Soil Microbe Miniprep Kit	1108250	19742	1088508	0	0
S1-1-Z	Spinach	High-1	Raw	KrakenUniq	FBP	Zymo Research Quick-DNA Fecal/Soil Microbe Miniprep Kit	417409	12391	405018	34	0.00814549
S1-2-Z	Spinach	High-2	Raw	KrakenUniq	FBP	Zymo Research Quick-DNA Fecal/Soil Microbe Miniprep Kit	444438	12979	431459	40	0.00900013
S2-1-Z	Spinach	Medium-1	Raw	KrakenUniq	FBP	Zymo Research Quick-DNA Fecal/Soil Microbe Miniprep Kit	534542	15593	518949	4	0.000748304
S2-2-Z	Spinach	Medium-2	Raw	KrakenUniq	FBP	Zymo Research Quick-DNA Fecal/Soil Microbe Miniprep Kit	593079	17215	575864	3	0.000505835
S3-1-Z	Spinach	Low-1	Raw	KrakenUniq	FBP	Zymo Research Quick-DNA Fecal/Soil Microbe Miniprep Kit	595915	16718	579197	2	0.000335618
S3-2-Z	Spinach	Low-2	Raw	KrakenUniq	FBP	Zymo Research Quick-DNA Fecal/Soil Microbe Miniprep Kit	723521	20461	703060	3	0.000414639
M1-1-Q	RTE-Turkey	High-1	Raw	Centrifuge	UNIVERSAL	Qiagen QIAamp® Fast DNA Stool Mini Kit	1096368	86627	1009741	52	0.00474293
M1-2-Q	RTE-Turkey	High-2	Raw	Centrifuge	UNIVERSAL	Qiagen QIAamp® Fast DNA Stool Mini Kit	1007488	76650	930838	34	0.00337473
S1-1-Q	Spinach	High-1	Raw	Centrifuge	UNIVERSAL	Qiagen QIAamp® Fast DNA Stool Mini Kit	1427987	1134193	293794	73	0.00511209
S1-2-Q	Spinach	High-2	Raw	Centrifuge	UNIVERSAL	Qiagen QIAamp® Fast DNA Stool Mini Kit	631204	508091	123113	28	0.00443597
M3-1-Q	RTE-Turkey	Low-1	Raw	Centrifuge	UNIVERSAL	Qiagen QIAamp® Fast DNA Stool Mini Kit	1102273	84454	1017819	52	0.00471752
M3-2-Q	RTE-Turkey	Low-2	Raw	Centrifuge	UNIVERSAL	Qiagen QIAamp® Fast DNA Stool Mini Kit	821557	64870	756687	42	0.00511224
S3-1-Q	Spinach	Low-1	Raw	Centrifuge	UNIVERSAL	Qiagen QIAamp® Fast DNA Stool Mini Kit	986794	772820	213974	7	0.000709368
S3-2-Q	Spinach	Low-2	Raw	Centrifuge	UNIVERSAL	Qiagen QIAamp® Fast DNA Stool Mini Kit	944226	769420	174806	9	0.000953162
M2-1-Q	RTE-Turkey	Medium-1	Raw	Centrifuge	UNIVERSAL	Qiagen QIAamp® Fast DNA Stool Mini Kit	1055910	84809	971101	59	0.0055876
M2-2-Q	RTE-Turkey	Medium-2	Raw	Centrifuge	UNIVERSAL	Qiagen QIAamp® Fast DNA Stool Mini Kit	1068073	85121	982952	53	0.00496221
S2-1-Q	Spinach	Medium-1	Raw	Centrifuge	UNIVERSAL	Qiagen QIAamp® Fast DNA Stool Mini Kit	622197	498749	123448	9	0.00144649
S2-2-Q	Spinach	Medium-2	Raw	Centrifuge	UNIVERSAL	Qiagen QIAamp® Fast DNA Stool Mini Kit	804362	641765	162597	10	0.00124322
M1-1-Q	RTE-Turkey	High-1	Raw	Centrifuge	FBP	Qiagen QIAamp® Fast DNA Stool Mini Kit	1096368	53598	1042770	55	0.00501656
M1-2-Q	RTE-Turkey	High-2	Raw	Centrifuge	FBP	Qiagen QIAamp® Fast DNA Stool Mini Kit	1007488	46506	960982	64	0.00635243
S1-1-Q	Spinach	High-1	Raw	Centrifuge	FBP	Qiagen QIAamp® Fast DNA Stool Mini Kit	1427987	88681	1339306	120	0.00840344
S1-2-Q	Spinach	High-2	Raw	Centrifuge	FBP	Qiagen QIAamp® Fast DNA Stool Mini Kit	631204	39946	591258	54	0.00855508
M3-1-Q	RTE-Turkey	Low-1	Raw	Centrifuge	FBP	Qiagen QIAamp® Fast DNA Stool Mini Kit	1102273	50980	1051293	54	0.00489897
M3-2-Q	RTE-Turkey	Low-2	Raw	Centrifuge	FBP	Qiagen QIAamp® Fast DNA Stool Mini Kit	821557	39860	781697	46	0.00559912
S3-1-Q	Spinach	Low-1	Raw	Centrifuge	FBP	Qiagen QIAamp® Fast DNA Stool Mini Kit	986794	60468	926326	37	0.00374952
S3-2-Q	Spinach	Low-2	Raw	Centrifuge	FBP	Qiagen QIAamp® Fast DNA Stool Mini Kit	944226	59001	885225	34	0.00360083
M2-1-Q	RTE-Turkey	Medium-1	Raw	Centrifuge	FBP	Qiagen QIAamp® Fast DNA Stool Mini Kit	1055910	51705	1004205	62	0.00587171
M2-2-Q	RTE-Turkey	Medium-2	Raw	Centrifuge	FBP	Qiagen QIAamp® Fast DNA Stool Mini Kit	1068073	52350	1015723	60	0.00561759
S2-1-Q	Spinach	Medium-1	Raw	Centrifuge	FBP	Qiagen QIAamp® Fast DNA Stool Mini Kit	622197	39259	582938	21	0.00337514
S2-2-Q	Spinach	Medium-2	Raw	Centrifuge	FBP	Qiagen QIAamp® Fast DNA Stool Mini Kit	804362	50848	753514	33	0.00410263
M1-1-Q	RTE-Turkey	High-1	Raw	Kraken2	UNIVERSAL	Qiagen QIAamp® Fast DNA Stool Mini Kit	1096368	45432	1050936	20	0.00182421
M1-2-Q	RTE-Turkey	High-2	Raw	Kraken2	UNIVERSAL	Qiagen QIAamp® Fast DNA Stool Mini Kit	1007488	39387	968101	12	0.00119108
S1-1-Q	Spinach	High-1	Raw	Kraken2	UNIVERSAL	Qiagen QIAamp® Fast DNA Stool Mini Kit	1427987	1120080	307907	62	0.00434178
S1-2-Q	Spinach	High-2	Raw	Kraken2	UNIVERSAL	Qiagen QIAamp® Fast DNA Stool Mini Kit	631204	501613	129591	23	0.00364383
M3-1-Q	RTE-Turkey	Low-1	Raw	Kraken2	UNIVERSAL	Qiagen QIAamp® Fast DNA Stool Mini Kit	1102273	42603	1059670	5	0.000453608
M3-2-Q	RTE-Turkey	Low-2	Raw	Kraken2	UNIVERSAL	Qiagen QIAamp® Fast DNA Stool Mini Kit	821557	33047	788510	10	0.0012172
S3-1-Q	Spinach	Low-1	Raw	Kraken2	UNIVERSAL	Qiagen QIAamp® Fast DNA Stool Mini Kit	986794	761801	224993	3	0.000304015
S3-2-Q	Spinach	Low-2	Raw	Kraken2	UNIVERSAL	Qiagen QIAamp® Fast DNA Stool Mini Kit	944226	761382	182844	1	0.000105907
M2-1-Q	RTE-Turkey	Medium-1	Raw	Kraken2	UNIVERSAL	Qiagen QIAamp® Fast DNA Stool Mini Kit	1055910	43038	1012872	18	0.00170469
M2-2-Q	RTE-Turkey	Medium-2	Raw	Kraken2	UNIVERSAL	Qiagen QIAamp® Fast DNA Stool Mini Kit	1068073	43887	1024186	15	0.0014044
S2-1-Q	Spinach	Medium-1	Raw	Kraken2	UNIVERSAL	Qiagen QIAamp® Fast DNA Stool Mini Kit	622197	492020	130177	5	0.000803604
S2-2-Q	Spinach	Medium-2	Raw	Kraken2	UNIVERSAL	Qiagen QIAamp® Fast DNA Stool Mini Kit	804362	633187	171175	2	0.000248644
M1-1-Q	RTE-Turkey	High-1	Raw	Kraken2	FBP	Qiagen QIAamp® Fast DNA Stool Mini Kit	1096368	31138	1065230	22	0.00200663
M1-2-Q	RTE-Turkey	High-2	Raw	Kraken2	FBP	Qiagen QIAamp® Fast DNA Stool Mini Kit	1007488	26963	980525	14	0.00138959
S1-1-Q	Spinach	High-1	Raw	Kraken2	FBP	Qiagen QIAamp® Fast DNA Stool Mini Kit	1427987	68662	1359325	111	0.00777318
S1-2-Q	Spinach	High-2	Raw	Kraken2	FBP	Qiagen QIAamp® Fast DNA Stool Mini Kit	631204	30900	600304	50	0.00792137
M3-1-Q	RTE-Turkey	Low-1	Raw	Kraken2	FBP	Qiagen QIAamp® Fast DNA Stool Mini Kit	1102273	29239	1073034	9	0.000816495
M3-2-Q	RTE-Turkey	Low-2	Raw	Kraken2	FBP	Qiagen QIAamp® Fast DNA Stool Mini Kit	821557	22590	798967	10	0.0012172
S3-1-Q	Spinach	Low-1	Raw	Kraken2	FBP	Qiagen QIAamp® Fast DNA Stool Mini Kit	986794	46296	940498	45	0.00456022
S3-2-Q	Spinach	Low-2	Raw	Kraken2	FBP	Qiagen QIAamp® Fast DNA Stool Mini Kit	944226	46371	897855	47	0.00497762
M2-1-Q	RTE-Turkey	Medium-1	Raw	Kraken2	FBP	Qiagen QIAamp® Fast DNA Stool Mini Kit	1055910	29453	1026457	18	0.00170469
M2-2-Q	RTE-Turkey	Medium-2	Raw	Kraken2	FBP	Qiagen QIAamp® Fast DNA Stool Mini Kit	1068073	30116	1037957	15	0.0014044
S2-1-Q	Spinach	Medium-1	Raw	Kraken2	FBP	Qiagen QIAamp® Fast DNA Stool Mini Kit	622197	30197	592000	25	0.00401802
S2-2-Q	Spinach	Medium-2	Raw	Kraken2	FBP	Qiagen QIAamp® Fast DNA Stool Mini Kit	804362	38747	765615	34	0.00422695
M1-1-Q	RTE-Turkey	High-1	Raw	KrakenUniq	FBP	Qiagen QIAamp® Fast DNA Stool Mini Kit	1096368	19868	1076500	4	0.000364841
M1-2-Q	RTE-Turkey	High-2	Raw	KrakenUniq	FBP	Qiagen QIAamp® Fast DNA Stool Mini Kit	1007488	17442	990046	4	0.000397027
M2-1-Q	RTE-Turkey	Medium-1	Raw	KrakenUniq	FBP	Qiagen QIAamp® Fast DNA Stool Mini Kit	1055910	18691	1037219	1	9.4705e-05
M2-2-Q	RTE-Turkey	Medium-2	Raw	KrakenUniq	FBP	Qiagen QIAamp® Fast DNA Stool Mini Kit	1068073	19175	1048898	0	0
M3-1-Q	RTE-Turkey	Low-1	Raw	KrakenUniq	FBP	Qiagen QIAamp® Fast DNA Stool Mini Kit	1102273	18716	1083557	0	0
M3-2-Q	RTE-Turkey	Low-2	Raw	KrakenUniq	FBP	Qiagen QIAamp® Fast DNA Stool Mini Kit	821557	14324	807233	0	0
S1-1-Q	Spinach	High-1	Raw	KrakenUniq	FBP	Qiagen QIAamp® Fast DNA Stool Mini Kit	1427987	40409	1387578	67	0.00469192
S1-2-Q	Spinach	High-2	Raw	KrakenUniq	FBP	Qiagen QIAamp® Fast DNA Stool Mini Kit	631204	18302	612902	27	0.00427754
S2-1-Q	Spinach	Medium-1	Raw	KrakenUniq	FBP	Qiagen QIAamp® Fast DNA Stool Mini Kit	622197	17858	604339	3	0.000482162
S2-2-Q	Spinach	Medium-2	Raw	KrakenUniq	FBP	Qiagen QIAamp® Fast DNA Stool Mini Kit	804362	22908	781454	4	0.000497289
S3-1-Q	Spinach	Low-1	Raw	KrakenUniq	FBP	Qiagen QIAamp® Fast DNA Stool Mini Kit	986794	27100	959694	4	0.000405353
S3-2-Q	Spinach	Low-2	Raw	KrakenUniq	FBP	Qiagen QIAamp® Fast DNA Stool Mini Kit	944226	26725	917501	3	0.000317721
M1-1-Q	RTE-Turkey	High-1	Raw	KrakenUniq	UNIVERSAL	Qiagen QIAamp® Fast DNA Stool Mini Kit	1096368	21191	1075177	4	0.000364841
M1-2-Q	RTE-Turkey	High-2	Raw	KrakenUniq	UNIVERSAL	Qiagen QIAamp® Fast DNA Stool Mini Kit	1007488	18495	988993	4	0.000397027
M2-1-Q	RTE-Turkey	Medium-1	Raw	KrakenUniq	UNIVERSAL	Qiagen QIAamp® Fast DNA Stool Mini Kit	1055910	20004	1035906	1	9.4705e-05
M2-2-Q	RTE-Turkey	Medium-2	Raw	KrakenUniq	UNIVERSAL	Qiagen QIAamp® Fast DNA Stool Mini Kit	1068073	20337	1047736	0	0
M3-1-Q	RTE-Turkey	Low-1	Raw	KrakenUniq	UNIVERSAL	Qiagen QIAamp® Fast DNA Stool Mini Kit	1102273	19867	1082406	0	0
M3-2-Q	RTE-Turkey	Low-2	Raw	KrakenUniq	UNIVERSAL	Qiagen QIAamp® Fast DNA Stool Mini Kit	821557	15293	806264	0	0
S1-1-Q	Spinach	High-1	Raw	KrakenUniq	UNIVERSAL	Qiagen QIAamp® Fast DNA Stool Mini Kit	1427987	1079289	348698	64	0.00448183
S1-2-Q	Spinach	High-2	Raw	KrakenUniq	UNIVERSAL	Qiagen QIAamp® Fast DNA Stool Mini Kit	631204	483877	147327	22	0.0034854
S2-1-Q	Spinach	Medium-1	Raw	KrakenUniq	UNIVERSAL	Qiagen QIAamp® Fast DNA Stool Mini Kit	622197	474471	147726	3	0.000482162
S2-2-Q	Spinach	Medium-2	Raw	KrakenUniq	UNIVERSAL	Qiagen QIAamp® Fast DNA Stool Mini Kit	804362	610450	193912	2	0.000248644
S3-1-Q	Spinach	Low-1	Raw	KrakenUniq	UNIVERSAL	Qiagen QIAamp® Fast DNA Stool Mini Kit	986794	734307	252487	2	0.000202677
S3-2-Q	Spinach	Low-2	Raw	KrakenUniq	UNIVERSAL	Qiagen QIAamp® Fast DNA Stool Mini Kit	944226	734969	209257	1	0.000105907
M1-1-PS	RTE-Turkey	High-1	Raw	Centrifuge	UNIVERSAL	Qiagen DNeasy® PowerSoil Kit	868715	72234	796481	52	0.00598585
M1-2-PS	RTE-Turkey	High-2	Raw	Centrifuge	UNIVERSAL	Qiagen DNeasy® PowerSoil Kit	734780	60828	673952	30	0.00408285
S1-1-PS	Spinach	High-1	Raw	Centrifuge	UNIVERSAL	Qiagen DNeasy® PowerSoil Kit	1131055	943133	187922	35	0.00309446
S1-2-PS	Spinach	High-2	Raw	Centrifuge	UNIVERSAL	Qiagen DNeasy® PowerSoil Kit	951345	790921	160424	27	0.00283809
M3-1-PS	RTE-Turkey	Low-1	Raw	Centrifuge	UNIVERSAL	Qiagen DNeasy® PowerSoil Kit	953765	74796	878969	45	0.00471814
M3-2-PS	RTE-Turkey	Low-2	Raw	Centrifuge	UNIVERSAL	Qiagen DNeasy® PowerSoil Kit	860893	65256	795637	44	0.00511097
S3-1-PS	Spinach	Low-1	Raw	Centrifuge	UNIVERSAL	Qiagen DNeasy® PowerSoil Kit	991500	801914	189586	5	0.000504286
S3-2-PS	Spinach	Low-2	Raw	Centrifuge	UNIVERSAL	Qiagen DNeasy® PowerSoil Kit	710499	586840	123659	8	0.00112597
M2-1-PS	RTE-Turkey	Medium-1	Raw	Centrifuge	UNIVERSAL	Qiagen DNeasy® PowerSoil Kit	1139001	90656	1048345	47	0.00412642
M2-2-PS	RTE-Turkey	Medium-2	Raw	Centrifuge	UNIVERSAL	Qiagen DNeasy® PowerSoil Kit	983417	79797	903620	46	0.00467757
S2-1-PS	Spinach	Medium-1	Raw	Centrifuge	UNIVERSAL	Qiagen DNeasy® PowerSoil Kit	1321343	1083643	237700	9	0.000681125
S2-2-PS	Spinach	Medium-2	Raw	Centrifuge	UNIVERSAL	Qiagen DNeasy® PowerSoil Kit	682281	550434	131847	4	0.000586269
M1-1-PS	RTE-Turkey	High-1	Raw	Centrifuge	FBP	Qiagen DNeasy® PowerSoil Kit	868715	44421	824294	58	0.00667653
M1-2-PS	RTE-Turkey	High-2	Raw	Centrifuge	FBP	Qiagen DNeasy® PowerSoil Kit	734780	37336	697444	50	0.00680476
S1-1-PS	Spinach	High-1	Raw	Centrifuge	FBP	Qiagen DNeasy® PowerSoil Kit	1131055	73863	1057192	82	0.00724987
S1-2-PS	Spinach	High-2	Raw	Centrifuge	FBP	Qiagen DNeasy® PowerSoil Kit	951345	61192	890153	65	0.00683243
M3-1-PS	RTE-Turkey	Low-1	Raw	Centrifuge	FBP	Qiagen DNeasy® PowerSoil Kit	953765	45729	908036	55	0.00576662
M3-2-PS	RTE-Turkey	Low-2	Raw	Centrifuge	FBP	Qiagen DNeasy® PowerSoil Kit	860893	38762	822131	50	0.00580792
S3-1-PS	Spinach	Low-1	Raw	Centrifuge	FBP	Qiagen DNeasy® PowerSoil Kit	991500	61697	929803	43	0.00433686
S3-2-PS	Spinach	Low-2	Raw	Centrifuge	FBP	Qiagen DNeasy® PowerSoil Kit	710499	45895	664604	26	0.0036594
M2-1-PS	RTE-Turkey	Medium-1	Raw	Centrifuge	FBP	Qiagen DNeasy® PowerSoil Kit	1139001	54668	1084333	47	0.00412642
M2-2-PS	RTE-Turkey	Medium-2	Raw	Centrifuge	FBP	Qiagen DNeasy® PowerSoil Kit	983417	48735	934682	50	0.00508431
S2-1-PS	Spinach	Medium-1	Raw	Centrifuge	FBP	Qiagen DNeasy® PowerSoil Kit	1321343	82627	1238716	64	0.00484356
S2-2-PS	Spinach	Medium-2	Raw	Centrifuge	FBP	Qiagen DNeasy® PowerSoil Kit	682281	43159	639122	33	0.00483672
M1-1-PS	RTE-Turkey	High-1	Raw	Kraken2	UNIVERSAL	Qiagen DNeasy® PowerSoil Kit	868715	35933	832782	19	0.00218714
M1-2-PS	RTE-Turkey	High-2	Raw	Kraken2	UNIVERSAL	Qiagen DNeasy® PowerSoil Kit	734780	30115	704665	14	0.00190533
S1-1-PS	Spinach	High-1	Raw	Kraken2	UNIVERSAL	Qiagen DNeasy® PowerSoil Kit	1131055	930478	200577	27	0.00238715
S1-2-PS	Spinach	High-2	Raw	Kraken2	UNIVERSAL	Qiagen DNeasy® PowerSoil Kit	951345	781656	169689	18	0.00189206
M3-1-PS	RTE-Turkey	Low-1	Raw	Kraken2	UNIVERSAL	Qiagen DNeasy® PowerSoil Kit	953765	37905	915860	14	0.00146787
M3-2-PS	RTE-Turkey	Low-2	Raw	Kraken2	UNIVERSAL	Qiagen DNeasy® PowerSoil Kit	860893	32348	828545	7	0.000813109
S3-1-PS	Spinach	Low-1	Raw	Kraken2	UNIVERSAL	Qiagen DNeasy® PowerSoil Kit	991500	791921	199579	1	0.000100857
S3-2-PS	Spinach	Low-2	Raw	Kraken2	UNIVERSAL	Qiagen DNeasy® PowerSoil Kit	710499	579224	131275	2	0.000281492
M2-1-PS	RTE-Turkey	Medium-1	Raw	Kraken2	UNIVERSAL	Qiagen DNeasy® PowerSoil Kit	1139001	44712	1094289	8	0.00070237
M2-2-PS	RTE-Turkey	Medium-2	Raw	Kraken2	UNIVERSAL	Qiagen DNeasy® PowerSoil Kit	983417	40208	943209	12	0.00122024
S2-1-PS	Spinach	Medium-1	Raw	Kraken2	UNIVERSAL	Qiagen DNeasy® PowerSoil Kit	1321343	1066691	254652	5	0.000378403
S2-2-PS	Spinach	Medium-2	Raw	Kraken2	UNIVERSAL	Qiagen DNeasy® PowerSoil Kit	682281	542227	140054	0	0
M1-1-PS	RTE-Turkey	High-1	Raw	Kraken2	FBP	Qiagen DNeasy® PowerSoil Kit	868715	24815	843900	18	0.00207203
M1-2-PS	RTE-Turkey	High-2	Raw	Kraken2	FBP	Qiagen DNeasy® PowerSoil Kit	734780	20955	713825	15	0.00204143
S1-1-PS	Spinach	High-1	Raw	Kraken2	FBP	Qiagen DNeasy® PowerSoil Kit	1131055	56959	1074096	70	0.00618891
S1-2-PS	Spinach	High-2	Raw	Kraken2	FBP	Qiagen DNeasy® PowerSoil Kit	951345	47820	903525	56	0.0058864
M3-1-PS	RTE-Turkey	Low-1	Raw	Kraken2	FBP	Qiagen DNeasy® PowerSoil Kit	953765	26054	927711	15	0.00157271
M3-2-PS	RTE-Turkey	Low-2	Raw	Kraken2	FBP	Qiagen DNeasy® PowerSoil Kit	860893	22229	838664	8	0.000929268
S3-1-PS	Spinach	Low-1	Raw	Kraken2	FBP	Qiagen DNeasy® PowerSoil Kit	991500	48080	943420	24	0.00242057
S3-2-PS	Spinach	Low-2	Raw	Kraken2	FBP	Qiagen DNeasy® PowerSoil Kit	710499	35100	675399	30	0.00422238
M2-1-PS	RTE-Turkey	Medium-1	Raw	Kraken2	FBP	Qiagen DNeasy® PowerSoil Kit	1139001	30707	1108294	10	0.000877962
M2-2-PS	RTE-Turkey	Medium-2	Raw	Kraken2	FBP	Qiagen DNeasy® PowerSoil Kit	983417	27858	955559	12	0.00122024
S2-1-PS	Spinach	Medium-1	Raw	Kraken2	FBP	Qiagen DNeasy® PowerSoil Kit	1321343	63851	1257492	52	0.00393539
S2-2-PS	Spinach	Medium-2	Raw	Kraken2	FBP	Qiagen DNeasy® PowerSoil Kit	682281	32359	649922	32	0.00469015
M1-1-PS	RTE-Turkey	High-1	Raw	KrakenUniq	FBP	Qiagen DNeasy® PowerSoil Kit	868715	16218	852497	7	0.000805788
M1-2-PS	RTE-Turkey	High-2	Raw	KrakenUniq	FBP	Qiagen DNeasy® PowerSoil Kit	734780	13671	721109	2	0.00027219
M2-1-PS	RTE-Turkey	Medium-1	Raw	KrakenUniq	FBP	Qiagen DNeasy® PowerSoil Kit	1139001	19974	1119027	0	0
M2-2-PS	RTE-Turkey	Medium-2	Raw	KrakenUniq	FBP	Qiagen DNeasy® PowerSoil Kit	983417	17899	965518	0	0
M3-1-PS	RTE-Turkey	Low-1	Raw	KrakenUniq	FBP	Qiagen DNeasy® PowerSoil Kit	953765	16718	937047	0	0
M3-2-PS	RTE-Turkey	Low-2	Raw	KrakenUniq	FBP	Qiagen DNeasy® PowerSoil Kit	860893	14440	846453	0	0
S1-1-PS	Spinach	High-1	Raw	KrakenUniq	FBP	Qiagen DNeasy® PowerSoil Kit	1131055	34379	1096676	29	0.00256398
S1-2-PS	Spinach	High-2	Raw	KrakenUniq	FBP	Qiagen DNeasy® PowerSoil Kit	951345	28288	923057	20	0.00210229
S2-1-PS	Spinach	Medium-1	Raw	KrakenUniq	FBP	Qiagen DNeasy® PowerSoil Kit	1321343	37951	1283392	7	0.000529764
S2-2-PS	Spinach	Medium-2	Raw	KrakenUniq	FBP	Qiagen DNeasy® PowerSoil Kit	682281	19909	662372	3	0.000439702
S3-1-PS	Spinach	Low-1	Raw	KrakenUniq	FBP	Qiagen DNeasy® PowerSoil Kit	991500	28139	963361	1	0.000100857
S3-2-PS	Spinach	Low-2	Raw	KrakenUniq	FBP	Qiagen DNeasy® PowerSoil Kit	710499	21161	689338	2	0.000281492
M1-1-PS	RTE-Turkey	High-1	Raw	KrakenUniq	UNIVERSAL	Qiagen DNeasy® PowerSoil Kit	868715	17282	851433	7	0.000805788
M1-2-PS	RTE-Turkey	High-2	Raw	KrakenUniq	UNIVERSAL	Qiagen DNeasy® PowerSoil Kit	734780	14458	720322	2	0.00027219
M2-1-PS	RTE-Turkey	Medium-1	Raw	KrakenUniq	UNIVERSAL	Qiagen DNeasy® PowerSoil Kit	1139001	21217	1117784	0	0
M2-2-PS	RTE-Turkey	Medium-2	Raw	KrakenUniq	UNIVERSAL	Qiagen DNeasy® PowerSoil Kit	983417	18867	964550	0	0
M3-1-PS	RTE-Turkey	Low-1	Raw	KrakenUniq	UNIVERSAL	Qiagen DNeasy® PowerSoil Kit	953765	17669	936096	0	0
M3-2-PS	RTE-Turkey	Low-2	Raw	KrakenUniq	UNIVERSAL	Qiagen DNeasy® PowerSoil Kit	860893	15251	845642	0	0
S1-1-PS	Spinach	High-1	Raw	KrakenUniq	UNIVERSAL	Qiagen DNeasy® PowerSoil Kit	1131055	899942	231113	28	0.00247556
S1-2-PS	Spinach	High-2	Raw	KrakenUniq	UNIVERSAL	Qiagen DNeasy® PowerSoil Kit	951345	755434	195911	19	0.00199717
S2-1-PS	Spinach	Medium-1	Raw	KrakenUniq	UNIVERSAL	Qiagen DNeasy® PowerSoil Kit	1321343	1023060	298283	3	0.000227042
S2-2-PS	Spinach	Medium-2	Raw	KrakenUniq	UNIVERSAL	Qiagen DNeasy® PowerSoil Kit	682281	523860	158421	1	0.000146567
S3-1-PS	Spinach	Low-1	Raw	KrakenUniq	UNIVERSAL	Qiagen DNeasy® PowerSoil Kit	991500	763355	228145	0	0
S3-2-PS	Spinach	Low-2	Raw	KrakenUniq	UNIVERSAL	Qiagen DNeasy® PowerSoil Kit	710499	560325	150174	0	0
