# Supplementary material for: Use of a taxon-specific reference database for accurate metagenomics-based pathogen detection of Listeria monocytogenes in turkey deli meat and spinach
Source: BMC Genomics. 2023 Jun 27;24:361. doi: 10.1186/s12864-023-09338-w (PMC10303765; doi:10.1186/s12864-023-09338-w)
Supplement: Supplementary file 2 — Additional file 2. [file 12864_2023_9338_MOESM2_ESM.xlsx]

## Sheet: Additional_file_2
Additional File 2. Pathogen detection results. File contains a breakdown of the classification results for the universal and FBP-specific reference databases across all three classifiers (Centrifuge, Kraken 2 and KrakenUniq) for test samples extracted with the Zymo Research Quick-DNA Fecal/Soil Microbe. Reads classified as Listeria monocytogenes were categorized into true positive, false positive…
Dataset	Sample Type	Spike-in Level	Extraction Kit	Analysis Parameter(s)	Classifier	Database	Paired-End Raw Reads	Listeria monocytogenes Reads (Ground Truth)	Reads Classified as Listeria monocytogenes (Extracted)	True Positives	False Positives	False Negatives	Precision	Recall	F1
M1-Z	RTE-Turkey	High	Zymo Research Quick-DNA Fecal/Soil Microbe	Filtered (fastp)	Centrifuge	UNIVERSAL	846148	11	60.5	10.5	50	0	0.173554	1	0.295775
M2-Z	RTE-Turkey	Medium	Zymo Research Quick-DNA Fecal/Soil Microbe	Filtered (fastp)	Centrifuge	UNIVERSAL	869953	1	50.5	1	49.5	0	0.019802	1	0.038835
M3-Z	RTE-Turkey	Low	Zymo Research Quick-DNA Fecal/Soil Microbe	Filtered (fastp)	Centrifuge	UNIVERSAL	953336	0	48.5	0	48.5	0	0	0	0
S1-Z	Spinach	High	Zymo Research Quick-DNA Fecal/Soil Microbe	Filtered (fastp)	Centrifuge	UNIVERSAL	372514	34	40.5	32.5	8	1	0.802469	0.970149	0.878378
S2-Z	Spinach	Medium	Zymo Research Quick-DNA Fecal/Soil Microbe	Filtered (fastp)	Centrifuge	UNIVERSAL	484894	2	10	2	8	0	0.2	1	0.333333
S3-Z	Spinach	Low	Zymo Research Quick-DNA Fecal/Soil Microbe	Filtered (fastp)	Centrifuge	UNIVERSAL	571348	1	10	1	9	0	0.1	1	0.181818
M1-Z	RTE-Turkey	High	Zymo Research Quick-DNA Fecal/Soil Microbe	Filtered (fastp)	Centrifuge	FBP	846148	11	64.5	10.5	54	0	0.162791	1	0.28
M2-Z	RTE-Turkey	Medium	Zymo Research Quick-DNA Fecal/Soil Microbe	Filtered (fastp)	Centrifuge	FBP	869953	1	59.5	1	58.5	0	0.0168067	1	0.0330579
M3-Z	RTE-Turkey	Low	Zymo Research Quick-DNA Fecal/Soil Microbe	Filtered (fastp)	Centrifuge	FBP	953336	0	53	0	53	0	0	0	0
S1-Z	Spinach	High	Zymo Research Quick-DNA Fecal/Soil Microbe	Filtered (fastp)	Centrifuge	FBP	372514	34	57	33	24	1	0.578947	0.970588	0.725275
S2-Z	Spinach	Medium	Zymo Research Quick-DNA Fecal/Soil Microbe	Filtered (fastp)	Centrifuge	FBP	484894	2	32.5	2	30.5	0	0.0615385	1	0.115942
S3-Z	Spinach	Low	Zymo Research Quick-DNA Fecal/Soil Microbe	Filtered (fastp)	Centrifuge	FBP	571348	1	26	1	25	0	0.0384615	1	0.0740741
M1-Z	RTE-Turkey	High	Zymo Research Quick-DNA Fecal/Soil Microbe	Filtered (fastp)	Kraken2	UNIVERSAL	846148	11	19	10	9	1	0.526316	0.909091	0.666667
M2-Z	RTE-Turkey	Medium	Zymo Research Quick-DNA Fecal/Soil Microbe	Filtered (fastp)	Kraken2	UNIVERSAL	869953	1	9.5	1	8.5	0	0.105263	1	0.190476
M3-Z	RTE-Turkey	Low	Zymo Research Quick-DNA Fecal/Soil Microbe	Filtered (fastp)	Kraken2	UNIVERSAL	953336	0	10.5	0	10.5	0	0	0	0
S1-Z	Spinach	High	Zymo Research Quick-DNA Fecal/Soil Microbe	Filtered (fastp)	Kraken2	UNIVERSAL	372514	34	34	32.5	1.5	1	0.955882	0.970149	0.962963
S2-Z	Spinach	Medium	Zymo Research Quick-DNA Fecal/Soil Microbe	Filtered (fastp)	Kraken2	UNIVERSAL	484894	2	4	2	2	0	0.5	1	0.666667
S3-Z	Spinach	Low	Zymo Research Quick-DNA Fecal/Soil Microbe	Filtered (fastp)	Kraken2	UNIVERSAL	571348	1	1.5	1	0.5	0	0.666667	1	0.8
M1-Z	RTE-Turkey	High	Zymo Research Quick-DNA Fecal/Soil Microbe	Filtered (fastp)	Kraken2	FBP	846148	11	19.5	10	9.5	1	0.512821	0.909091	0.655738
M2-Z	RTE-Turkey	Medium	Zymo Research Quick-DNA Fecal/Soil Microbe	Filtered (fastp)	Kraken2	FBP	869953	1	9	1	8	0	0.111111	1	0.2
M3-Z	RTE-Turkey	Low	Zymo Research Quick-DNA Fecal/Soil Microbe	Filtered (fastp)	Kraken2	FBP	953336	0	10.5	0	10.5	0	0	0	0
S1-Z	Spinach	High	Zymo Research Quick-DNA Fecal/Soil Microbe	Filtered (fastp)	Kraken2	FBP	372514	34	54.5	32.5	22	1	0.59633	0.970149	0.738636
S2-Z	Spinach	Medium	Zymo Research Quick-DNA Fecal/Soil Microbe	Filtered (fastp)	Kraken2	FBP	484894	2	28.5	2	26.5	0	0.0701754	1	0.131148
S3-Z	Spinach	Low	Zymo Research Quick-DNA Fecal/Soil Microbe	Filtered (fastp)	Kraken2	FBP	571348	1	34	1	33	0	0.0294118	1	0.0571429
M1-Z	RTE-Turkey	High	Zymo Research Quick-DNA Fecal/Soil Microbe	Filtered (fastp)	KrakenUniq	UNIVERSAL	846148	11	10	10	0	1	1	0.909091	0.952381
M2-Z	RTE-Turkey	Medium	Zymo Research Quick-DNA Fecal/Soil Microbe	Filtered (fastp)	KrakenUniq	UNIVERSAL	869953	1	1	1	0	0	1	1	1
M3-Z	RTE-Turkey	Low	Zymo Research Quick-DNA Fecal/Soil Microbe	Filtered (fastp)	KrakenUniq	UNIVERSAL	953336	0	0	0	0	0	0	0	0
S1-Z	Spinach	High	Zymo Research Quick-DNA Fecal/Soil Microbe	Filtered (fastp)	KrakenUniq	UNIVERSAL	372514	34	33.5	32.5	1	1	0.970149	0.970149	0.970149
S2-Z	Spinach	Medium	Zymo Research Quick-DNA Fecal/Soil Microbe	Filtered (fastp)	KrakenUniq	UNIVERSAL	484894	2	2.5	2	0.5	0	0.8	1	0.888889
S3-Z	Spinach	Low	Zymo Research Quick-DNA Fecal/Soil Microbe	Filtered (fastp)	KrakenUniq	UNIVERSAL	571348	1	1	1	0	0	1	1	1
M1-Z	RTE-Turkey	High	Zymo Research Quick-DNA Fecal/Soil Microbe	Filtered (fastp)	KrakenUniq	FBP	846148	11	10	10	0	1	1	0.909091	0.952381
M2-Z	RTE-Turkey	Medium	Zymo Research Quick-DNA Fecal/Soil Microbe	Filtered (fastp)	KrakenUniq	FBP	869953	1	1	1	0	0	1	1	1
M3-Z	RTE-Turkey	Low	Zymo Research Quick-DNA Fecal/Soil Microbe	Filtered (fastp)	KrakenUniq	FBP	953336	0	0	0	0	0	0	0	0
S1-Z	Spinach	High	Zymo Research Quick-DNA Fecal/Soil Microbe	Filtered (fastp)	KrakenUniq	FBP	372514	34	34	32.5	1.5	1	0.955882	0.970149	0.962963
S2-Z	Spinach	Medium	Zymo Research Quick-DNA Fecal/Soil Microbe	Filtered (fastp)	KrakenUniq	FBP	484894	2	3.5	2	1.5	0	0.571429	1	0.727273
S3-Z	Spinach	Low	Zymo Research Quick-DNA Fecal/Soil Microbe	Filtered (fastp)	KrakenUniq	FBP	571348	1	2.5	1	1.5	0	0.4	1	0.571429
M1-Z	RTE-Turkey	High	Zymo Research Quick-DNA Fecal/Soil Microbe	Filtered (fastp) + Host Removed (Bowtie2)	Centrifuge	UNIVERSAL	24217.5	11	13.5	10.5	3	0	0.777778	1	0.875
M2-Z	RTE-Turkey	Medium	Zymo Research Quick-DNA Fecal/Soil Microbe	Filtered (fastp) + Host Removed (Bowtie2)	Centrifuge	UNIVERSAL	26153	1	5	1	4	0	0.2	1	0.333333
M3-Z	RTE-Turkey	Low	Zymo Research Quick-DNA Fecal/Soil Microbe	Filtered (fastp) + Host Removed (Bowtie2)	Centrifuge	UNIVERSAL	27407.5	0	3	0	3	0	0	0	0
S1-Z	Spinach	High	Zymo Research Quick-DNA Fecal/Soil Microbe	Filtered (fastp) + Host Removed (Bowtie2)	Centrifuge	UNIVERSAL	350988	34	40	32.5	7.5	1	0.8125	0.970149	0.884354
S2-Z	Spinach	Medium	Zymo Research Quick-DNA Fecal/Soil Microbe	Filtered (fastp) + Host Removed (Bowtie2)	Centrifuge	UNIVERSAL	455884	2	8.5	2	6.5	0	0.235294	1	0.380952
S3-Z	Spinach	Low	Zymo Research Quick-DNA Fecal/Soil Microbe	Filtered (fastp) + Host Removed (Bowtie2)	Centrifuge	UNIVERSAL	537460	1	8.5	1	7.5	0	0.117647	1	0.210526
M1-Z	RTE-Turkey	High	Zymo Research Quick-DNA Fecal/Soil Microbe	Filtered (fastp) + Host Removed (Bowtie2)	Centrifuge	FBP	24217.5	11	12.5	10.5	2	0	0.84	1	0.913043
M2-Z	RTE-Turkey	Medium	Zymo Research Quick-DNA Fecal/Soil Microbe	Filtered (fastp) + Host Removed (Bowtie2)	Centrifuge	FBP	26153	1	3	1	2	0	0.333333	1	0.5
M3-Z	RTE-Turkey	Low	Zymo Research Quick-DNA Fecal/Soil Microbe	Filtered (fastp) + Host Removed (Bowtie2)	Centrifuge	FBP	27407.5	0	5	0	5	0	0	0	0
S1-Z	Spinach	High	Zymo Research Quick-DNA Fecal/Soil Microbe	Filtered (fastp) + Host Removed (Bowtie2)	Centrifuge	FBP	350988	34	56	33	23	1	0.589286	0.970588	0.733333
S2-Z	Spinach	Medium	Zymo Research Quick-DNA Fecal/Soil Microbe	Filtered (fastp) + Host Removed (Bowtie2)	Centrifuge	FBP	455884	2	29.5	2	27.5	0	0.0677966	1	0.126984
S3-Z	Spinach	Low	Zymo Research Quick-DNA Fecal/Soil Microbe	Filtered (fastp) + Host Removed (Bowtie2)	Centrifuge	FBP	537460	1	25.5	1	24.5	0	0.0392157	1	0.0754717
M1-Z	RTE-Turkey	High	Zymo Research Quick-DNA Fecal/Soil Microbe	Filtered (fastp) + Host Removed (Bowtie2)	Kraken2	UNIVERSAL	24217.5	11	10.5	10	0.5	1	0.952381	0.909091	0.930233
M2-Z	RTE-Turkey	Medium	Zymo Research Quick-DNA Fecal/Soil Microbe	Filtered (fastp) + Host Removed (Bowtie2)	Kraken2	UNIVERSAL	26153	1	1	1	0	0	1	1	1
M3-Z	RTE-Turkey	Low	Zymo Research Quick-DNA Fecal/Soil Microbe	Filtered (fastp) + Host Removed (Bowtie2)	Kraken2	UNIVERSAL	27407.5	0	1	0	1	0	0	0	0
S1-Z	Spinach	High	Zymo Research Quick-DNA Fecal/Soil Microbe	Filtered (fastp) + Host Removed (Bowtie2)	Kraken2	UNIVERSAL	350988	34	34	32.5	1.5	1	0.955882	0.970149	0.962963
S2-Z	Spinach	Medium	Zymo Research Quick-DNA Fecal/Soil Microbe	Filtered (fastp) + Host Removed (Bowtie2)	Kraken2	UNIVERSAL	455884	2	4	2	2	0	0.5	1	0.666667
S3-Z	Spinach	Low	Zymo Research Quick-DNA Fecal/Soil Microbe	Filtered (fastp) + Host Removed (Bowtie2)	Kraken2	UNIVERSAL	537460	1	1.5	1	0.5	0	0.666667	1	0.8
M1-Z	RTE-Turkey	High	Zymo Research Quick-DNA Fecal/Soil Microbe	Filtered (fastp) + Host Removed (Bowtie2)	Kraken2	FBP	24217.5	11	10.5	10	0.5	1	0.952381	0.909091	0.930233
M2-Z	RTE-Turkey	Medium	Zymo Research Quick-DNA Fecal/Soil Microbe	Filtered (fastp) + Host Removed (Bowtie2)	Kraken2	FBP	26153	1	1	1	0	0	1	1	1
M3-Z	RTE-Turkey	Low	Zymo Research Quick-DNA Fecal/Soil Microbe	Filtered (fastp) + Host Removed (Bowtie2)	Kraken2	FBP	27407.5	0	1	0	1	0	0	0	0
S1-Z	Spinach	High	Zymo Research Quick-DNA Fecal/Soil Microbe	Filtered (fastp) + Host Removed (Bowtie2)	Kraken2	FBP	350988	34	35	32.5	2.5	1	0.928571	0.970149	0.948905
S2-Z	Spinach	Medium	Zymo Research Quick-DNA Fecal/Soil Microbe	Filtered (fastp) + Host Removed (Bowtie2)	Kraken2	FBP	455884	2	7.5	2	5.5	0	0.266667	1	0.421053
S3-Z	Spinach	Low	Zymo Research Quick-DNA Fecal/Soil Microbe	Filtered (fastp) + Host Removed (Bowtie2)	Kraken2	FBP	537460	1	5.5	1	4.5	0	0.181818	1	0.307692
M1-Z	RTE-Turkey	High	Zymo Research Quick-DNA Fecal/Soil Microbe	Filtered (fastp) + Host Removed (Bowtie2)	KrakenUniq	UNIVERSAL	24217.5	11	10	10	0	1	1	0.909091	0.952381
M2-Z	RTE-Turkey	Medium	Zymo Research Quick-DNA Fecal/Soil Microbe	Filtered (fastp) + Host Removed (Bowtie2)	KrakenUniq	UNIVERSAL	26153	1	1	1	0	0	1	1	1
M3-Z	RTE-Turkey	Low	Zymo Research Quick-DNA Fecal/Soil Microbe	Filtered (fastp) + Host Removed (Bowtie2)	KrakenUniq	UNIVERSAL	27407.5	0	0	0	0	0	0	0	0
S1-Z	Spinach	High	Zymo Research Quick-DNA Fecal/Soil Microbe	Filtered (fastp) + Host Removed (Bowtie2)	KrakenUniq	UNIVERSAL	350988	34	33.5	32.5	1	1	0.970149	0.970149	0.970149
S2-Z	Spinach	Medium	Zymo Research Quick-DNA Fecal/Soil Microbe	Filtered (fastp) + Host Removed (Bowtie2)	KrakenUniq	UNIVERSAL	455884	2	2.5	2	0.5	0	0.8	1	0.888889
S3-Z	Spinach	Low	Zymo Research Quick-DNA Fecal/Soil Microbe	Filtered (fastp) + Host Removed (Bowtie2)	KrakenUniq	UNIVERSAL	537460	1	1	1	0	0	1	1	1
M1-Z	RTE-Turkey	High	Zymo Research Quick-DNA Fecal/Soil Microbe	Filtered (fastp) + Host Removed (Bowtie2)	KrakenUniq	FBP	24217.5	11	10	10	0	1	1	0.909091	0.952381
M2-Z	RTE-Turkey	Medium	Zymo Research Quick-DNA Fecal/Soil Microbe	Filtered (fastp) + Host Removed (Bowtie2)	KrakenUniq	FBP	26153	1	1	1	0	0	1	1	1
M3-Z	RTE-Turkey	Low	Zymo Research Quick-DNA Fecal/Soil Microbe	Filtered (fastp) + Host Removed (Bowtie2)	KrakenUniq	FBP	27407.5	0	0	0	0	0	0	0	0
S1-Z	Spinach	High	Zymo Research Quick-DNA Fecal/Soil Microbe	Filtered (fastp) + Host Removed (Bowtie2)	KrakenUniq	FBP	350988	34	34	32.5	1.5	1	0.955882	0.970149	0.962963
S2-Z	Spinach	Medium	Zymo Research Quick-DNA Fecal/Soil Microbe	Filtered (fastp) + Host Removed (Bowtie2)	KrakenUniq	FBP	455884	2	3.5	2	1.5	0	0.571429	1	0.727273
S3-Z	Spinach	Low	Zymo Research Quick-DNA Fecal/Soil Microbe	Filtered (fastp) + Host Removed (Bowtie2)	KrakenUniq	FBP	537460	1	2.5	1	1.5	0	0.4	1	0.571429
M1-Z	RTE-Turkey	High	Zymo Research Quick-DNA Fecal/Soil Microbe	Filtered (fastp) + Host Removed (Bowtie2) + Confidence Score (--confidence = 0.1)	Kraken2	UNIVERSAL	24217.5	11	10	10	0	1	1	0.909091	0.952381
M2-Z	RTE-Turkey	Medium	Zymo Research Quick-DNA Fecal/Soil Microbe	Filtered (fastp) + Host Removed (Bowtie2) + Confidence Score (--confidence = 0.1)	Kraken2	UNIVERSAL	26153	1	1	1	0	0	1	1	1
M3-Z	RTE-Turkey	Low	Zymo Research Quick-DNA Fecal/Soil Microbe	Filtered (fastp) + Host Removed (Bowtie2) + Confidence Score (--confidence = 0.1)	Kraken2	UNIVERSAL	27407.5	0	0	0	0	0	0	0	0
S1-Z	Spinach	High	Zymo Research Quick-DNA Fecal/Soil Microbe	Filtered (fastp) + Host Removed (Bowtie2) + Confidence Score (--confidence = 0.1)	Kraken2	UNIVERSAL	350988	34	31	30.5	0.5	3	0.983871	0.910448	0.945736
S2-Z	Spinach	Medium	Zymo Research Quick-DNA Fecal/Soil Microbe	Filtered (fastp) + Host Removed (Bowtie2) + Confidence Score (--confidence = 0.1)	Kraken2	UNIVERSAL	455884	2	2	2	0	0	1	1	1
S3-Z	Spinach	Low	Zymo Research Quick-DNA Fecal/Soil Microbe	Filtered (fastp) + Host Removed (Bowtie2) + Confidence Score (--confidence = 0.1)	Kraken2	UNIVERSAL	537460	1	1	1	0	0	1	1	1
M1-Z	RTE-Turkey	High	Zymo Research Quick-DNA Fecal/Soil Microbe	Filtered (fastp) + Host Removed (Bowtie2) + Confidence Score (--confidence = 0.1)	Kraken2	FBP	24217.5	11	10	10	0	1	1	0.909091	0.952381
M2-Z	RTE-Turkey	Medium	Zymo Research Quick-DNA Fecal/Soil Microbe	Filtered (fastp) + Host Removed (Bowtie2) + Confidence Score (--confidence = 0.1)	Kraken2	FBP	26153	1	1	1	0	0	1	1	1
M3-Z	RTE-Turkey	Low	Zymo Research Quick-DNA Fecal/Soil Microbe	Filtered (fastp) + Host Removed (Bowtie2) + Confidence Score (--confidence = 0.1)	Kraken2	FBP	27407.5	0	0	0	0	0	0	0	0
S1-Z	Spinach	High	Zymo Research Quick-DNA Fecal/Soil Microbe	Filtered (fastp) + Host Removed (Bowtie2) + Confidence Score (--confidence = 0.1)	Kraken2	FBP	350988	34	31.5	31	0.5	3	0.984127	0.911765	0.946565
S2-Z	Spinach	Medium	Zymo Research Quick-DNA Fecal/Soil Microbe	Filtered (fastp) + Host Removed (Bowtie2) + Confidence Score (--confidence = 0.1)	Kraken2	FBP	455884	2	2	2	0	0	1	1	1
S3-Z	Spinach	Low	Zymo Research Quick-DNA Fecal/Soil Microbe	Filtered (fastp) + Host Removed (Bowtie2) + Confidence Score (--confidence = 0.1)	Kraken2	FBP	537460	1	1	1	0	0	1	1	1
M1-Z	RTE-Turkey	High	Zymo Research Quick-DNA Fecal/Soil Microbe	Filtered (fastp) + Host Removed (Bowtie2) + Confidence Score (--confidence = 0.1)	KrakenUniq	UNIVERSAL	24217.5	11	10	10	0	1	1	0.909091	0.952381
M2-Z	RTE-Turkey	Medium	Zymo Research Quick-DNA Fecal/Soil Microbe	Filtered (fastp) + Host Removed (Bowtie2) + Confidence Score (--confidence = 0.1)	KrakenUniq	UNIVERSAL	26154	1	1	1	0	0	1	1	1
M3-Z	RTE-Turkey	Low	Zymo Research Quick-DNA Fecal/Soil Microbe	Filtered (fastp) + Host Removed (Bowtie2) + Confidence Score (--confidence = 0.1)	KrakenUniq	UNIVERSAL	27423	0	0	0	0	0	0	0	0
S1-Z	Spinach	High	Zymo Research Quick-DNA Fecal/Soil Microbe	Filtered (fastp) + Host Removed (Bowtie2) + Confidence Score (--confidence = 0.1)	KrakenUniq	UNIVERSAL	350988	34	31.5	31	0.5	3	0.984127	0.911765	0.946565
S2-Z	Spinach	Medium	Zymo Research Quick-DNA Fecal/Soil Microbe	Filtered (fastp) + Host Removed (Bowtie2) + Confidence Score (--confidence = 0.1)	KrakenUniq	UNIVERSAL	455884	2	2	2	0	0	1	1	1
S3-Z	Spinach	Low	Zymo Research Quick-DNA Fecal/Soil Microbe	Filtered (fastp) + Host Removed (Bowtie2) + Confidence Score (--confidence = 0.1)	KrakenUniq	UNIVERSAL	537460	1	1	1	0	0	1	1	1
M1-Z	RTE-Turkey	High	Zymo Research Quick-DNA Fecal/Soil Microbe	Filtered (fastp) + Host Removed (Bowtie2) + Confidence Score (--confidence = 0.1)	KrakenUniq	FBP	24217.5	11	10	10	0	1	1	0.909091	0.952381
M2-Z	RTE-Turkey	Medium	Zymo Research Quick-DNA Fecal/Soil Microbe	Filtered (fastp) + Host Removed (Bowtie2) + Confidence Score (--confidence = 0.1)	KrakenUniq	FBP	26154	1	1	1	0	0	1	1	1
M3-Z	RTE-Turkey	Low	Zymo Research Quick-DNA Fecal/Soil Microbe	Filtered (fastp) + Host Removed (Bowtie2) + Confidence Score (--confidence = 0.1)	KrakenUniq	FBP	27425.5	0	0	0	0	0	0	0	0
S1-Z	Spinach	High	Zymo Research Quick-DNA Fecal/Soil Microbe	Filtered (fastp) + Host Removed (Bowtie2) + Confidence Score (--confidence = 0.1)	KrakenUniq	FBP	350988	34	31.5	31	0.5	3	0.984127	0.911765	0.946565
S2-Z	Spinach	Medium	Zymo Research Quick-DNA Fecal/Soil Microbe	Filtered (fastp) + Host Removed (Bowtie2) + Confidence Score (--confidence = 0.1)	KrakenUniq	FBP	455884	2	2	2	0	0	1	1	1
S3-Z	Spinach	Low	Zymo Research Quick-DNA Fecal/Soil Microbe	Filtered (fastp) + Host Removed (Bowtie2) + Confidence Score (--confidence = 0.1)	KrakenUniq	FBP	537460	1	1	1	0	0	1	1	1
M1-Z	RTE-Turkey	High	Zymo Research Quick-DNA Fecal/Soil Microbe	Filtered (fastp) + Host Removed (Bowtie2) + One Taxonomic Label (k=1)	Centrifuge	UNIVERSAL	24217.5	11	11	10	1	1	0.909091	0.909091	0.909091
M2-Z	RTE-Turkey	Medium	Zymo Research Quick-DNA Fecal/Soil Microbe	Filtered (fastp) + Host Removed (Bowtie2) + One Taxonomic Label (k=1)	Centrifuge	UNIVERSAL	26153	1	3	1	2	0	0.333333	1	0.5
M3-Z	RTE-Turkey	Low	Zymo Research Quick-DNA Fecal/Soil Microbe	Filtered (fastp) + Host Removed (Bowtie2) + One Taxonomic Label (k=1)	Centrifuge	UNIVERSAL	27407.5	0	2	0	2	0	0	0	0
S1-Z	Spinach	High	Zymo Research Quick-DNA Fecal/Soil Microbe	Filtered (fastp) + Host Removed (Bowtie2) + One Taxonomic Label (k=1)	Centrifuge	UNIVERSAL	350988	34	38.5	32	6.5	2	0.831169	0.941176	0.882759
S2-Z	Spinach	Medium	Zymo Research Quick-DNA Fecal/Soil Microbe	Filtered (fastp) + Host Removed (Bowtie2) + One Taxonomic Label (k=1)	Centrifuge	UNIVERSAL	455884	2	7.5	2	5.5	0	0.266667	1	0.421053
S3-Z	Spinach	Low	Zymo Research Quick-DNA Fecal/Soil Microbe	Filtered (fastp) + Host Removed (Bowtie2) + One Taxonomic Label (k=1)	Centrifuge	UNIVERSAL	537460	1	8	1	7	0	0.125	1	0.222222
M1-Z	RTE-Turkey	High	Zymo Research Quick-DNA Fecal/Soil Microbe	Filtered (fastp) + Host Removed (Bowtie2) + One Taxonomic Label (k=1)	Centrifuge	FBP	24217.5	11	10.5	10	0.5	1	0.952381	0.909091	0.930233
M2-Z	RTE-Turkey	Medium	Zymo Research Quick-DNA Fecal/Soil Microbe	Filtered (fastp) + Host Removed (Bowtie2) + One Taxonomic Label (k=1)	Centrifuge	FBP	26153	1	3	1	2	0	0.333333	1	0.5
M3-Z	RTE-Turkey	Low	Zymo Research Quick-DNA Fecal/Soil Microbe	Filtered (fastp) + Host Removed (Bowtie2) + One Taxonomic Label (k=1)	Centrifuge	FBP	27407.5	0	2.5	0	2.5	0	0	0	0
S1-Z	Spinach	High	Zymo Research Quick-DNA Fecal/Soil Microbe	Filtered (fastp) + Host Removed (Bowtie2) + One Taxonomic Label (k=1)	Centrifuge	FBP	350988	34	51.5	32	19.5	2	0.621359	0.941176	0.748538
S2-Z	Spinach	Medium	Zymo Research Quick-DNA Fecal/Soil Microbe	Filtered (fastp) + Host Removed (Bowtie2) + One Taxonomic Label (k=1)	Centrifuge	FBP	455884	2	24	2	22	0	0.0833333	1	0.153846
S3-Z	Spinach	Low	Zymo Research Quick-DNA Fecal/Soil Microbe	Filtered (fastp) + Host Removed (Bowtie2) + One Taxonomic Label (k=1)	Centrifuge	FBP	537460	1	19	1	18	0	0.0526316	1	0.1
M1-Z	RTE-Turkey	High	Zymo Research Quick-DNA Fecal/Soil Microbe	Filtered (fastp) + Host Removed (Bowtie2) + One Taxonomic Label (k=1) + Minimum Length of Partial Hits (--min-len = 31)	Centrifuge	UNIVERSAL	24217.5	11	10	10	0	1	1	0.909091	0.952381
M2-Z	RTE-Turkey	Medium	Zymo Research Quick-DNA Fecal/Soil Microbe	Filtered (fastp) + Host Removed (Bowtie2) + One Taxonomic Label (k=1) + Minimum Length of Partial Hits (--min-len = 31)	Centrifuge	UNIVERSAL	26153	1	1	1	0	0	1	1	1
M3-Z	RTE-Turkey	Low	Zymo Research Quick-DNA Fecal/Soil Microbe	Filtered (fastp) + Host Removed (Bowtie2) + One Taxonomic Label (k=1) + Minimum Length of Partial Hits (--min-len = 31)	Centrifuge	UNIVERSAL	27407.5	0	0	0	0	0	0	0	0
S1-Z	Spinach	High	Zymo Research Quick-DNA Fecal/Soil Microbe	Filtered (fastp) + Host Removed (Bowtie2) + One Taxonomic Label (k=1) + Minimum Length of Partial Hits (--min-len = 31)	Centrifuge	UNIVERSAL	350988	34	32.5	32	0.5	2	0.984615	0.941176	0.962406
S2-Z	Spinach	Medium	Zymo Research Quick-DNA Fecal/Soil Microbe	Filtered (fastp) + Host Removed (Bowtie2) + One Taxonomic Label (k=1) + Minimum Length of Partial Hits (--min-len = 31)	Centrifuge	UNIVERSAL	455884	2	2	2	0	0	1	1	1
S3-Z	Spinach	Low	Zymo Research Quick-DNA Fecal/Soil Microbe	Filtered (fastp) + Host Removed (Bowtie2) + One Taxonomic Label (k=1) + Minimum Length of Partial Hits (--min-len = 31)	Centrifuge	UNIVERSAL	537460	1	1	1	0	0	1	1	1
M1-Z	RTE-Turkey	High	Zymo Research Quick-DNA Fecal/Soil Microbe	Filtered (fastp) + Host Removed (Bowtie2) + One Taxonomic Label (k=1) + Minimum Length of Partial Hits (--min-len = 31)	Centrifuge	FBP	24217.5	11	10	10	0	1	1	0.909091	0.952381
M2-Z	RTE-Turkey	Medium	Zymo Research Quick-DNA Fecal/Soil Microbe	Filtered (fastp) + Host Removed (Bowtie2) + One Taxonomic Label (k=1) + Minimum Length of Partial Hits (--min-len = 31)	Centrifuge	FBP	26153	1	1	1	0	0	1	1	1
M3-Z	RTE-Turkey	Low	Zymo Research Quick-DNA Fecal/Soil Microbe	Filtered (fastp) + Host Removed (Bowtie2) + One Taxonomic Label (k=1) + Minimum Length of Partial Hits (--min-len = 31)	Centrifuge	FBP	27407.5	0	0	0	0	0	0	0	0
S1-Z	Spinach	High	Zymo Research Quick-DNA Fecal/Soil Microbe	Filtered (fastp) + Host Removed (Bowtie2) + One Taxonomic Label (k=1) + Minimum Length of Partial Hits (--min-len = 31)	Centrifuge	FBP	350988	34	32.5	32	0.5	2	0.984615	0.941176	0.962406
S2-Z	Spinach	Medium	Zymo Research Quick-DNA Fecal/Soil Microbe	Filtered (fastp) + Host Removed (Bowtie2) + One Taxonomic Label (k=1) + Minimum Length of Partial Hits (--min-len = 31)	Centrifuge	FBP	455884	2	2	2	0	0	1	1	1
S3-Z	Spinach	Low	Zymo Research Quick-DNA Fecal/Soil Microbe	Filtered (fastp) + Host Removed (Bowtie2) + One Taxonomic Label (k=1) + Minimum Length of Partial Hits (--min-len = 31)	Centrifuge	FBP	537460	1	1	1	0	0	1	1	1
M1-Z	RTE-Turkey	High	Zymo Research Quick-DNA Fecal/Soil Microbe	Raw	Centrifuge	UNIVERSAL	901530	11	64	10.5	53.5	0	0.164062	1	0.281879
M2-Z	RTE-Turkey	Medium	Zymo Research Quick-DNA Fecal/Soil Microbe	Raw	Centrifuge	UNIVERSAL	932144	1	54	1	53	0	0.0185185	1	0.0363636
M3-Z	RTE-Turkey	Low	Zymo Research Quick-DNA Fecal/Soil Microbe	Raw	Centrifuge	UNIVERSAL	1.013e+06	0	52.5	0	52.5	0	0	0	0
S1-Z	Spinach	High	Zymo Research Quick-DNA Fecal/Soil Microbe	Raw	Centrifuge	UNIVERSAL	430924	34	43	33.5	9.5	0	0.77907	1	0.875817
S2-Z	Spinach	Medium	Zymo Research Quick-DNA Fecal/Soil Microbe	Raw	Centrifuge	UNIVERSAL	563810	2	10.5	2	8.5	0	0.190476	1	0.32
S3-Z	Spinach	Low	Zymo Research Quick-DNA Fecal/Soil Microbe	Raw	Centrifuge	UNIVERSAL	659718	1	11	1	10	0	0.0909091	1	0.166667
M1-Z	RTE-Turkey	High	Zymo Research Quick-DNA Fecal/Soil Microbe	Raw	Centrifuge	FBP	901530	11	67.5	11	56.5	0	0.162963	1	0.280255
M2-Z	RTE-Turkey	Medium	Zymo Research Quick-DNA Fecal/Soil Microbe	Raw	Centrifuge	FBP	932144	1	64.5	1	63.5	0	0.0155039	1	0.0305344
M3-Z	RTE-Turkey	Low	Zymo Research Quick-DNA Fecal/Soil Microbe	Raw	Centrifuge	FBP	1.013e+06	0	56	0	56	0	0	0	0
S1-Z	Spinach	High	Zymo Research Quick-DNA Fecal/Soil Microbe	Raw	Centrifuge	FBP	430924	34	64.5	34	30.5	0	0.527132	1	0.690355
S2-Z	Spinach	Medium	Zymo Research Quick-DNA Fecal/Soil Microbe	Raw	Centrifuge	FBP	563810	2	37	2	35	0	0.0540541	1	0.102564
S3-Z	Spinach	Low	Zymo Research Quick-DNA Fecal/Soil Microbe	Raw	Centrifuge	FBP	659718	1	28.5	1	27.5	0	0.0350877	1	0.0677966
M1-Z	RTE-Turkey	High	Zymo Research Quick-DNA Fecal/Soil Microbe	Raw	Kraken2	UNIVERSAL	901530	11	19.5	10	9.5	1	0.512821	0.909091	0.655738
M2-Z	RTE-Turkey	Medium	Zymo Research Quick-DNA Fecal/Soil Microbe	Raw	Kraken2	UNIVERSAL	932144	1	9.5	1	8.5	0	0.105263	1	0.190476
M3-Z	RTE-Turkey	Low	Zymo Research Quick-DNA Fecal/Soil Microbe	Raw	Kraken2	UNIVERSAL	1.013e+06	0	11	0	11	0	0	0	0
S1-Z	Spinach	High	Zymo Research Quick-DNA Fecal/Soil Microbe	Raw	Kraken2	UNIVERSAL	430924	34	36.5	33.5	3	0	0.917808	1	0.957143
S2-Z	Spinach	Medium	Zymo Research Quick-DNA Fecal/Soil Microbe	Raw	Kraken2	UNIVERSAL	563810	2	4	2	2	0	0.5	1	0.666667
S3-Z	Spinach	Low	Zymo Research Quick-DNA Fecal/Soil Microbe	Raw	Kraken2	UNIVERSAL	659718	1	1.5	1	0.5	0	0.666667	1	0.8
M1-Z	RTE-Turkey	High	Zymo Research Quick-DNA Fecal/Soil Microbe	Raw	Kraken2	FBP	901530	11	19.5	10	9.5	1	0.512821	0.909091	0.655738
M2-Z	RTE-Turkey	Medium	Zymo Research Quick-DNA Fecal/Soil Microbe	Raw	Kraken2	FBP	932144	1	9	1	8	0	0.111111	1	0.2
M3-Z	RTE-Turkey	Low	Zymo Research Quick-DNA Fecal/Soil Microbe	Raw	Kraken2	FBP	1.013e+06	0	10.5	0	10.5	0	0	0	0
S1-Z	Spinach	High	Zymo Research Quick-DNA Fecal/Soil Microbe	Raw	Kraken2	FBP	430924	34	58	33.5	24.5	0	0.577586	1	0.73224
S2-Z	Spinach	Medium	Zymo Research Quick-DNA Fecal/Soil Microbe	Raw	Kraken2	FBP	563810	2	31.5	2	29.5	0	0.0634921	1	0.119403
S3-Z	Spinach	Low	Zymo Research Quick-DNA Fecal/Soil Microbe	Raw	Kraken2	FBP	659718	1	36.5	1	35.5	0	0.0273973	1	0.0533333
M1-Z	RTE-Turkey	High	Zymo Research Quick-DNA Fecal/Soil Microbe	Raw	KrakenUniq	UNIVERSAL	901530	11	10	10	0	1	1	0.909091	0.952381
M2-Z	RTE-Turkey	Medium	Zymo Research Quick-DNA Fecal/Soil Microbe	Raw	KrakenUniq	UNIVERSAL	932144	1	1.5	1	0.5	0	0.666667	1	0.8
M3-Z	RTE-Turkey	Low	Zymo Research Quick-DNA Fecal/Soil Microbe	Raw	KrakenUniq	UNIVERSAL	1.013e+06	0	0	0	0	0	0	0	0
S1-Z	Spinach	High	Zymo Research Quick-DNA Fecal/Soil Microbe	Raw	KrakenUniq	UNIVERSAL	430924	34	36	33.5	2.5	0	0.930556	1	0.964029
S2-Z	Spinach	Medium	Zymo Research Quick-DNA Fecal/Soil Microbe	Raw	KrakenUniq	UNIVERSAL	563810	2	2.5	2	0.5	0	0.8	1	0.888889
S3-Z	Spinach	Low	Zymo Research Quick-DNA Fecal/Soil Microbe	Raw	KrakenUniq	UNIVERSAL	659718	1	1	1	0	0	1	1	1
M1-Z	RTE-Turkey	High	Zymo Research Quick-DNA Fecal/Soil Microbe	Raw	KrakenUniq	FBP	901530	11	10	10	0	1	1	0.909091	0.952381
M2-Z	RTE-Turkey	Medium	Zymo Research Quick-DNA Fecal/Soil Microbe	Raw	KrakenUniq	FBP	932144	1	1.5	1	0.5	0	0.666667	1	0.8
M3-Z	RTE-Turkey	Low	Zymo Research Quick-DNA Fecal/Soil Microbe	Raw	KrakenUniq	FBP	1.013e+06	0	0	0	0	0	0	0	0
S1-Z	Spinach	High	Zymo Research Quick-DNA Fecal/Soil Microbe	Raw	KrakenUniq	FBP	430924	34	37	33.5	3.5	0	0.905405	1	0.950355
S2-Z	Spinach	Medium	Zymo Research Quick-DNA Fecal/Soil Microbe	Raw	KrakenUniq	FBP	563810	2	3.5	2	1.5	0	0.571429	1	0.727273
S3-Z	Spinach	Low	Zymo Research Quick-DNA Fecal/Soil Microbe	Raw	KrakenUniq	FBP	659718	1	2.5	1	1.5	0	0.4	1	0.571429
M1-Z	RTE-Turkey	High	Zymo Research Quick-DNA Fecal/Soil Microbe	Raw + Confidence Score (--confidence = 0.1)	Kraken2	UNIVERSAL	901530	11	10	10	0	1	1	0.909091	0.952381
M2-Z	RTE-Turkey	Medium	Zymo Research Quick-DNA Fecal/Soil Microbe	Raw + Confidence Score (--confidence = 0.1)	Kraken2	UNIVERSAL	932144	1	1	1	0	0	1	1	1
M3-Z	RTE-Turkey	Low	Zymo Research Quick-DNA Fecal/Soil Microbe	Raw + Confidence Score (--confidence = 0.1)	Kraken2	UNIVERSAL	1.013e+06	0	0	0	0	0	0	0	0
S1-Z	Spinach	High	Zymo Research Quick-DNA Fecal/Soil Microbe	Raw + Confidence Score (--confidence = 0.1)	Kraken2	UNIVERSAL	430924	34	33	31.5	1.5	2	0.954545	0.940299	0.947368
S2-Z	Spinach	Medium	Zymo Research Quick-DNA Fecal/Soil Microbe	Raw + Confidence Score (--confidence = 0.1)	Kraken2	UNIVERSAL	563810	2	2	2	0	0	1	1	1
S3-Z	Spinach	Low	Zymo Research Quick-DNA Fecal/Soil Microbe	Raw + Confidence Score (--confidence = 0.1)	Kraken2	UNIVERSAL	659718	1	1	1	0	0	1	1	1
M1-Z	RTE-Turkey	High	Zymo Research Quick-DNA Fecal/Soil Microbe	Raw + Confidence Score (--confidence = 0.1)	Kraken2	FBP	901530	11	10	10	0	1	1	0.909091	0.952381
M2-Z	RTE-Turkey	Medium	Zymo Research Quick-DNA Fecal/Soil Microbe	Raw + Confidence Score (--confidence = 0.1)	Kraken2	FBP	932144	1	1	1	0	0	1	1	1
M3-Z	RTE-Turkey	Low	Zymo Research Quick-DNA Fecal/Soil Microbe	Raw + Confidence Score (--confidence = 0.1)	Kraken2	FBP	1.013e+06	0	0	0	0	0	0	0	0
S1-Z	Spinach	High	Zymo Research Quick-DNA Fecal/Soil Microbe	Raw + Confidence Score (--confidence = 0.1)	Kraken2	FBP	430924	34	33.5	32	1.5	2	0.955224	0.941176	0.948148
S2-Z	Spinach	Medium	Zymo Research Quick-DNA Fecal/Soil Microbe	Raw + Confidence Score (--confidence = 0.1)	Kraken2	FBP	563810	2	2	2	0	0	1	1	1
S3-Z	Spinach	Low	Zymo Research Quick-DNA Fecal/Soil Microbe	Raw + Confidence Score (--confidence = 0.1)	Kraken2	FBP	659718	1	1	1	0	0	1	1	1
M1-Z	RTE-Turkey	High	Zymo Research Quick-DNA Fecal/Soil Microbe	Raw + Confidence Score (--confidence = 0.1)	KrakenUniq	UNIVERSAL	901530	11	10	10	0	1	1	0.909091	0.952381
M2-Z	RTE-Turkey	Medium	Zymo Research Quick-DNA Fecal/Soil Microbe	Raw + Confidence Score (--confidence = 0.1)	KrakenUniq	UNIVERSAL	932144	1	1	1	0	0	1	1	1
M3-Z	RTE-Turkey	Low	Zymo Research Quick-DNA Fecal/Soil Microbe	Raw + Confidence Score (--confidence = 0.1)	KrakenUniq	UNIVERSAL	1.01301e+06	0	0	0	0	0	0	0	0
S1-Z	Spinach	High	Zymo Research Quick-DNA Fecal/Soil Microbe	Raw + Confidence Score (--confidence = 0.1)	KrakenUniq	UNIVERSAL	430924	34	33	32.5	0.5	1	0.984848	0.970149	0.977444
S2-Z	Spinach	Medium	Zymo Research Quick-DNA Fecal/Soil Microbe	Raw + Confidence Score (--confidence = 0.1)	KrakenUniq	UNIVERSAL	563810	2	2	2	0	0	1	1	1
S3-Z	Spinach	Low	Zymo Research Quick-DNA Fecal/Soil Microbe	Raw + Confidence Score (--confidence = 0.1)	KrakenUniq	UNIVERSAL	659718	1	1	1	0	0	1	1	1
M1-Z	RTE-Turkey	High	Zymo Research Quick-DNA Fecal/Soil Microbe	Raw + Confidence Score (--confidence = 0.1)	KrakenUniq	FBP	901530	11	10	10	0	1	1	0.909091	0.952381
M2-Z	RTE-Turkey	Medium	Zymo Research Quick-DNA Fecal/Soil Microbe	Raw + Confidence Score (--confidence = 0.1)	KrakenUniq	FBP	932144	1	1	1	0	0	1	1	1
M3-Z	RTE-Turkey	Low	Zymo Research Quick-DNA Fecal/Soil Microbe	Raw + Confidence Score (--confidence = 0.1)	KrakenUniq	FBP	1.013e+06	0	0	0	0	0	0	0	0
S1-Z	Spinach	High	Zymo Research Quick-DNA Fecal/Soil Microbe	Raw + Confidence Score (--confidence = 0.1)	KrakenUniq	FBP	430924	34	33	32.5	0.5	1	0.984848	0.970149	0.977444
S2-Z	Spinach	Medium	Zymo Research Quick-DNA Fecal/Soil Microbe	Raw + Confidence Score (--confidence = 0.1)	KrakenUniq	FBP	563810	2	2	2	0	0	1	1	1
S3-Z	Spinach	Low	Zymo Research Quick-DNA Fecal/Soil Microbe	Raw + Confidence Score (--confidence = 0.1)	KrakenUniq	FBP	659718	1	1	1	0	0	1	1	1
M1-Z	RTE-Turkey	High	Zymo Research Quick-DNA Fecal/Soil Microbe	Raw + One Taxonomic Label (k=1)	Centrifuge	UNIVERSAL	901530	11	52	10	42	1	0.192308	0.909091	0.31746
M2-Z	RTE-Turkey	Medium	Zymo Research Quick-DNA Fecal/Soil Microbe	Raw + One Taxonomic Label (k=1)	Centrifuge	UNIVERSAL	932144	1	44.5	1	43.5	0	0.0224719	1	0.043956
M3-Z	RTE-Turkey	Low	Zymo Research Quick-DNA Fecal/Soil Microbe	Raw + One Taxonomic Label (k=1)	Centrifuge	UNIVERSAL	1.013e+06	0	42	0	42	0	0	0	0
S1-Z	Spinach	High	Zymo Research Quick-DNA Fecal/Soil Microbe	Raw + One Taxonomic Label (k=1)	Centrifuge	UNIVERSAL	430924	34	41.5	33	8.5	1	0.795181	0.970588	0.874172
S2-Z	Spinach	Medium	Zymo Research Quick-DNA Fecal/Soil Microbe	Raw + One Taxonomic Label (k=1)	Centrifuge	UNIVERSAL	563810	2	9.5	2	7.5	0	0.210526	1	0.347826
S3-Z	Spinach	Low	Zymo Research Quick-DNA Fecal/Soil Microbe	Raw + One Taxonomic Label (k=1)	Centrifuge	UNIVERSAL	659718	1	10.5	1	9.5	0	0.0952381	1	0.173913
M1-Z	RTE-Turkey	High	Zymo Research Quick-DNA Fecal/Soil Microbe	Raw + One Taxonomic Label (k=1)	Centrifuge	FBP	901530	11	58	10	48	1	0.172414	0.909091	0.289855
M2-Z	RTE-Turkey	Medium	Zymo Research Quick-DNA Fecal/Soil Microbe	Raw + One Taxonomic Label (k=1)	Centrifuge	FBP	932144	1	54	1	53	0	0.0185185	1	0.0363636
M3-Z	RTE-Turkey	Low	Zymo Research Quick-DNA Fecal/Soil Microbe	Raw + One Taxonomic Label (k=1)	Centrifuge	FBP	1.013e+06	0	45	0	45	0	0	0	0
S1-Z	Spinach	High	Zymo Research Quick-DNA Fecal/Soil Microbe	Raw + One Taxonomic Label (k=1)	Centrifuge	FBP	430924	34	59	33	26	1	0.559322	0.970588	0.709677
S2-Z	Spinach	Medium	Zymo Research Quick-DNA Fecal/Soil Microbe	Raw + One Taxonomic Label (k=1)	Centrifuge	FBP	563810	2	29.5	2	27.5	0	0.0677966	1	0.126984
S3-Z	Spinach	Low	Zymo Research Quick-DNA Fecal/Soil Microbe	Raw + One Taxonomic Label (k=1)	Centrifuge	FBP	659718	1	21	1	20	0	0.047619	1	0.0909091
M1-Z	RTE-Turkey	High	Zymo Research Quick-DNA Fecal/Soil Microbe	Raw + One Taxonomic Label (k=1) + Minimum Length of Partial Hits (--min-len = 31)	Centrifuge	UNIVERSAL	901530	11	10	10	0	1	1	0.909091	0.952381
M2-Z	RTE-Turkey	Medium	Zymo Research Quick-DNA Fecal/Soil Microbe	Raw + One Taxonomic Label (k=1) + Minimum Length of Partial Hits (--min-len = 31)	Centrifuge	UNIVERSAL	932144	1	1	1	0	0	1	1	1
M3-Z	RTE-Turkey	Low	Zymo Research Quick-DNA Fecal/Soil Microbe	Raw + One Taxonomic Label (k=1) + Minimum Length of Partial Hits (--min-len = 31)	Centrifuge	UNIVERSAL	1.013e+06	0	0	0	0	0	0	0	0
S1-Z	Spinach	High	Zymo Research Quick-DNA Fecal/Soil Microbe	Raw + One Taxonomic Label (k=1) + Minimum Length of Partial Hits (--min-len = 31)	Centrifuge	UNIVERSAL	430924	34	35	32.5	2.5	1	0.928571	0.970149	0.948905
S2-Z	Spinach	Medium	Zymo Research Quick-DNA Fecal/Soil Microbe	Raw + One Taxonomic Label (k=1) + Minimum Length of Partial Hits (--min-len = 31)	Centrifuge	UNIVERSAL	563810	2	2	2	0	0	1	1	1
S3-Z	Spinach	Low	Zymo Research Quick-DNA Fecal/Soil Microbe	Raw + One Taxonomic Label (k=1) + Minimum Length of Partial Hits (--min-len = 31)	Centrifuge	UNIVERSAL	659718	1	1	1	0	0	1	1	1
M1-Z	RTE-Turkey	High	Zymo Research Quick-DNA Fecal/Soil Microbe	Raw + One Taxonomic Label (k=1) + Minimum Length of Partial Hits (--min-len = 31)	Centrifuge	FBP	901530	11	10	10	0	1	1	0.909091	0.952381
M2-Z	RTE-Turkey	Medium	Zymo Research Quick-DNA Fecal/Soil Microbe	Raw + One Taxonomic Label (k=1) + Minimum Length of Partial Hits (--min-len = 31)	Centrifuge	FBP	932144	1	1	1	0	0	1	1	1
M3-Z	RTE-Turkey	Low	Zymo Research Quick-DNA Fecal/Soil Microbe	Raw + One Taxonomic Label (k=1) + Minimum Length of Partial Hits (--min-len = 31)	Centrifuge	FBP	1.013e+06	0	0	0	0	0	0	0	0
S1-Z	Spinach	High	Zymo Research Quick-DNA Fecal/Soil Microbe	Raw + One Taxonomic Label (k=1) + Minimum Length of Partial Hits (--min-len = 31)	Centrifuge	FBP	430924	34	35	32.5	2.5	1	0.928571	0.970149	0.948905
S2-Z	Spinach	Medium	Zymo Research Quick-DNA Fecal/Soil Microbe	Raw + One Taxonomic Label (k=1) + Minimum Length of Partial Hits (--min-len = 31)	Centrifuge	FBP	563810	2	2	2	0	0	1	1	1
S3-Z	Spinach	Low	Zymo Research Quick-DNA Fecal/Soil Microbe	Raw + One Taxonomic Label (k=1) + Minimum Length of Partial Hits (--min-len = 31)	Centrifuge	FBP	659718	1	1	1	0	0	1	1	1
