# Supplementary material for: Use of a taxon-specific reference database for accurate metagenomics-based pathogen detection of Listeria monocytogenes in turkey deli meat and spinach
Source: BMC Genomics. 2023 Jun 27;24:361. doi: 10.1186/s12864-023-09338-w (PMC10303765; doi:10.1186/s12864-023-09338-w)
Supplement: Supplementary file 3 — Additional file 3. [file 12864_2023_9338_MOESM3_ESM.xlsx]

## Sheet: Additional_file_3
Additional File 3. Percent Host Reads. File contains a breakdown of the average number of reads filtered during preprocessing, including the percentage of host reads for test datasets with genomic DNA extraction performed using the Zymo Research Quick-DNA Fecal/Soil Microbe.
Dataset	Sample Type	Spike-in Level	Extraction Kit	Analysis Parameter(s)	Total 300-bp Paired- End Reads	Reads Passing Quality	% Reads Quality Filtered	Non-Host Aligned Reads	% Host Reads Filtered
M1-Z	RTE-Turkey	High	Zymo Research Quick-DNA Fecal/Soil Microbe	Filtered (fastp) + Host Removed (Bowtie2)	901530	846148	6.143	24217.5	97.1379
M2-Z	RTE-Turkey	Medium	Zymo Research Quick-DNA Fecal/Soil Microbe	Filtered (fastp) + Host Removed (Bowtie2)	932144	869953	6.67177	26153	96.9937
M3-Z	RTE-Turkey	Low	Zymo Research Quick-DNA Fecal/Soil Microbe	Filtered (fastp) + Host Removed (Bowtie2)	1.013e+06	953336	5.88965	27407.5	97.1251
S1-Z	Spinach	High	Zymo Research Quick-DNA Fecal/Soil Microbe	Filtered (fastp) + Host Removed (Bowtie2)	430924	372514	13.5544	350988	5.77857
S2-Z	Spinach	Medium	Zymo Research Quick-DNA Fecal/Soil Microbe	Filtered (fastp) + Host Removed (Bowtie2)	563810	484894	13.997	455884	5.98275
S3-Z	Spinach	Low	Zymo Research Quick-DNA Fecal/Soil Microbe	Filtered (fastp) + Host Removed (Bowtie2)	659718	571348	13.3951	537460	5.93124
