# Supplementary material for: Use of a taxon-specific reference database for accurate metagenomics-based pathogen detection of Listeria monocytogenes in turkey deli meat and spinach
Source: BMC Genomics. 2023 Jun 27;24:361. doi: 10.1186/s12864-023-09338-w (PMC10303765; doi:10.1186/s12864-023-09338-w)
Supplement: Supplementary file 4 — Additional file 4. [file 12864_2023_9338_MOESM4_ESM.xlsx]

## Sheet: Additional_file_4
Additional File 4. Conterminator Results. File contains the results from the conterminator analysis for the FBP-specific reference database.
Numeric identifier	Contaminated identifier	Kingdom	Species name	Alignment start	Alignment end	Corrected contig length (length between flanking Ns)	Identifier of the longest contaminating sequence	Kingdom of the longest contaminating sequence	Species name of the longest contaminating sequence	Length of the longest contaminating sequence	Count how often sequences from the contaminating kingdom align
7	NZ_CP024655.1|kraken:taxid|1396	0	Bacillus cereus	3222	3326	4423	NC_007578.1	3	Lactuca sativa	152765	9
7	NZ_CP029468.1|kraken:taxid|1396	0	Bacillus cereus	12415	12519	3123	NC_007578.1	3	Lactuca sativa	152765	9
7	NZ_CP023179.1|kraken:taxid|1396	0	Bacillus cereus	12736	12840	5250	NC_007578.1	3	Lactuca sativa	152765	9
7	NZ_CP039269.1|kraken:taxid|1396	0	Bacillus cereus	12737	12841	3123	NC_007578.1	3	Lactuca sativa	152765	9
7	NZ_CP012691.1|kraken:taxid|1396	0	Bacillus cereus	12740	12844	3122	NC_007578.1	3	Lactuca sativa	152765	9
7	NZ_CP017234.1|kraken:taxid|1396	0	Bacillus cereus	12741	12845	5249	NC_007578.1	3	Lactuca sativa	152765	9
7	NZ_CP023245.1|kraken:taxid|1396	0	Bacillus cereus	12741	12845	3117	NC_007578.1	3	Lactuca sativa	152765	9
7	NZ_CP011145.1|kraken:taxid|1396	0	Bacillus cereus	12741	12845	3122	NC_007578.1	3	Lactuca sativa	152765	9
7	NZ_CP028516.1|kraken:taxid|1396	0	Bacillus cereus	12741	12845	3121	NC_007578.1	3	Lactuca sativa	152765	9
7	NZ_CP029454.1|kraken:taxid|1396	0	Bacillus cereus	12742	12846	3122	NC_007578.1	3	Lactuca sativa	152765	9
7	NZ_CP009686.1|kraken:taxid|1396	0	Bacillus cereus	12742	12846	3124	NC_007578.1	3	Lactuca sativa	152765	9
7	NZ_CP020383.1|kraken:taxid|1396	0	Bacillus cereus	12742	12846	3122	NC_007578.1	3	Lactuca sativa	152765	9
7	NZ_CP017060.1|kraken:taxid|1396	0	Bacillus cereus	12742	12846	3122	NC_007578.1	3	Lactuca sativa	152765	9
7	NZ_CP045606.2|kraken:taxid|1396	0	Bacillus cereus	12744	12848	3123	NC_007578.1	3	Lactuca sativa	152765	9
7	NZ_CP016315.1|kraken:taxid|1396	0	Bacillus cereus	13021	13125	5249	NC_007578.1	3	Lactuca sativa	152765	9
7	NZ_CP016316.1|kraken:taxid|1396	0	Bacillus cereus	13021	13125	3123	NC_007578.1	3	Lactuca sativa	152765	9
7	NZ_CP042929.1|kraken:taxid|1396	0	Bacillus cereus	13023	13127	3122	NC_007578.1	3	Lactuca sativa	152765	9
7	NZ_CP016360.1|kraken:taxid|1396	0	Bacillus cereus	13023	13127	3122	NC_007578.1	3	Lactuca sativa	152765	9
7	NZ_CP016595.1|kraken:taxid|1396	0	Bacillus cereus	13024	13128	3122	NC_007578.1	3	Lactuca sativa	152765	9
7	NZ_CP014486.1|kraken:taxid|1396	0	Bacillus cereus	13030	13134	3118	NC_007578.1	3	Lactuca sativa	152765	9
7	NZ_CP011153.1|kraken:taxid|1396	0	Bacillus cereus	13145	13249	3121	NC_007578.1	3	Lactuca sativa	152765	9
7	NZ_CP011151.1|kraken:taxid|1396	0	Bacillus cereus	13147	13251	3121	NC_007578.1	3	Lactuca sativa	152765	9
7	NZ_CP011155.1|kraken:taxid|1396	0	Bacillus cereus	13157	13261	3132	NC_007578.1	3	Lactuca sativa	152765	9
7	NZ_CP018931.1|kraken:taxid|1396	0	Bacillus cereus	18032	18136	5541	NC_007578.1	3	Lactuca sativa	152765	9
7	NZ_CP018933.1|kraken:taxid|1396	0	Bacillus cereus	18363	18467	5702	NC_007578.1	3	Lactuca sativa	152765	9
7	NZ_CP040340.1|kraken:taxid|1396	0	Bacillus cereus	18430	18534	5200	NC_007578.1	3	Lactuca sativa	152765	9
7	NZ_CP012483.1|kraken:taxid|1396	0	Bacillus cereus	49283	49387	3480	NC_007578.1	3	Lactuca sativa	152765	9
7	NZ_CP015727.1|kraken:taxid|1396	0	Bacillus cereus	60622	60726	6473	NC_007578.1	3	Lactuca sativa	152765	9
7	NZ_CP030982.1|kraken:taxid|1396	0	Bacillus cereus	61616	61720	3607	NC_007578.1	3	Lactuca sativa	152765	9
7	NZ_CP040334.1|kraken:taxid|1396	0	Bacillus cereus	220441	220545	3956	NC_007578.1	3	Lactuca sativa	152765	9
7	NZ_CP009369.1|kraken:taxid|1396	0	Bacillus cereus	274186	274290	2966	NC_007578.1	3	Lactuca sativa	152765	9
7	NZ_CP040342.1|kraken:taxid|1396	0	Bacillus cereus	435274	435378	6476	NC_007578.1	3	Lactuca sativa	152765	9
7	NZ_CP009941.1|kraken:taxid|1396	0	Bacillus cereus	487647	487751	2966	NC_007578.1	3	Lactuca sativa	152765	9
7	NZ_CP018935.1|kraken:taxid|1396	0	Bacillus cereus	983011	983115	4468	NC_007578.1	3	Lactuca sativa	152765	9
7	NZ_CP015589.1|kraken:taxid|1396	0	Bacillus cereus	1134798	1134902	2968	NC_007578.1	3	Lactuca sativa	152765	9
7	NZ_CP026678.1|kraken:taxid|1396	0	Bacillus cereus	1479037	1479141	4555	NC_007578.1	3	Lactuca sativa	152765	9
7	NZ_CP009596.1|kraken:taxid|1396	0	Bacillus cereus	2878008	2878112	4560	NC_007578.1	3	Lactuca sativa	152765	9
7	NZ_CP009605.1|kraken:taxid|1396	0	Bacillus cereus	3423020	3423124	4560	NC_007578.1	3	Lactuca sativa	152765	9
8	NZ_CP024655.1|kraken:taxid|1396	0	Bacillus cereus	3221	3326	4423	NC_007578.1	3	Lactuca sativa	152765	9
8	NZ_CP029468.1|kraken:taxid|1396	0	Bacillus cereus	12414	12519	3123	NC_007578.1	3	Lactuca sativa	152765	9
8	NZ_CP023179.1|kraken:taxid|1396	0	Bacillus cereus	12735	12840	5250	NC_007578.1	3	Lactuca sativa	152765	9
8	NZ_CP039269.1|kraken:taxid|1396	0	Bacillus cereus	12736	12841	3123	NC_007578.1	3	Lactuca sativa	152765	9
8	NZ_CP012691.1|kraken:taxid|1396	0	Bacillus cereus	12739	12844	3122	NC_007578.1	3	Lactuca sativa	152765	9
8	NZ_CP011145.1|kraken:taxid|1396	0	Bacillus cereus	12740	12845	3122	NC_007578.1	3	Lactuca sativa	152765	9
8	NZ_CP017234.1|kraken:taxid|1396	0	Bacillus cereus	12740	12845	5249	NC_007578.1	3	Lactuca sativa	152765	9
8	NZ_CP028516.1|kraken:taxid|1396	0	Bacillus cereus	12740	12845	3121	NC_007578.1	3	Lactuca sativa	152765	9
8	NZ_CP023245.1|kraken:taxid|1396	0	Bacillus cereus	12740	12845	3117	NC_007578.1	3	Lactuca sativa	152765	9
8	NZ_CP017060.1|kraken:taxid|1396	0	Bacillus cereus	12741	12846	3122	NC_007578.1	3	Lactuca sativa	152765	9
8	NZ_CP020383.1|kraken:taxid|1396	0	Bacillus cereus	12741	12846	3122	NC_007578.1	3	Lactuca sativa	152765	9
8	NZ_CP029454.1|kraken:taxid|1396	0	Bacillus cereus	12741	12846	3122	NC_007578.1	3	Lactuca sativa	152765	9
8	NZ_CP009686.1|kraken:taxid|1396	0	Bacillus cereus	12741	12846	3124	NC_007578.1	3	Lactuca sativa	152765	9
8	NZ_CP045606.2|kraken:taxid|1396	0	Bacillus cereus	12743	12848	3123	NC_007578.1	3	Lactuca sativa	152765	9
8	NZ_CP016316.1|kraken:taxid|1396	0	Bacillus cereus	13020	13125	3123	NC_007578.1	3	Lactuca sativa	152765	9
8	NZ_CP016315.1|kraken:taxid|1396	0	Bacillus cereus	13020	13125	5249	NC_007578.1	3	Lactuca sativa	152765	9
8	NZ_CP042929.1|kraken:taxid|1396	0	Bacillus cereus	13022	13127	3122	NC_007578.1	3	Lactuca sativa	152765	9
8	NZ_CP016360.1|kraken:taxid|1396	0	Bacillus cereus	13022	13127	3122	NC_007578.1	3	Lactuca sativa	152765	9
8	NZ_CP016595.1|kraken:taxid|1396	0	Bacillus cereus	13023	13128	3122	NC_007578.1	3	Lactuca sativa	152765	9
8	NZ_CP014486.1|kraken:taxid|1396	0	Bacillus cereus	13029	13134	3118	NC_007578.1	3	Lactuca sativa	152765	9
8	NZ_CP011153.1|kraken:taxid|1396	0	Bacillus cereus	13144	13249	3121	NC_007578.1	3	Lactuca sativa	152765	9
8	NZ_CP011151.1|kraken:taxid|1396	0	Bacillus cereus	13146	13251	3121	NC_007578.1	3	Lactuca sativa	152765	9
8	NZ_CP011155.1|kraken:taxid|1396	0	Bacillus cereus	13156	13261	3132	NC_007578.1	3	Lactuca sativa	152765	9
8	NZ_CP018931.1|kraken:taxid|1396	0	Bacillus cereus	18032	18137	5541	NC_007578.1	3	Lactuca sativa	152765	9
8	NZ_CP018933.1|kraken:taxid|1396	0	Bacillus cereus	18362	18467	5702	NC_007578.1	3	Lactuca sativa	152765	9
8	NZ_CP040340.1|kraken:taxid|1396	0	Bacillus cereus	18430	18535	5200	NC_007578.1	3	Lactuca sativa	152765	9
8	NZ_CP012483.1|kraken:taxid|1396	0	Bacillus cereus	49283	49388	3480	NC_007578.1	3	Lactuca sativa	152765	9
8	NZ_CP015727.1|kraken:taxid|1396	0	Bacillus cereus	60621	60726	6473	NC_007578.1	3	Lactuca sativa	152765	9
8	NZ_CP030982.1|kraken:taxid|1396	0	Bacillus cereus	61615	61720	3607	NC_007578.1	3	Lactuca sativa	152765	9
8	NZ_CP040334.1|kraken:taxid|1396	0	Bacillus cereus	220441	220546	3956	NC_007578.1	3	Lactuca sativa	152765	9
8	NZ_CP009369.1|kraken:taxid|1396	0	Bacillus cereus	274185	274290	2966	NC_007578.1	3	Lactuca sativa	152765	9
8	NZ_CP040342.1|kraken:taxid|1396	0	Bacillus cereus	435274	435379	6476	NC_007578.1	3	Lactuca sativa	152765	9
8	NZ_CP009941.1|kraken:taxid|1396	0	Bacillus cereus	487646	487751	2966	NC_007578.1	3	Lactuca sativa	152765	9
8	NZ_CP018935.1|kraken:taxid|1396	0	Bacillus cereus	983011	983116	4468	NC_007578.1	3	Lactuca sativa	152765	9
8	NZ_CP015589.1|kraken:taxid|1396	0	Bacillus cereus	1134798	1134903	2968	NC_007578.1	3	Lactuca sativa	152765	9
8	NZ_CP026678.1|kraken:taxid|1396	0	Bacillus cereus	1479037	1479142	4555	NC_007578.1	3	Lactuca sativa	152765	9
8	NZ_CP009596.1|kraken:taxid|1396	0	Bacillus cereus	2878008	2878113	4560	NC_007578.1	3	Lactuca sativa	152765	9
8	NZ_CP009605.1|kraken:taxid|1396	0	Bacillus cereus	3423020	3423125	4560	NC_007578.1	3	Lactuca sativa	152765	9
7	NC_012472.1|kraken:taxid|572264	0	Bacillus cereus 03BB102	13028	13132	3122	NC_007578.1	3	Lactuca sativa	152765	9
7	NZ_CP009318.1|kraken:taxid|572264	0	Bacillus cereus 03BB102	83893	83997	3122	NC_007578.1	3	Lactuca sativa	152765	9
8	NC_012472.1|kraken:taxid|572264	0	Bacillus cereus 03BB102	13027	13132	3122	NC_007578.1	3	Lactuca sativa	152765	9
8	NZ_CP009318.1|kraken:taxid|572264	0	Bacillus cereus 03BB102	83892	83997	3122	NC_007578.1	3	Lactuca sativa	152765	9
7	NZ_CP009641.1|kraken:taxid|451709	0	Bacillus cereus 03BB108	3387654	3387758	5144	NC_007578.1	3	Lactuca sativa	152765	9
8	NZ_CP009641.1|kraken:taxid|451709	0	Bacillus cereus 03BB108	3387654	3387759	5144	NC_007578.1	3	Lactuca sativa	152765	9
7	NC_011658.1|kraken:taxid|405534	0	Bacillus cereus AH187	13146	13250	3123	NC_007578.1	3	Lactuca sativa	152765	9
8	NC_011658.1|kraken:taxid|405534	0	Bacillus cereus AH187	13145	13250	3123	NC_007578.1	3	Lactuca sativa	152765	9
7	NC_011773.1|kraken:taxid|405535	0	Bacillus cereus AH820	13144	13248	2075	NC_007578.1	3	Lactuca sativa	152765	9
8	NC_011773.1|kraken:taxid|405535	0	Bacillus cereus AH820	13143	13248	2075	NC_007578.1	3	Lactuca sativa	152765	9
7	NC_003909.8|kraken:taxid|222523	0	Bacillus cereus ATCC 10987	13142	13246	2579	NC_007578.1	3	Lactuca sativa	152765	9
8	NC_003909.8|kraken:taxid|222523	0	Bacillus cereus ATCC 10987	13141	13246	2579	NC_007578.1	3	Lactuca sativa	152765	9
7	NZ_CP034551.1|kraken:taxid|226900	0	Bacillus cereus ATCC 14579	12741	12845	3122	NC_007578.1	3	Lactuca sativa	152765	9
7	NC_004722.1|kraken:taxid|226900	0	Bacillus cereus ATCC 14579	13021	13125	3122	NC_007578.1	3	Lactuca sativa	152765	9
8	NZ_CP034551.1|kraken:taxid|226900	0	Bacillus cereus ATCC 14579	12740	12845	3122	NC_007578.1	3	Lactuca sativa	152765	9
8	NC_004722.1|kraken:taxid|226900	0	Bacillus cereus ATCC 14579	13020	13125	3122	NC_007578.1	3	Lactuca sativa	152765	9
7	NZ_CP009628.1|kraken:taxid|526977	0	Bacillus cereus ATCC 4342	1894695	1894799	4556	NC_007578.1	3	Lactuca sativa	152765	9
8	NZ_CP009628.1|kraken:taxid|526977	0	Bacillus cereus ATCC 4342	1894695	1894800	4556	NC_007578.1	3	Lactuca sativa	152765	9
7	NC_011725.1|kraken:taxid|405532	0	Bacillus cereus B4264	13147	13251	3122	NC_007578.1	3	Lactuca sativa	152765	9
8	NC_011725.1|kraken:taxid|405532	0	Bacillus cereus B4264	13146	13251	3122	NC_007578.1	3	Lactuca sativa	152765	9
7	NC_014335.1|kraken:taxid|637380	0	Bacillus cereus biovar anthracis str. CI	12837	12941	3122	NC_007578.1	3	Lactuca sativa	152765	9
8	NC_014335.1|kraken:taxid|637380	0	Bacillus cereus biovar anthracis str. CI	12836	12941	3122	NC_007578.1	3	Lactuca sativa	152765	9
7	NZ_CP022445.1|kraken:taxid|1003239	0	Bacillus cereus C1L	12605	12709	5027	NC_007578.1	3	Lactuca sativa	152765	9
8	NZ_CP022445.1|kraken:taxid|1003239	0	Bacillus cereus C1L	12604	12709	5027	NC_007578.1	3	Lactuca sativa	152765	9
7	NZ_CP009300.1|kraken:taxid|1454382	0	Bacillus cereus D17	3774487	3774591	4566	NC_007578.1	3	Lactuca sativa	152765	9
8	NZ_CP009300.1|kraken:taxid|1454382	0	Bacillus cereus D17	3774487	3774592	4566	NC_007578.1	3	Lactuca sativa	152765	9
7	NZ_CP009968.1|kraken:taxid|288681	0	Bacillus cereus E33L	6382	6486	5405	NC_007578.1	3	Lactuca sativa	152765	9
7	NC_006274.1|kraken:taxid|288681	0	Bacillus cereus E33L	13144	13248	3122	NC_007578.1	3	Lactuca sativa	152765	9
8	NZ_CP009968.1|kraken:taxid|288681	0	Bacillus cereus E33L	6382	6487	5405	NC_007578.1	3	Lactuca sativa	152765	9
8	NC_006274.1|kraken:taxid|288681	0	Bacillus cereus E33L	13143	13248	3122	NC_007578.1	3	Lactuca sativa	152765	9
7	NC_016779.1|kraken:taxid|347495	0	Bacillus cereus F837/76	13144	13248	3122	NC_007578.1	3	Lactuca sativa	152765	9
8	NC_016779.1|kraken:taxid|347495	0	Bacillus cereus F837/76	13143	13248	3122	NC_007578.1	3	Lactuca sativa	152765	9
7	NC_018491.1|kraken:taxid|1217984	0	Bacillus cereus FRI-35	1054389	1054493	4767	NC_007578.1	3	Lactuca sativa	152765	9
8	NC_018491.1|kraken:taxid|1217984	0	Bacillus cereus FRI-35	1054389	1054494	4767	NC_007578.1	3	Lactuca sativa	152765	9
7	NZ_CP009590.1|kraken:taxid|269801	0	Bacillus cereus G9241	1729316	1729420	4558	NC_007578.1	3	Lactuca sativa	152765	9
8	NZ_CP009590.1|kraken:taxid|269801	0	Bacillus cereus G9241	1729316	1729421	4558	NC_007578.1	3	Lactuca sativa	152765	9
7	NC_011772.1|kraken:taxid|405531	0	Bacillus cereus G9842	32731	32835	3122	NC_007578.1	3	Lactuca sativa	152765	9
8	NC_011772.1|kraken:taxid|405531	0	Bacillus cereus G9842	32730	32835	3122	NC_007578.1	3	Lactuca sativa	152765	9
7	NC_016771.1|kraken:taxid|334406	0	Bacillus cereus NC7401	13022	13126	3123	NC_007578.1	3	Lactuca sativa	152765	9
8	NC_016771.1|kraken:taxid|334406	0	Bacillus cereus NC7401	13021	13126	3123	NC_007578.1	3	Lactuca sativa	152765	9
7	NC_011969.1|kraken:taxid|361100	0	Bacillus cereus Q1	13146	13250	3124	NC_007578.1	3	Lactuca sativa	152765	9
8	NC_011969.1|kraken:taxid|361100	0	Bacillus cereus Q1	13145	13250	3124	NC_007578.1	3	Lactuca sativa	152765	9
7	NZ_CP028935.1|kraken:taxid|197	0	Campylobacter jejuni	1050	1154	1154	NC_007578.1	3	Lactuca sativa	152765	9
8	NZ_CP028935.1|kraken:taxid|197	0	Campylobacter jejuni	1050	1155	1155	NC_007578.1	3	Lactuca sativa	152765	9
158	NZ_CP027778.1|kraken:taxid|1491	0	Clostridium botulinum	4003575	4003811	4003811	NW_018932804.1	3	Spinacia oleracea	61163	55
159	NZ_CP027778.1|kraken:taxid|1491	0	Clostridium botulinum	4004000	4004633	4004633	NW_018932804.1	3	Spinacia oleracea	61163	57
142	NZ_CP027778.1|kraken:taxid|1491	0	Clostridium botulinum	4004021	4004250	4004250	NW_018932804.1	3	Spinacia oleracea	61163	33
143	NZ_CP027778.1|kraken:taxid|1491	0	Clostridium botulinum	4004000	4004218	4004218	NW_018932804.1	3	Spinacia oleracea	61163	33
173	NZ_CP027778.1|kraken:taxid|1491	0	Clostridium botulinum	4004018	4004242	4004242	NW_018932804.1	3	Spinacia oleracea	61163	32
174	NZ_CP027778.1|kraken:taxid|1491	0	Clostridium botulinum	4004172	4004280	4004280	NW_018932804.1	3	Spinacia oleracea	61163	26
135	NZ_CP027778.1|kraken:taxid|1491	0	Clostridium botulinum	4003575	4003850	4003850	NW_018932804.1	3	Spinacia oleracea	61163	59
179	NZ_CP027778.1|kraken:taxid|1491	0	Clostridium botulinum	4004000	4004355	4004355	NW_018932804.1	3	Spinacia oleracea	61163	41
210	NZ_CP027778.1|kraken:taxid|1491	0	Clostridium botulinum	4004362	4004580	4004580	NW_018932804.1	3	Spinacia oleracea	61163	37
78	NZ_CP027778.1|kraken:taxid|1491	0	Clostridium botulinum	4004022	4004304	4004304	NW_018932804.1	3	Spinacia oleracea	61163	35
79	NZ_CP027778.1|kraken:taxid|1491	0	Clostridium botulinum	3997596	3997754	3997754	NW_018932804.1	3	Spinacia oleracea	61163	44
91	NZ_CP027778.1|kraken:taxid|1491	0	Clostridium botulinum	4004333	4004633	4004633	NW_018932804.1	3	Spinacia oleracea	61163	38
209	NZ_CP027778.1|kraken:taxid|1491	0	Clostridium botulinum	4004292	4004531	4004531	NW_018932804.1	3	Spinacia oleracea	61163	35
62	NZ_CP027778.1|kraken:taxid|1491	0	Clostridium botulinum	4003575	4003850	4003850	NW_018932804.1	3	Spinacia oleracea	61163	58
63	NZ_CP027778.1|kraken:taxid|1491	0	Clostridium botulinum	4004000	4004633	4004633	NW_018932804.1	3	Spinacia oleracea	61163	60
187	NZ_CP027778.1|kraken:taxid|1491	0	Clostridium botulinum	4004021	4004130	4004130	NW_018932804.1	3	Spinacia oleracea	61163	28
70	NZ_CP027778.1|kraken:taxid|1491	0	Clostridium botulinum	4004215	4004633	4004633	NW_018932804.1	3	Spinacia oleracea	61163	49
7	NZ_CP013843.1|kraken:taxid|1491	0	Clostridium botulinum	12849	12953	5180	NC_007578.1	3	Lactuca sativa	152765	9
7	NZ_CP014174.1|kraken:taxid|1491	0	Clostridium botulinum	12864	12968	5180	NC_007578.1	3	Lactuca sativa	152765	9
7	NZ_CP013847.1|kraken:taxid|1491	0	Clostridium botulinum	13071	13175	4810	NC_007578.1	3	Lactuca sativa	152765	9
7	NZ_CP010521.1|kraken:taxid|1491	0	Clostridium botulinum	13201	13305	5198	NC_007578.1	3	Lactuca sativa	152765	9
7	NZ_CP010520.1|kraken:taxid|1491	0	Clostridium botulinum	13201	13305	5198	NC_007578.1	3	Lactuca sativa	152765	9
7	NZ_CP014219.1|kraken:taxid|1491	0	Clostridium botulinum	13295	13399	5180	NC_007578.1	3	Lactuca sativa	152765	9
7	NZ_AP014696.1|kraken:taxid|1491	0	Clostridium botulinum	13295	13399	5180	NC_007578.1	3	Lactuca sativa	152765	9
7	NZ_CP013849.1|kraken:taxid|1491	0	Clostridium botulinum	13348	13452	5118	NC_007578.1	3	Lactuca sativa	152765	9
7	NZ_CP013850.1|kraken:taxid|1491	0	Clostridium botulinum	14015	14119	5180	NC_007578.1	3	Lactuca sativa	152765	9
7	NZ_CP013707.1|kraken:taxid|1491	0	Clostridium botulinum	19001	19105	4466	NC_007578.1	3	Lactuca sativa	152765	9
7	NZ_CP013845.1|kraken:taxid|1491	0	Clostridium botulinum	47000	47101	5344	NC_007578.1	3	Lactuca sativa	152765	9
7	NZ_CP013701.1|kraken:taxid|1491	0	Clostridium botulinum	47414	47518	5045	NC_007578.1	3	Lactuca sativa	152765	9
7	NZ_CP027780.1|kraken:taxid|1491	0	Clostridium botulinum	47414	47518	5045	NC_007578.1	3	Lactuca sativa	152765	9
7	NZ_CP013841.1|kraken:taxid|1491	0	Clostridium botulinum	51652	51756	5260	NC_007578.1	3	Lactuca sativa	152765	9
7	NZ_CP028859.1|kraken:taxid|1491	0	Clostridium botulinum	52092	52196	5083	NC_007578.1	3	Lactuca sativa	152765	9
7	NZ_CP028842.1|kraken:taxid|1491	0	Clostridium botulinum	52095	52199	5099	NC_007578.1	3	Lactuca sativa	152765	9
7	NZ_CP014151.1|kraken:taxid|1491	0	Clostridium botulinum	75225	75329	4795	NC_007578.1	3	Lactuca sativa	152765	9
7	NZ_CP013705.1|kraken:taxid|1491	0	Clostridium botulinum	98245	98349	5224	NC_007578.1	3	Lactuca sativa	152765	9
7	NZ_CP014148.1|kraken:taxid|1491	0	Clostridium botulinum	124478	124582	4809	NC_007578.1	3	Lactuca sativa	152765	9
7	NZ_CP013683.1|kraken:taxid|1491	0	Clostridium botulinum	142086	142190	4469	NC_007578.1	3	Lactuca sativa	152765	9
7	NZ_CP013686.1|kraken:taxid|1491	0	Clostridium botulinum	291665	291769	5199	NC_007578.1	3	Lactuca sativa	152765	9
7	NZ_CP013296.1|kraken:taxid|1491	0	Clostridium botulinum	1129456	1129560	5305	NC_007578.1	3	Lactuca sativa	152765	9
7	NZ_CP013243.1|kraken:taxid|1491	0	Clostridium botulinum	1812687	1812791	3501	NC_007578.1	3	Lactuca sativa	152765	9
7	NZ_CP031097.1|kraken:taxid|1491	0	Clostridium botulinum	1974813	1974917	5226	NC_007578.1	3	Lactuca sativa	152765	9
7	NZ_CP046450.1|kraken:taxid|1491	0	Clostridium botulinum	2013889	2013993	4956	NC_007578.1	3	Lactuca sativa	152765	9
7	NZ_CP013246.1|kraken:taxid|1491	0	Clostridium botulinum	2219379	2219483	5540	NC_007578.1	3	Lactuca sativa	152765	9
7	NZ_CP031098.1|kraken:taxid|1491	0	Clostridium botulinum	2336623	2336727	5249	NC_007578.1	3	Lactuca sativa	152765	9
7	NZ_CP013247.1|kraken:taxid|1491	0	Clostridium botulinum	2420704	2420808	5266	NC_007578.1	3	Lactuca sativa	152765	9
7	NZ_CP013242.1|kraken:taxid|1491	0	Clostridium botulinum	2911701	2911805	5316	NC_007578.1	3	Lactuca sativa	152765	9
7	NZ_CP013681.1|kraken:taxid|1491	0	Clostridium botulinum	3422574	3422678	5266	NC_007578.1	3	Lactuca sativa	152765	9
7	NZ_CP027778.1|kraken:taxid|1491	0	Clostridium botulinum	3973900	3973999	4800	NC_007578.1	3	Lactuca sativa	152765	9
7	NZ_CP027777.1|kraken:taxid|1491	0	Clostridium botulinum	3975186	3975290	3975290	NC_007578.1	3	Lactuca sativa	152765	9
7	NZ_CP027779.1|kraken:taxid|1491	0	Clostridium botulinum	3976881	3976985	3972	NC_007578.1	3	Lactuca sativa	152765	9
8	NZ_CP013843.1|kraken:taxid|1491	0	Clostridium botulinum	12849	12953	5180	NC_007578.1	3	Lactuca sativa	152765	9
8	NZ_CP014174.1|kraken:taxid|1491	0	Clostridium botulinum	12864	12968	5180	NC_007578.1	3	Lactuca sativa	152765	9
8	NZ_CP013847.1|kraken:taxid|1491	0	Clostridium botulinum	13071	13175	4810	NC_007578.1	3	Lactuca sativa	152765	9
8	NZ_AP014696.1|kraken:taxid|1491	0	Clostridium botulinum	13295	13399	5180	NC_007578.1	3	Lactuca sativa	152765	9
8	NZ_CP014219.1|kraken:taxid|1491	0	Clostridium botulinum	13295	13399	5180	NC_007578.1	3	Lactuca sativa	152765	9
8	NZ_CP013849.1|kraken:taxid|1491	0	Clostridium botulinum	13348	13452	5118	NC_007578.1	3	Lactuca sativa	152765	9
8	NZ_CP013850.1|kraken:taxid|1491	0	Clostridium botulinum	14015	14119	5180	NC_007578.1	3	Lactuca sativa	152765	9
8	NZ_CP013707.1|kraken:taxid|1491	0	Clostridium botulinum	19001	19105	4466	NC_007578.1	3	Lactuca sativa	152765	9
8	NZ_CP013845.1|kraken:taxid|1491	0	Clostridium botulinum	47000	47101	5344	NC_007578.1	3	Lactuca sativa	152765	9
8	NZ_CP013701.1|kraken:taxid|1491	0	Clostridium botulinum	47414	47518	5045	NC_007578.1	3	Lactuca sativa	152765	9
8	NZ_CP027780.1|kraken:taxid|1491	0	Clostridium botulinum	47414	47518	5045	NC_007578.1	3	Lactuca sativa	152765	9
8	NZ_CP013841.1|kraken:taxid|1491	0	Clostridium botulinum	51652	51756	5260	NC_007578.1	3	Lactuca sativa	152765	9
8	NZ_CP028859.1|kraken:taxid|1491	0	Clostridium botulinum	52092	52196	5083	NC_007578.1	3	Lactuca sativa	152765	9
8	NZ_CP028842.1|kraken:taxid|1491	0	Clostridium botulinum	52095	52199	5099	NC_007578.1	3	Lactuca sativa	152765	9
8	NZ_CP014151.1|kraken:taxid|1491	0	Clostridium botulinum	75225	75329	4795	NC_007578.1	3	Lactuca sativa	152765	9
8	NZ_CP013705.1|kraken:taxid|1491	0	Clostridium botulinum	98245	98349	5224	NC_007578.1	3	Lactuca sativa	152765	9
8	NZ_CP014148.1|kraken:taxid|1491	0	Clostridium botulinum	124478	124582	4809	NC_007578.1	3	Lactuca sativa	152765	9
8	NZ_CP013683.1|kraken:taxid|1491	0	Clostridium botulinum	142086	142190	4469	NC_007578.1	3	Lactuca sativa	152765	9
8	NZ_CP013686.1|kraken:taxid|1491	0	Clostridium botulinum	291665	291769	5199	NC_007578.1	3	Lactuca sativa	152765	9
8	NZ_CP013296.1|kraken:taxid|1491	0	Clostridium botulinum	1129456	1129560	5305	NC_007578.1	3	Lactuca sativa	152765	9
8	NZ_CP013243.1|kraken:taxid|1491	0	Clostridium botulinum	1812687	1812791	3501	NC_007578.1	3	Lactuca sativa	152765	9
8	NZ_CP031097.1|kraken:taxid|1491	0	Clostridium botulinum	1974813	1974917	5226	NC_007578.1	3	Lactuca sativa	152765	9
8	NZ_CP046450.1|kraken:taxid|1491	0	Clostridium botulinum	2013889	2013993	4956	NC_007578.1	3	Lactuca sativa	152765	9
8	NZ_CP013246.1|kraken:taxid|1491	0	Clostridium botulinum	2219379	2219483	5540	NC_007578.1	3	Lactuca sativa	152765	9
8	NZ_CP031098.1|kraken:taxid|1491	0	Clostridium botulinum	2336623	2336727	5249	NC_007578.1	3	Lactuca sativa	152765	9
8	NZ_CP013247.1|kraken:taxid|1491	0	Clostridium botulinum	2420704	2420808	5266	NC_007578.1	3	Lactuca sativa	152765	9
8	NZ_CP013242.1|kraken:taxid|1491	0	Clostridium botulinum	2911701	2911805	5316	NC_007578.1	3	Lactuca sativa	152765	9
8	NZ_CP013681.1|kraken:taxid|1491	0	Clostridium botulinum	3422574	3422678	5266	NC_007578.1	3	Lactuca sativa	152765	9
8	NZ_CP027778.1|kraken:taxid|1491	0	Clostridium botulinum	3973900	3973999	4800	NC_007578.1	3	Lactuca sativa	152765	9
8	NZ_CP027777.1|kraken:taxid|1491	0	Clostridium botulinum	3975186	3975290	3975290	NC_007578.1	3	Lactuca sativa	152765	9
8	NZ_CP027779.1|kraken:taxid|1491	0	Clostridium botulinum	3976881	3976985	3972	NC_007578.1	3	Lactuca sativa	152765	9
128	NZ_CP027778.1|kraken:taxid|1491	0	Clostridium botulinum	4004398	4004633	4004633	NW_018932804.1	3	Spinacia oleracea	61163	37
71	NZ_CP027778.1|kraken:taxid|1491	0	Clostridium botulinum	4004061	4004186	4004186	NW_018932804.1	3	Spinacia oleracea	61163	29
205	NZ_CP027778.1|kraken:taxid|1491	0	Clostridium botulinum	4004167	4004269	4004269	NW_018932804.1	3	Spinacia oleracea	61163	25
214	NZ_CP027778.1|kraken:taxid|1491	0	Clostridium botulinum	4004347	4004600	4004600	NW_018932804.1	3	Spinacia oleracea	61163	37
148	NZ_CP027778.1|kraken:taxid|1491	0	Clostridium botulinum	4004000	4004342	4004342	NW_018932804.1	3	Spinacia oleracea	61163	40
7	NZ_CP006903.1|kraken:taxid|1415774	0	Clostridium botulinum 202F	2388500	2388604	5183	NC_007578.1	3	Lactuca sativa	152765	9
7	NC_009697.1|kraken:taxid|441770	0	Clostridium botulinum A str. ATCC 19397	12893	12997	5179	NC_007578.1	3	Lactuca sativa	152765	9
8	NC_009697.1|kraken:taxid|441770	0	Clostridium botulinum A str. ATCC 19397	12893	12997	5179	NC_007578.1	3	Lactuca sativa	152765	9
7	NC_009495.1|kraken:taxid|413999	0	Clostridium botulinum A str. ATCC 3502	12878	12982	5179	NC_007578.1	3	Lactuca sativa	152765	9
8	NC_009495.1|kraken:taxid|413999	0	Clostridium botulinum A str. ATCC 3502	12878	12982	5179	NC_007578.1	3	Lactuca sativa	152765	9
7	NC_009698.1|kraken:taxid|441771	0	Clostridium botulinum A str. Hall	12893	12997	5179	NC_007578.1	3	Lactuca sativa	152765	9
8	NC_009698.1|kraken:taxid|441771	0	Clostridium botulinum A str. Hall	12893	12997	5179	NC_007578.1	3	Lactuca sativa	152765	9
7	NC_012563.1|kraken:taxid|536232	0	Clostridium botulinum A2 str. Kyoto	13071	13175	4810	NC_007578.1	3	Lactuca sativa	152765	9
8	NC_012563.1|kraken:taxid|536232	0	Clostridium botulinum A2 str. Kyoto	13071	13175	4810	NC_007578.1	3	Lactuca sativa	152765	9
7	NC_010520.1|kraken:taxid|498214	0	Clostridium botulinum A3 str. Loch Maree	12870	12974	4827	NC_007578.1	3	Lactuca sativa	152765	9
8	NC_010520.1|kraken:taxid|498214	0	Clostridium botulinum A3 str. Loch Maree	12870	12974	4827	NC_007578.1	3	Lactuca sativa	152765	9
7	NC_018648.1|kraken:taxid|935198	0	Clostridium botulinum B str. Eklund 17B (NRP)	13075	13179	5198	NC_007578.1	3	Lactuca sativa	152765	9
7	NC_010674.1|kraken:taxid|935198	0	Clostridium botulinum B str. Eklund 17B (NRP)	13249	13353	5198	NC_007578.1	3	Lactuca sativa	152765	9
7	NC_010516.1|kraken:taxid|498213	0	Clostridium botulinum B1 str. Okra	52158	52262	5312	NC_007578.1	3	Lactuca sativa	152765	9
8	NC_010516.1|kraken:taxid|498213	0	Clostridium botulinum B1 str. Okra	52158	52262	5312	NC_007578.1	3	Lactuca sativa	152765	9
7	NC_012658.1|kraken:taxid|515621	0	Clostridium botulinum Ba4 str. 657	13014	13118	4465	NC_007578.1	3	Lactuca sativa	152765	9
8	NC_012658.1|kraken:taxid|515621	0	Clostridium botulinum Ba4 str. 657	13014	13118	4465	NC_007578.1	3	Lactuca sativa	152765	9
7	NC_015425.1|kraken:taxid|929506	0	Clostridium botulinum BKT015925	183822	183926	5123	NC_007578.1	3	Lactuca sativa	152765	9
8	NC_015425.1|kraken:taxid|929506	0	Clostridium botulinum BKT015925	183822	183926	5123	NC_007578.1	3	Lactuca sativa	152765	9
7	NZ_CP006908.1|kraken:taxid|1408283	0	Clostridium botulinum CDC_1436	351241	351345	5520	NC_007578.1	3	Lactuca sativa	152765	9
8	NZ_CP006908.1|kraken:taxid|1408283	0	Clostridium botulinum CDC_1436	351241	351345	5520	NC_007578.1	3	Lactuca sativa	152765	9
7	NC_010723.1|kraken:taxid|508767	0	Clostridium botulinum E3 str. Alaska E43	13201	13305	5198	NC_007578.1	3	Lactuca sativa	152765	9
7	NC_017297.1|kraken:taxid|758678	0	Clostridium botulinum F str. 230613	12867	12971	4839	NC_007578.1	3	Lactuca sativa	152765	9
8	NC_017297.1|kraken:taxid|758678	0	Clostridium botulinum F str. 230613	12867	12971	4839	NC_007578.1	3	Lactuca sativa	152765	9
7	NC_009699.1|kraken:taxid|441772	0	Clostridium botulinum F str. Langeland	12801	12905	4742	NC_007578.1	3	Lactuca sativa	152765	9
8	NC_009699.1|kraken:taxid|441772	0	Clostridium botulinum F str. Langeland	12801	12905	4742	NC_007578.1	3	Lactuca sativa	152765	9
7	NC_017299.1|kraken:taxid|941968	0	Clostridium botulinum H04402 065	12858	12962	5183	NC_007578.1	3	Lactuca sativa	152765	9
8	NC_017299.1|kraken:taxid|941968	0	Clostridium botulinum H04402 065	12858	12962	5183	NC_007578.1	3	Lactuca sativa	152765	9
7	NZ_AP017630.1|kraken:taxid|1502	0	Clostridium perfringens	13005	13109	5128	NC_007578.1	3	Lactuca sativa	152765	9
7	NZ_CP013101.1|kraken:taxid|1502	0	Clostridium perfringens	13349	13453	5128	NC_007578.1	3	Lactuca sativa	152765	9
7	NZ_LS483393.1|kraken:taxid|1502	0	Clostridium perfringens	13349	13453	5128	NC_007578.1	3	Lactuca sativa	152765	9
7	NZ_LS483461.1|kraken:taxid|1502	0	Clostridium perfringens	13350	13454	5128	NC_007578.1	3	Lactuca sativa	152765	9
7	NZ_CP009557.1|kraken:taxid|1502	0	Clostridium perfringens	13584	13688	5129	NC_007578.1	3	Lactuca sativa	152765	9
7	NZ_CP010993.1|kraken:taxid|1502	0	Clostridium perfringens	13760	13864	5128	NC_007578.1	3	Lactuca sativa	152765	9
7	NZ_CP010994.1|kraken:taxid|1502	0	Clostridium perfringens	13760	13864	5129	NC_007578.1	3	Lactuca sativa	152765	9
7	NZ_CP028149.1|kraken:taxid|1502	0	Clostridium perfringens	14186	14290	5129	NC_007578.1	3	Lactuca sativa	152765	9
7	NZ_CP025501.1|kraken:taxid|1502	0	Clostridium perfringens	15079	15183	5117	NC_007578.1	3	Lactuca sativa	152765	9
7	NZ_CP023410.1|kraken:taxid|1502	0	Clostridium perfringens	2634447	2634551	5027	NC_007578.1	3	Lactuca sativa	152765	9
7	NC_008261.1|kraken:taxid|195103	0	Clostridium perfringens ATCC 13124	13761	13865	5129	NC_007578.1	3	Lactuca sativa	152765	9
7	NC_003366.1|kraken:taxid|195102	0	Clostridium perfringens str. 13	13761	13865	5130	NC_007578.1	3	Lactuca sativa	152765	9
144	NT_167214.1|kraken:taxid|9606	2	Homo sapiens	109628	109768	1683	NW_018932804.1	3	Spinacia oleracea	61163	38
144	NT_187388.1|kraken:taxid|9606	2	Homo sapiens	126481	126621	1683	NW_018932804.1	3	Spinacia oleracea	61163	38
144	NW_021160023.1|kraken:taxid|9606	2	Homo sapiens	440341	440481	1725	NW_018932804.1	3	Spinacia oleracea	61163	38
144	NC_000021.9|kraken:taxid|9606	2	Homo sapiens	8210181	8210321	1725	NW_018932804.1	3	Spinacia oleracea	61163	38
174	NT_167214.1|kraken:taxid|9606	2	Homo sapiens	110230	110336	1683	NW_018932804.1	3	Spinacia oleracea	61163	26
174	NT_187388.1|kraken:taxid|9606	2	Homo sapiens	127083	127189	1683	NW_018932804.1	3	Spinacia oleracea	61163	26
174	NW_021160023.1|kraken:taxid|9606	2	Homo sapiens	485153	485259	1683	NW_018932804.1	3	Spinacia oleracea	61163	26
174	NC_000021.9|kraken:taxid|9606	2	Homo sapiens	8210783	8210889	1725	NW_018932804.1	3	Spinacia oleracea	61163	26
205	NT_167214.1|kraken:taxid|9606	2	Homo sapiens	110241	110343	1683	NW_018932804.1	3	Spinacia oleracea	61163	25
205	NT_187388.1|kraken:taxid|9606	2	Homo sapiens	127094	127196	1683	NW_018932804.1	3	Spinacia oleracea	61163	25
205	NW_021160023.1|kraken:taxid|9606	2	Homo sapiens	485164	485266	1683	NW_018932804.1	3	Spinacia oleracea	61163	25
205	NC_000021.9|kraken:taxid|9606	2	Homo sapiens	8210794	8210896	1725	NW_018932804.1	3	Spinacia oleracea	61163	25
7	NZ_LR134483.1|kraken:taxid|1641	0	Listeria grayi	219313	219417	4112	NC_007578.1	3	Lactuca sativa	152765	9
8	NZ_LR134483.1|kraken:taxid|1641	0	Listeria grayi	219312	219417	4112	NC_007578.1	3	Lactuca sativa	152765	9
7	NZ_CP045743.1|kraken:taxid|1642	0	Listeria innocua	1450318	1450422	5217	NC_007578.1	3	Lactuca sativa	152765	9
8	NZ_CP045743.1|kraken:taxid|1642	0	Listeria innocua	1450318	1450423	5217	NC_007578.1	3	Lactuca sativa	152765	9
7	NC_003212.1|kraken:taxid|272626	0	Listeria innocua Clip11262	264247	264351	6018	NC_007578.1	3	Lactuca sativa	152765	9
8	NC_003212.1|kraken:taxid|272626	0	Listeria innocua Clip11262	264246	264351	6018	NC_007578.1	3	Lactuca sativa	152765	9
7	NZ_LT906466.1|kraken:taxid|202751	0	Listeria ivanovii subsp. ivanovii	225140	225244	11241	NC_007578.1	3	Lactuca sativa	152765	9
7	NZ_LT906478.1|kraken:taxid|202751	0	Listeria ivanovii subsp. ivanovii	225140	225244	11241	NC_007578.1	3	Lactuca sativa	152765	9
7	NZ_CP009577.1|kraken:taxid|202751	0	Listeria ivanovii subsp. ivanovii	280775	280879	11241	NC_007578.1	3	Lactuca sativa	152765	9
8	NZ_LT906478.1|kraken:taxid|202751	0	Listeria ivanovii subsp. ivanovii	225139	225244	11241	NC_007578.1	3	Lactuca sativa	152765	9
8	NZ_LT906466.1|kraken:taxid|202751	0	Listeria ivanovii subsp. ivanovii	225139	225244	11241	NC_007578.1	3	Lactuca sativa	152765	9
8	NZ_CP009577.1|kraken:taxid|202751	0	Listeria ivanovii subsp. ivanovii	280774	280879	11241	NC_007578.1	3	Lactuca sativa	152765	9
7	NC_016011.1|kraken:taxid|881621	0	Listeria ivanovii subsp. ivanovii PAM 55	225272	225376	11238	NC_007578.1	3	Lactuca sativa	152765	9
8	NC_016011.1|kraken:taxid|881621	0	Listeria ivanovii subsp. ivanovii PAM 55	225271	225376	11238	NC_007578.1	3	Lactuca sativa	152765	9
7	NZ_LR134394.1|kraken:taxid|202752	0	Listeria ivanovii subsp. londoniensis	236000	236100	6017	NC_007578.1	3	Lactuca sativa	152765	9
7	NZ_CP009576.1|kraken:taxid|202752	0	Listeria ivanovii subsp. londoniensis	316595	316699	4995	NC_007578.1	3	Lactuca sativa	152765	9
7	NZ_CP009575.1|kraken:taxid|202752	0	Listeria ivanovii subsp. londoniensis	1852893	1852997	5113	NC_007578.1	3	Lactuca sativa	152765	9
8	NZ_LR134394.1|kraken:taxid|202752	0	Listeria ivanovii subsp. londoniensis	236000	236100	6017	NC_007578.1	3	Lactuca sativa	152765	9
8	NZ_CP009576.1|kraken:taxid|202752	0	Listeria ivanovii subsp. londoniensis	316594	316699	4995	NC_007578.1	3	Lactuca sativa	152765	9
8	NZ_CP009575.1|kraken:taxid|202752	0	Listeria ivanovii subsp. londoniensis	1852893	1852998	5113	NC_007578.1	3	Lactuca sativa	152765	9
7	NZ_CP007172.1|kraken:taxid|1457190	0	Listeria ivanovii WSLC3009	280775	280879	11241	NC_007578.1	3	Lactuca sativa	152765	9
8	NZ_CP007172.1|kraken:taxid|1457190	0	Listeria ivanovii WSLC3009	280774	280879	11241	NC_007578.1	3	Lactuca sativa	152765	9
7	NC_021840.1|kraken:taxid|1639	0	Listeria monocytogenes	845	949	2076	NC_007578.1	3	Lactuca sativa	152765	9
7	NZ_CP013286.1|kraken:taxid|1639	0	Listeria monocytogenes	1043	1147	2252	NC_007578.1	3	Lactuca sativa	152765	9
7	NC_021839.1|kraken:taxid|1639	0	Listeria monocytogenes	1698	1802	2930	NC_007578.1	3	Lactuca sativa	152765	9
7	NZ_CP007600.1|kraken:taxid|1639	0	Listeria monocytogenes	5811	5915	9900	NC_007578.1	3	Lactuca sativa	152765	9
7	NZ_LR134400.1|kraken:taxid|1639	0	Listeria monocytogenes	39846	39950	6813	NC_007578.1	3	Lactuca sativa	152765	9
7	NC_021838.1|kraken:taxid|1639	0	Listeria monocytogenes	56733	56837	6002	NC_007578.1	3	Lactuca sativa	152765	9
7	NZ_CP028333.1|kraken:taxid|1639	0	Listeria monocytogenes	101893	101997	11236	NC_007578.1	3	Lactuca sativa	152765	9
7	NZ_CP026043.1|kraken:taxid|1639	0	Listeria monocytogenes	109355	109459	11236	NC_007578.1	3	Lactuca sativa	152765	9
7	NZ_CP013289.1|kraken:taxid|1639	0	Listeria monocytogenes	114752	114856	5335	NC_007578.1	3	Lactuca sativa	152765	9
7	NZ_CP038642.1|kraken:taxid|1639	0	Listeria monocytogenes	148167	148271	5337	NC_007578.1	3	Lactuca sativa	152765	9
7	NZ_LR134402.1|kraken:taxid|1639	0	Listeria monocytogenes	185036	185140	11240	NC_007578.1	3	Lactuca sativa	152765	9
7	NZ_CP009258.1|kraken:taxid|1639	0	Listeria monocytogenes	188000	188100	5337	NC_007578.1	3	Lactuca sativa	152765	9
7	NZ_CP009242.1|kraken:taxid|1639	0	Listeria monocytogenes	221669	221773	5887	NC_007578.1	3	Lactuca sativa	152765	9
7	NZ_CP046361.1|kraken:taxid|1639	0	Listeria monocytogenes	233623	233727	11238	NC_007578.1	3	Lactuca sativa	152765	9
7	NZ_CP046362.1|kraken:taxid|1639	0	Listeria monocytogenes	233623	233727	11238	NC_007578.1	3	Lactuca sativa	152765	9
7	NZ_LT985476.1|kraken:taxid|1639	0	Listeria monocytogenes	233624	233728	11238	NC_007578.1	3	Lactuca sativa	152765	9
7	NZ_CP032668.1|kraken:taxid|1639	0	Listeria monocytogenes	234548	234652	5804	NC_007578.1	3	Lactuca sativa	152765	9
7	NZ_CP019616.1|kraken:taxid|1639	0	Listeria monocytogenes	234649	234753	11236	NC_007578.1	3	Lactuca sativa	152765	9
7	NZ_LT906436.1|kraken:taxid|1639	0	Listeria monocytogenes	234763	234867	11240	NC_007578.1	3	Lactuca sativa	152765	9
7	NZ_CP014790.1|kraken:taxid|1639	0	Listeria monocytogenes	235245	235349	11240	NC_007578.1	3	Lactuca sativa	152765	9
7	NZ_CP029372.1|kraken:taxid|1639	0	Listeria monocytogenes	235246	235350	11240	NC_007578.1	3	Lactuca sativa	152765	9
7	NZ_CP041211.1|kraken:taxid|1639	0	Listeria monocytogenes	235335	235439	11240	NC_007578.1	3	Lactuca sativa	152765	9
7	NZ_LR134397.1|kraken:taxid|1639	0	Listeria monocytogenes	235340	235444	11239	NC_007578.1	3	Lactuca sativa	152765	9
7	NZ_CP007684.1|kraken:taxid|1639	0	Listeria monocytogenes	235652	235756	6597	NC_007578.1	3	Lactuca sativa	152765	9
7	NZ_CP007688.1|kraken:taxid|1639	0	Listeria monocytogenes	235652	235756	11240	NC_007578.1	3	Lactuca sativa	152765	9
7	NZ_CP014261.1|kraken:taxid|1639	0	Listeria monocytogenes	235653	235757	11240	NC_007578.1	3	Lactuca sativa	152765	9
7	NZ_CP007685.1|kraken:taxid|1639	0	Listeria monocytogenes	235653	235757	11240	NC_007578.1	3	Lactuca sativa	152765	9
7	NZ_CP032673.1|kraken:taxid|1639	0	Listeria monocytogenes	236093	236197	5803	NC_007578.1	3	Lactuca sativa	152765	9
7	NZ_CP032670.1|kraken:taxid|1639	0	Listeria monocytogenes	236093	236197	5803	NC_007578.1	3	Lactuca sativa	152765	9
7	NZ_LR698978.1|kraken:taxid|1639	0	Listeria monocytogenes	236211	236315	5217	NC_007578.1	3	Lactuca sativa	152765	9
7	NZ_CP020833.1|kraken:taxid|1639	0	Listeria monocytogenes	236877	236981	11240	NC_007578.1	3	Lactuca sativa	152765	9
7	NZ_CP025221.1|kraken:taxid|1639	0	Listeria monocytogenes	237519	237623	11238	NC_007578.1	3	Lactuca sativa	152765	9
7	NZ_CP029175.1|kraken:taxid|1639	0	Listeria monocytogenes	237520	237624	11238	NC_007578.1	3	Lactuca sativa	152765	9
7	NZ_CP032672.1|kraken:taxid|1639	0	Listeria monocytogenes	237804	237908	11232	NC_007578.1	3	Lactuca sativa	152765	9
7	NZ_LT985475.1|kraken:taxid|1639	0	Listeria monocytogenes	237809	237913	11237	NC_007578.1	3	Lactuca sativa	152765	9
7	NZ_CP007687.1|kraken:taxid|1639	0	Listeria monocytogenes	237826	237930	5383	NC_007578.1	3	Lactuca sativa	152765	9
7	NZ_CP019622.1|kraken:taxid|1639	0	Listeria monocytogenes	238165	238269	9936	NC_007578.1	3	Lactuca sativa	152765	9
7	NZ_CP007689.1|kraken:taxid|1639	0	Listeria monocytogenes	238680	238784	6483	NC_007578.1	3	Lactuca sativa	152765	9
7	NZ_CP020830.1|kraken:taxid|1639	0	Listeria monocytogenes	239133	239237	11124	NC_007578.1	3	Lactuca sativa	152765	9
7	NZ_CP020774.1|kraken:taxid|1639	0	Listeria monocytogenes	239473	239577	11236	NC_007578.1	3	Lactuca sativa	152765	9
7	NZ_CP022020.1|kraken:taxid|1639	0	Listeria monocytogenes	240218	240322	11236	NC_007578.1	3	Lactuca sativa	152765	9
7	NZ_CP023052.1|kraken:taxid|1639	0	Listeria monocytogenes	240225	240329	11235	NC_007578.1	3	Lactuca sativa	152765	9
7	NZ_CP023050.1|kraken:taxid|1639	0	Listeria monocytogenes	240227	240331	11236	NC_007578.1	3	Lactuca sativa	152765	9
7	NZ_CP014252.1|kraken:taxid|1639	0	Listeria monocytogenes	240228	240332	11236	NC_007578.1	3	Lactuca sativa	152765	9
7	NZ_CP011398.2|kraken:taxid|1639	0	Listeria monocytogenes	240228	240332	11236	NC_007578.1	3	Lactuca sativa	152765	9
7	NZ_CP041213.1|kraken:taxid|1639	0	Listeria monocytogenes	240453	240557	11236	NC_007578.1	3	Lactuca sativa	152765	9
7	NZ_CP007686.1|kraken:taxid|1639	0	Listeria monocytogenes	240548	240652	11236	NC_007578.1	3	Lactuca sativa	152765	9
7	NZ_CP019623.1|kraken:taxid|1639	0	Listeria monocytogenes	240612	240716	9259	NC_007578.1	3	Lactuca sativa	152765	9
7	NZ_CP015593.1|kraken:taxid|1639	0	Listeria monocytogenes	240621	240725	11235	NC_007578.1	3	Lactuca sativa	152765	9
7	NZ_CP045972.1|kraken:taxid|1639	0	Listeria monocytogenes	240828	240932	11125	NC_007578.1	3	Lactuca sativa	152765	9
7	NZ_CP025567.1|kraken:taxid|1639	0	Listeria monocytogenes	240834	240938	11125	NC_007578.1	3	Lactuca sativa	152765	9
7	NZ_CP023752.1|kraken:taxid|1639	0	Listeria monocytogenes	240851	240955	11124	NC_007578.1	3	Lactuca sativa	152765	9
7	NZ_CP023754.1|kraken:taxid|1639	0	Listeria monocytogenes	240852	240956	11125	NC_007578.1	3	Lactuca sativa	152765	9
7	NZ_CP020828.1|kraken:taxid|1639	0	Listeria monocytogenes	240873	240977	11239	NC_007578.1	3	Lactuca sativa	152765	9
7	NZ_CP025442.1|kraken:taxid|1639	0	Listeria monocytogenes	241151	241255	11125	NC_007578.1	3	Lactuca sativa	152765	9
7	NZ_CP025082.1|kraken:taxid|1639	0	Listeria monocytogenes	241167	241271	11124	NC_007578.1	3	Lactuca sativa	152765	9
7	NZ_CP025259.1|kraken:taxid|1639	0	Listeria monocytogenes	241167	241271	11121	NC_007578.1	3	Lactuca sativa	152765	9
7	NZ_CP025438.1|kraken:taxid|1639	0	Listeria monocytogenes	241167	241271	11124	NC_007578.1	3	Lactuca sativa	152765	9
7	NZ_CP025440.1|kraken:taxid|1639	0	Listeria monocytogenes	241168	241272	11124	NC_007578.1	3	Lactuca sativa	152765	9
7	NZ_CP025222.1|kraken:taxid|1639	0	Listeria monocytogenes	241337	241441	11238	NC_007578.1	3	Lactuca sativa	152765	9
7	NZ_CP019614.1|kraken:taxid|1639	0	Listeria monocytogenes	241455	241559	9921	NC_007578.1	3	Lactuca sativa	152765	9
7	NZ_CP033612.1|kraken:taxid|1639	0	Listeria monocytogenes	241894	241998	11236	NC_007578.1	3	Lactuca sativa	152765	9
7	NZ_LT985474.1|kraken:taxid|1639	0	Listeria monocytogenes	241894	241998	11236	NC_007578.1	3	Lactuca sativa	152765	9
7	NZ_CP025443.1|kraken:taxid|1639	0	Listeria monocytogenes	242483	242587	11122	NC_007578.1	3	Lactuca sativa	152765	9
7	NZ_CP019624.1|kraken:taxid|1639	0	Listeria monocytogenes	242501	242605	9936	NC_007578.1	3	Lactuca sativa	152765	9
7	NZ_CP045970.1|kraken:taxid|1639	0	Listeria monocytogenes	243822	243926	5268	NC_007578.1	3	Lactuca sativa	152765	9
7	NZ_CP035187.1|kraken:taxid|1639	0	Listeria monocytogenes	244090	244194	11236	NC_007578.1	3	Lactuca sativa	152765	9
7	NZ_CP019164.1|kraken:taxid|1639	0	Listeria monocytogenes	244271	244375	5383	NC_007578.1	3	Lactuca sativa	152765	9
7	NZ_CP018685.1|kraken:taxid|1639	0	Listeria monocytogenes	244271	244375	5383	NC_007578.1	3	Lactuca sativa	152765	9
7	NZ_CP019167.1|kraken:taxid|1639	0	Listeria monocytogenes	244271	244375	5383	NC_007578.1	3	Lactuca sativa	152765	9
7	NZ_CP019165.1|kraken:taxid|1639	0	Listeria monocytogenes	244271	244375	5383	NC_007578.1	3	Lactuca sativa	152765	9
7	NZ_CP019170.1|kraken:taxid|1639	0	Listeria monocytogenes	244271	244375	5383	NC_007578.1	3	Lactuca sativa	152765	9
7	NZ_CP025565.1|kraken:taxid|1639	0	Listeria monocytogenes	244606	244710	11254	NC_007578.1	3	Lactuca sativa	152765	9
7	NZ_CP025219.1|kraken:taxid|1639	0	Listeria monocytogenes	244606	244710	11254	NC_007578.1	3	Lactuca sativa	152765	9
7	NZ_CP011397.1|kraken:taxid|1639	0	Listeria monocytogenes	245016	245120	5963	NC_007578.1	3	Lactuca sativa	152765	9
7	NZ_CP010346.1|kraken:taxid|1639	0	Listeria monocytogenes	245582	245686	11236	NC_007578.1	3	Lactuca sativa	152765	9
7	NZ_CP032671.1|kraken:taxid|1639	0	Listeria monocytogenes	245783	245887	11236	NC_007578.1	3	Lactuca sativa	152765	9
7	NZ_CP009897.1|kraken:taxid|1639	0	Listeria monocytogenes	246041	246145	11236	NC_007578.1	3	Lactuca sativa	152765	9
7	NZ_CP019620.1|kraken:taxid|1639	0	Listeria monocytogenes	246269	246373	9937	NC_007578.1	3	Lactuca sativa	152765	9
7	NZ_CP031141.1|kraken:taxid|1639	0	Listeria monocytogenes	246423	246527	11236	NC_007578.1	3	Lactuca sativa	152765	9
7	NZ_CP016629.1|kraken:taxid|1639	0	Listeria monocytogenes	246427	246531	11236	NC_007578.1	3	Lactuca sativa	152765	9
7	NZ_CP007492.1|kraken:taxid|1639	0	Listeria monocytogenes	246449	246553	11236	NC_007578.1	3	Lactuca sativa	152765	9
7	NZ_CP019621.1|kraken:taxid|1639	0	Listeria monocytogenes	247821	247925	9939	NC_007578.1	3	Lactuca sativa	152765	9
7	NZ_CP028183.1|kraken:taxid|1639	0	Listeria monocytogenes	248485	248589	5269	NC_007578.1	3	Lactuca sativa	152765	9
7	NZ_CP020831.1|kraken:taxid|1639	0	Listeria monocytogenes	250707	250811	11124	NC_007578.1	3	Lactuca sativa	152765	9
7	NZ_CP020827.1|kraken:taxid|1639	0	Listeria monocytogenes	251009	251113	11238	NC_007578.1	3	Lactuca sativa	152765	9
7	NZ_CP021174.1|kraken:taxid|1639	0	Listeria monocytogenes	251009	251113	11238	NC_007578.1	3	Lactuca sativa	152765	9
7	NZ_CP045969.1|kraken:taxid|1639	0	Listeria monocytogenes	251009	251113	11238	NC_007578.1	3	Lactuca sativa	152765	9
7	NZ_CP023321.1|kraken:taxid|1639	0	Listeria monocytogenes	253012	253116	11236	NC_007578.1	3	Lactuca sativa	152765	9
7	NZ_CP012021.1|kraken:taxid|1639	0	Listeria monocytogenes	256366	256470	11236	NC_007578.1	3	Lactuca sativa	152765	9
7	NZ_CP048401.1|kraken:taxid|1639	0	Listeria monocytogenes	260163	260267	5105	NC_007578.1	3	Lactuca sativa	152765	9
7	NZ_CP013287.1|kraken:taxid|1639	0	Listeria monocytogenes	261040	261144	6441	NC_007578.1	3	Lactuca sativa	152765	9
7	NZ_CP014250.1|kraken:taxid|1639	0	Listeria monocytogenes	263891	263995	11236	NC_007578.1	3	Lactuca sativa	152765	9
7	NZ_CP013919.1|kraken:taxid|1639	0	Listeria monocytogenes	267844	267948	5983	NC_007578.1	3	Lactuca sativa	152765	9
7	NZ_CP007583.1|kraken:taxid|1639	0	Listeria monocytogenes	277347	277451	5964	NC_007578.1	3	Lactuca sativa	152765	9
7	NZ_CP025568.1|kraken:taxid|1639	0	Listeria monocytogenes	280875	280979	5731	NC_007578.1	3	Lactuca sativa	152765	9
7	NZ_CP019615.1|kraken:taxid|1639	0	Listeria monocytogenes	284418	284522	5412	NC_007578.1	3	Lactuca sativa	152765	9
7	NZ_CP025220.1|kraken:taxid|1639	0	Listeria monocytogenes	285089	285193	11254	NC_007578.1	3	Lactuca sativa	152765	9
7	NZ_CP023862.1|kraken:taxid|1639	0	Listeria monocytogenes	287075	287179	11254	NC_007578.1	3	Lactuca sativa	152765	9
7	NZ_CP032669.1|kraken:taxid|1639	0	Listeria monocytogenes	290828	290932	11238	NC_007578.1	3	Lactuca sativa	152765	9
7	NZ_CP013724.1|kraken:taxid|1639	0	Listeria monocytogenes	311540	311644	6716	NC_007578.1	3	Lactuca sativa	152765	9
7	NZ_CP033737.1|kraken:taxid|1639	0	Listeria monocytogenes	314250	314354	6040	NC_007578.1	3	Lactuca sativa	152765	9
7	NZ_CP045749.1|kraken:taxid|1639	0	Listeria monocytogenes	353750	353854	5413	NC_007578.1	3	Lactuca sativa	152765	9
7	NZ_CP011004.1|kraken:taxid|1639	0	Listeria monocytogenes	357120	357224	11237	NC_007578.1	3	Lactuca sativa	152765	9
7	NZ_CP020022.1|kraken:taxid|1639	0	Listeria monocytogenes	383572	383676	6041	NC_007578.1	3	Lactuca sativa	152765	9
7	NC_021825.1|kraken:taxid|1639	0	Listeria monocytogenes	414561	414665	5413	NC_007578.1	3	Lactuca sativa	152765	9
7	NZ_CP013285.1|kraken:taxid|1639	0	Listeria monocytogenes	423517	423621	6806	NC_007578.1	3	Lactuca sativa	152765	9
7	NZ_LR134401.1|kraken:taxid|1639	0	Listeria monocytogenes	430109	430213	5336	NC_007578.1	3	Lactuca sativa	152765	9
7	NZ_CP040988.1|kraken:taxid|1639	0	Listeria monocytogenes	447205	447309	5335	NC_007578.1	3	Lactuca sativa	152765	9
7	NZ_CP048400.1|kraken:taxid|1639	0	Listeria monocytogenes	499021	499125	6716	NC_007578.1	3	Lactuca sativa	152765	9
7	NZ_CP011345.1|kraken:taxid|1639	0	Listeria monocytogenes	506385	506489	11121	NC_007578.1	3	Lactuca sativa	152765	9
7	NC_021827.1|kraken:taxid|1639	0	Listeria monocytogenes	520019	520123	6041	NC_007578.1	3	Lactuca sativa	152765	9
7	NZ_CP031476.1|kraken:taxid|1639	0	Listeria monocytogenes	583865	583969	11254	NC_007578.1	3	Lactuca sativa	152765	9
7	NZ_CP020832.1|kraken:taxid|1639	0	Listeria monocytogenes	615068	615172	6041	NC_007578.1	3	Lactuca sativa	152765	9
7	NC_021826.1|kraken:taxid|1639	0	Listeria monocytogenes	644302	644406	6715	NC_007578.1	3	Lactuca sativa	152765	9
7	NC_021824.1|kraken:taxid|1639	0	Listeria monocytogenes	742748	742852	5217	NC_007578.1	3	Lactuca sativa	152765	9
7	NC_021837.1|kraken:taxid|1639	0	Listeria monocytogenes	801584	801688	6040	NC_007578.1	3	Lactuca sativa	152765	9
7	NZ_CP033738.1|kraken:taxid|1639	0	Listeria monocytogenes	1037517	1037621	5105	NC_007578.1	3	Lactuca sativa	152765	9
7	NZ_CP013723.1|kraken:taxid|1639	0	Listeria monocytogenes	1061802	1061906	6716	NC_007578.1	3	Lactuca sativa	152765	9
7	NZ_CP041014.1|kraken:taxid|1639	0	Listeria monocytogenes	1126655	1126759	11927	NC_007578.1	3	Lactuca sativa	152765	9
7	NZ_CP045747.1|kraken:taxid|1639	0	Listeria monocytogenes	1225541	1225645	6714	NC_007578.1	3	Lactuca sativa	152765	9
7	NZ_CP045745.1|kraken:taxid|1639	0	Listeria monocytogenes	1225544	1225648	6714	NC_007578.1	3	Lactuca sativa	152765	9
7	NZ_CP016213.1|kraken:taxid|1639	0	Listeria monocytogenes	1230475	1230579	6714	NC_007578.1	3	Lactuca sativa	152765	9
7	NC_021823.1|kraken:taxid|1639	0	Listeria monocytogenes	1239014	1239118	6716	NC_007578.1	3	Lactuca sativa	152765	9
7	NZ_CP013722.1|kraken:taxid|1639	0	Listeria monocytogenes	1280413	1280517	11239	NC_007578.1	3	Lactuca sativa	152765	9
7	NZ_CP045748.1|kraken:taxid|1639	0	Listeria monocytogenes	1494172	1494276	11236	NC_007578.1	3	Lactuca sativa	152765	9
7	NZ_CP045746.1|kraken:taxid|1639	0	Listeria monocytogenes	1494435	1494539	11236	NC_007578.1	3	Lactuca sativa	152765	9
7	NZ_CP019625.1|kraken:taxid|1639	0	Listeria monocytogenes	1725195	1725299	6714	NC_007578.1	3	Lactuca sativa	152765	9
7	NZ_CP019617.1|kraken:taxid|1639	0	Listeria monocytogenes	1733347	1733451	5500	NC_007578.1	3	Lactuca sativa	152765	9
7	NZ_CP021325.1|kraken:taxid|1639	0	Listeria monocytogenes	1792659	1792763	6570	NC_007578.1	3	Lactuca sativa	152765	9
7	NZ_CP025560.1|kraken:taxid|1639	0	Listeria monocytogenes	1795730	1795834	6716	NC_007578.1	3	Lactuca sativa	152765	9
7	NZ_CP031674.1|kraken:taxid|1639	0	Listeria monocytogenes	2949581	2949685	2949685	NC_007578.1	3	Lactuca sativa	152765	9
8	NC_021840.1|kraken:taxid|1639	0	Listeria monocytogenes	844	949	2076	NC_007578.1	3	Lactuca sativa	152765	9
8	NZ_CP013286.1|kraken:taxid|1639	0	Listeria monocytogenes	1042	1147	2252	NC_007578.1	3	Lactuca sativa	152765	9
8	NC_021839.1|kraken:taxid|1639	0	Listeria monocytogenes	1697	1802	2930	NC_007578.1	3	Lactuca sativa	152765	9
8	NZ_CP007600.1|kraken:taxid|1639	0	Listeria monocytogenes	5811	5916	9900	NC_007578.1	3	Lactuca sativa	152765	9
8	NZ_LR134400.1|kraken:taxid|1639	0	Listeria monocytogenes	39846	39951	6813	NC_007578.1	3	Lactuca sativa	152765	9
8	NC_021838.1|kraken:taxid|1639	0	Listeria monocytogenes	56733	56838	6002	NC_007578.1	3	Lactuca sativa	152765	9
8	NZ_CP028333.1|kraken:taxid|1639	0	Listeria monocytogenes	101893	101998	11236	NC_007578.1	3	Lactuca sativa	152765	9
8	NZ_CP026043.1|kraken:taxid|1639	0	Listeria monocytogenes	109354	109459	11236	NC_007578.1	3	Lactuca sativa	152765	9
8	NZ_CP013289.1|kraken:taxid|1639	0	Listeria monocytogenes	114751	114856	5335	NC_007578.1	3	Lactuca sativa	152765	9
8	NZ_CP038642.1|kraken:taxid|1639	0	Listeria monocytogenes	148166	148271	5337	NC_007578.1	3	Lactuca sativa	152765	9
8	NZ_LR134402.1|kraken:taxid|1639	0	Listeria monocytogenes	185035	185140	11240	NC_007578.1	3	Lactuca sativa	152765	9
8	NZ_CP009258.1|kraken:taxid|1639	0	Listeria monocytogenes	188000	188100	5337	NC_007578.1	3	Lactuca sativa	152765	9
8	NZ_CP009242.1|kraken:taxid|1639	0	Listeria monocytogenes	221668	221773	5887	NC_007578.1	3	Lactuca sativa	152765	9
8	NZ_CP046362.1|kraken:taxid|1639	0	Listeria monocytogenes	233622	233727	11238	NC_007578.1	3	Lactuca sativa	152765	9
8	NZ_CP046361.1|kraken:taxid|1639	0	Listeria monocytogenes	233622	233727	11238	NC_007578.1	3	Lactuca sativa	152765	9
8	NZ_LT985476.1|kraken:taxid|1639	0	Listeria monocytogenes	233623	233728	11238	NC_007578.1	3	Lactuca sativa	152765	9
8	NZ_CP032668.1|kraken:taxid|1639	0	Listeria monocytogenes	234547	234652	5804	NC_007578.1	3	Lactuca sativa	152765	9
8	NZ_CP019616.1|kraken:taxid|1639	0	Listeria monocytogenes	234648	234753	11236	NC_007578.1	3	Lactuca sativa	152765	9
8	NZ_LT906436.1|kraken:taxid|1639	0	Listeria monocytogenes	234762	234867	11240	NC_007578.1	3	Lactuca sativa	152765	9
8	NZ_CP014790.1|kraken:taxid|1639	0	Listeria monocytogenes	235244	235349	11240	NC_007578.1	3	Lactuca sativa	152765	9
8	NZ_CP029372.1|kraken:taxid|1639	0	Listeria monocytogenes	235245	235350	11240	NC_007578.1	3	Lactuca sativa	152765	9
8	NZ_CP041211.1|kraken:taxid|1639	0	Listeria monocytogenes	235334	235439	11240	NC_007578.1	3	Lactuca sativa	152765	9
8	NZ_LR134397.1|kraken:taxid|1639	0	Listeria monocytogenes	235339	235444	11239	NC_007578.1	3	Lactuca sativa	152765	9
8	NZ_CP007688.1|kraken:taxid|1639	0	Listeria monocytogenes	235651	235756	11240	NC_007578.1	3	Lactuca sativa	152765	9
8	NZ_CP007684.1|kraken:taxid|1639	0	Listeria monocytogenes	235651	235756	6597	NC_007578.1	3	Lactuca sativa	152765	9
8	NZ_CP007685.1|kraken:taxid|1639	0	Listeria monocytogenes	235652	235757	11240	NC_007578.1	3	Lactuca sativa	152765	9
8	NZ_CP014261.1|kraken:taxid|1639	0	Listeria monocytogenes	235652	235757	11240	NC_007578.1	3	Lactuca sativa	152765	9
8	NZ_CP032670.1|kraken:taxid|1639	0	Listeria monocytogenes	236092	236197	5803	NC_007578.1	3	Lactuca sativa	152765	9
8	NZ_CP032673.1|kraken:taxid|1639	0	Listeria monocytogenes	236092	236197	5803	NC_007578.1	3	Lactuca sativa	152765	9
8	NZ_LR698978.1|kraken:taxid|1639	0	Listeria monocytogenes	236210	236315	5217	NC_007578.1	3	Lactuca sativa	152765	9
8	NZ_CP020833.1|kraken:taxid|1639	0	Listeria monocytogenes	236876	236981	11240	NC_007578.1	3	Lactuca sativa	152765	9
8	NZ_CP025221.1|kraken:taxid|1639	0	Listeria monocytogenes	237518	237623	11238	NC_007578.1	3	Lactuca sativa	152765	9
8	NZ_CP029175.1|kraken:taxid|1639	0	Listeria monocytogenes	237519	237624	11238	NC_007578.1	3	Lactuca sativa	152765	9
8	NZ_CP032672.1|kraken:taxid|1639	0	Listeria monocytogenes	237803	237908	11232	NC_007578.1	3	Lactuca sativa	152765	9
8	NZ_LT985475.1|kraken:taxid|1639	0	Listeria monocytogenes	237808	237913	11237	NC_007578.1	3	Lactuca sativa	152765	9
8	NZ_CP007687.1|kraken:taxid|1639	0	Listeria monocytogenes	237825	237930	5383	NC_007578.1	3	Lactuca sativa	152765	9
8	NZ_CP019622.1|kraken:taxid|1639	0	Listeria monocytogenes	238164	238269	9936	NC_007578.1	3	Lactuca sativa	152765	9
8	NZ_CP007689.1|kraken:taxid|1639	0	Listeria monocytogenes	238679	238784	6483	NC_007578.1	3	Lactuca sativa	152765	9
8	NZ_CP020830.1|kraken:taxid|1639	0	Listeria monocytogenes	239132	239237	11124	NC_007578.1	3	Lactuca sativa	152765	9
8	NZ_CP020774.1|kraken:taxid|1639	0	Listeria monocytogenes	239472	239577	11236	NC_007578.1	3	Lactuca sativa	152765	9
8	NZ_CP022020.1|kraken:taxid|1639	0	Listeria monocytogenes	240217	240322	11236	NC_007578.1	3	Lactuca sativa	152765	9
8	NZ_CP023052.1|kraken:taxid|1639	0	Listeria monocytogenes	240224	240329	11235	NC_007578.1	3	Lactuca sativa	152765	9
8	NZ_CP023050.1|kraken:taxid|1639	0	Listeria monocytogenes	240226	240331	11236	NC_007578.1	3	Lactuca sativa	152765	9
8	NZ_CP014252.1|kraken:taxid|1639	0	Listeria monocytogenes	240227	240332	11236	NC_007578.1	3	Lactuca sativa	152765	9
8	NZ_CP011398.2|kraken:taxid|1639	0	Listeria monocytogenes	240227	240332	11236	NC_007578.1	3	Lactuca sativa	152765	9
8	NZ_CP041213.1|kraken:taxid|1639	0	Listeria monocytogenes	240452	240557	11236	NC_007578.1	3	Lactuca sativa	152765	9
8	NZ_CP007686.1|kraken:taxid|1639	0	Listeria monocytogenes	240547	240652	11236	NC_007578.1	3	Lactuca sativa	152765	9
8	NZ_CP019623.1|kraken:taxid|1639	0	Listeria monocytogenes	240611	240716	9259	NC_007578.1	3	Lactuca sativa	152765	9
8	NZ_CP015593.1|kraken:taxid|1639	0	Listeria monocytogenes	240620	240725	11235	NC_007578.1	3	Lactuca sativa	152765	9
8	NZ_CP045972.1|kraken:taxid|1639	0	Listeria monocytogenes	240827	240932	11125	NC_007578.1	3	Lactuca sativa	152765	9
8	NZ_CP025567.1|kraken:taxid|1639	0	Listeria monocytogenes	240833	240938	11125	NC_007578.1	3	Lactuca sativa	152765	9
8	NZ_CP023752.1|kraken:taxid|1639	0	Listeria monocytogenes	240850	240955	11124	NC_007578.1	3	Lactuca sativa	152765	9
8	NZ_CP023754.1|kraken:taxid|1639	0	Listeria monocytogenes	240851	240956	11125	NC_007578.1	3	Lactuca sativa	152765	9
8	NZ_CP020828.1|kraken:taxid|1639	0	Listeria monocytogenes	240872	240977	11239	NC_007578.1	3	Lactuca sativa	152765	9
8	NZ_CP025442.1|kraken:taxid|1639	0	Listeria monocytogenes	241150	241255	11125	NC_007578.1	3	Lactuca sativa	152765	9
8	NZ_CP025438.1|kraken:taxid|1639	0	Listeria monocytogenes	241166	241271	11124	NC_007578.1	3	Lactuca sativa	152765	9
8	NZ_CP025082.1|kraken:taxid|1639	0	Listeria monocytogenes	241166	241271	11124	NC_007578.1	3	Lactuca sativa	152765	9
8	NZ_CP025259.1|kraken:taxid|1639	0	Listeria monocytogenes	241166	241271	11121	NC_007578.1	3	Lactuca sativa	152765	9
8	NZ_CP025440.1|kraken:taxid|1639	0	Listeria monocytogenes	241167	241272	11124	NC_007578.1	3	Lactuca sativa	152765	9
8	NZ_CP025222.1|kraken:taxid|1639	0	Listeria monocytogenes	241336	241441	11238	NC_007578.1	3	Lactuca sativa	152765	9
8	NZ_CP019614.1|kraken:taxid|1639	0	Listeria monocytogenes	241454	241559	9921	NC_007578.1	3	Lactuca sativa	152765	9
8	NZ_CP033612.1|kraken:taxid|1639	0	Listeria monocytogenes	241893	241998	11236	NC_007578.1	3	Lactuca sativa	152765	9
8	NZ_LT985474.1|kraken:taxid|1639	0	Listeria monocytogenes	241893	241998	11236	NC_007578.1	3	Lactuca sativa	152765	9
8	NZ_CP025443.1|kraken:taxid|1639	0	Listeria monocytogenes	242482	242587	11122	NC_007578.1	3	Lactuca sativa	152765	9
8	NZ_CP019624.1|kraken:taxid|1639	0	Listeria monocytogenes	242500	242605	9936	NC_007578.1	3	Lactuca sativa	152765	9
8	NZ_CP045970.1|kraken:taxid|1639	0	Listeria monocytogenes	243821	243926	5268	NC_007578.1	3	Lactuca sativa	152765	9
8	NZ_CP035187.1|kraken:taxid|1639	0	Listeria monocytogenes	244089	244194	11236	NC_007578.1	3	Lactuca sativa	152765	9
8	NZ_CP019170.1|kraken:taxid|1639	0	Listeria monocytogenes	244270	244375	5383	NC_007578.1	3	Lactuca sativa	152765	9
8	NZ_CP019164.1|kraken:taxid|1639	0	Listeria monocytogenes	244270	244375	5383	NC_007578.1	3	Lactuca sativa	152765	9
8	NZ_CP018685.1|kraken:taxid|1639	0	Listeria monocytogenes	244270	244375	5383	NC_007578.1	3	Lactuca sativa	152765	9
8	NZ_CP019165.1|kraken:taxid|1639	0	Listeria monocytogenes	244270	244375	5383	NC_007578.1	3	Lactuca sativa	152765	9
8	NZ_CP019167.1|kraken:taxid|1639	0	Listeria monocytogenes	244270	244375	5383	NC_007578.1	3	Lactuca sativa	152765	9
8	NZ_CP025219.1|kraken:taxid|1639	0	Listeria monocytogenes	244605	244710	11254	NC_007578.1	3	Lactuca sativa	152765	9
8	NZ_CP025565.1|kraken:taxid|1639	0	Listeria monocytogenes	244605	244710	11254	NC_007578.1	3	Lactuca sativa	152765	9
8	NZ_CP011397.1|kraken:taxid|1639	0	Listeria monocytogenes	245015	245120	5963	NC_007578.1	3	Lactuca sativa	152765	9
8	NZ_CP010346.1|kraken:taxid|1639	0	Listeria monocytogenes	245581	245686	11236	NC_007578.1	3	Lactuca sativa	152765	9
8	NZ_CP032671.1|kraken:taxid|1639	0	Listeria monocytogenes	245782	245887	11236	NC_007578.1	3	Lactuca sativa	152765	9
8	NZ_CP009897.1|kraken:taxid|1639	0	Listeria monocytogenes	246040	246145	11236	NC_007578.1	3	Lactuca sativa	152765	9
8	NZ_CP019620.1|kraken:taxid|1639	0	Listeria monocytogenes	246268	246373	9937	NC_007578.1	3	Lactuca sativa	152765	9
8	NZ_CP031141.1|kraken:taxid|1639	0	Listeria monocytogenes	246422	246527	11236	NC_007578.1	3	Lactuca sativa	152765	9
8	NZ_CP016629.1|kraken:taxid|1639	0	Listeria monocytogenes	246426	246531	11236	NC_007578.1	3	Lactuca sativa	152765	9
8	NZ_CP007492.1|kraken:taxid|1639	0	Listeria monocytogenes	246448	246553	11236	NC_007578.1	3	Lactuca sativa	152765	9
8	NZ_CP019621.1|kraken:taxid|1639	0	Listeria monocytogenes	247820	247925	9939	NC_007578.1	3	Lactuca sativa	152765	9
8	NZ_CP028183.1|kraken:taxid|1639	0	Listeria monocytogenes	248484	248589	5269	NC_007578.1	3	Lactuca sativa	152765	9
8	NZ_CP020831.1|kraken:taxid|1639	0	Listeria monocytogenes	250706	250811	11124	NC_007578.1	3	Lactuca sativa	152765	9
8	NZ_CP045969.1|kraken:taxid|1639	0	Listeria monocytogenes	251008	251113	11238	NC_007578.1	3	Lactuca sativa	152765	9
8	NZ_CP021174.1|kraken:taxid|1639	0	Listeria monocytogenes	251008	251113	11238	NC_007578.1	3	Lactuca sativa	152765	9
8	NZ_CP020827.1|kraken:taxid|1639	0	Listeria monocytogenes	251008	251113	11238	NC_007578.1	3	Lactuca sativa	152765	9
8	NZ_CP023321.1|kraken:taxid|1639	0	Listeria monocytogenes	253011	253116	11236	NC_007578.1	3	Lactuca sativa	152765	9
8	NZ_CP012021.1|kraken:taxid|1639	0	Listeria monocytogenes	256365	256470	11236	NC_007578.1	3	Lactuca sativa	152765	9
8	NZ_CP048401.1|kraken:taxid|1639	0	Listeria monocytogenes	260162	260267	5105	NC_007578.1	3	Lactuca sativa	152765	9
8	NZ_CP013287.1|kraken:taxid|1639	0	Listeria monocytogenes	261040	261145	6441	NC_007578.1	3	Lactuca sativa	152765	9
8	NZ_CP014250.1|kraken:taxid|1639	0	Listeria monocytogenes	263890	263995	11236	NC_007578.1	3	Lactuca sativa	152765	9
8	NZ_CP013919.1|kraken:taxid|1639	0	Listeria monocytogenes	267843	267948	5983	NC_007578.1	3	Lactuca sativa	152765	9
8	NZ_CP007583.1|kraken:taxid|1639	0	Listeria monocytogenes	277346	277451	5964	NC_007578.1	3	Lactuca sativa	152765	9
8	NZ_CP025568.1|kraken:taxid|1639	0	Listeria monocytogenes	280874	280979	5731	NC_007578.1	3	Lactuca sativa	152765	9
8	NZ_CP019615.1|kraken:taxid|1639	0	Listeria monocytogenes	284417	284522	5412	NC_007578.1	3	Lactuca sativa	152765	9
8	NZ_CP025220.1|kraken:taxid|1639	0	Listeria monocytogenes	285088	285193	11254	NC_007578.1	3	Lactuca sativa	152765	9
8	NZ_CP023862.1|kraken:taxid|1639	0	Listeria monocytogenes	287074	287179	11254	NC_007578.1	3	Lactuca sativa	152765	9
8	NZ_CP032669.1|kraken:taxid|1639	0	Listeria monocytogenes	290827	290932	11238	NC_007578.1	3	Lactuca sativa	152765	9
8	NZ_CP013724.1|kraken:taxid|1639	0	Listeria monocytogenes	311540	311645	6716	NC_007578.1	3	Lactuca sativa	152765	9
8	NZ_CP033737.1|kraken:taxid|1639	0	Listeria monocytogenes	314249	314354	6040	NC_007578.1	3	Lactuca sativa	152765	9
8	NZ_CP045749.1|kraken:taxid|1639	0	Listeria monocytogenes	353749	353854	5413	NC_007578.1	3	Lactuca sativa	152765	9
8	NZ_CP011004.1|kraken:taxid|1639	0	Listeria monocytogenes	357119	357224	11237	NC_007578.1	3	Lactuca sativa	152765	9
8	NZ_CP020022.1|kraken:taxid|1639	0	Listeria monocytogenes	383571	383676	6041	NC_007578.1	3	Lactuca sativa	152765	9
8	NC_021825.1|kraken:taxid|1639	0	Listeria monocytogenes	414560	414665	5413	NC_007578.1	3	Lactuca sativa	152765	9
8	NZ_CP013285.1|kraken:taxid|1639	0	Listeria monocytogenes	423517	423622	6806	NC_007578.1	3	Lactuca sativa	152765	9
8	NZ_LR134401.1|kraken:taxid|1639	0	Listeria monocytogenes	430108	430213	5336	NC_007578.1	3	Lactuca sativa	152765	9
8	NZ_CP040988.1|kraken:taxid|1639	0	Listeria monocytogenes	447204	447309	5335	NC_007578.1	3	Lactuca sativa	152765	9
8	NZ_CP048400.1|kraken:taxid|1639	0	Listeria monocytogenes	499021	499126	6716	NC_007578.1	3	Lactuca sativa	152765	9
8	NZ_CP011345.1|kraken:taxid|1639	0	Listeria monocytogenes	506384	506489	11121	NC_007578.1	3	Lactuca sativa	152765	9
8	NC_021827.1|kraken:taxid|1639	0	Listeria monocytogenes	520018	520123	6041	NC_007578.1	3	Lactuca sativa	152765	9
8	NZ_CP031476.1|kraken:taxid|1639	0	Listeria monocytogenes	583865	583970	11254	NC_007578.1	3	Lactuca sativa	152765	9
8	NZ_CP020832.1|kraken:taxid|1639	0	Listeria monocytogenes	615067	615172	6041	NC_007578.1	3	Lactuca sativa	152765	9
8	NC_021826.1|kraken:taxid|1639	0	Listeria monocytogenes	644302	644407	6715	NC_007578.1	3	Lactuca sativa	152765	9
8	NC_021824.1|kraken:taxid|1639	0	Listeria monocytogenes	742747	742852	5217	NC_007578.1	3	Lactuca sativa	152765	9
8	NC_021837.1|kraken:taxid|1639	0	Listeria monocytogenes	801583	801688	6040	NC_007578.1	3	Lactuca sativa	152765	9
8	NZ_CP033738.1|kraken:taxid|1639	0	Listeria monocytogenes	1037517	1037622	5105	NC_007578.1	3	Lactuca sativa	152765	9
8	NZ_CP013723.1|kraken:taxid|1639	0	Listeria monocytogenes	1061802	1061907	6716	NC_007578.1	3	Lactuca sativa	152765	9
8	NZ_CP041014.1|kraken:taxid|1639	0	Listeria monocytogenes	1126655	1126760	11927	NC_007578.1	3	Lactuca sativa	152765	9
8	NZ_CP045747.1|kraken:taxid|1639	0	Listeria monocytogenes	1225541	1225646	6714	NC_007578.1	3	Lactuca sativa	152765	9
8	NZ_CP045745.1|kraken:taxid|1639	0	Listeria monocytogenes	1225544	1225649	6714	NC_007578.1	3	Lactuca sativa	152765	9
8	NZ_CP016213.1|kraken:taxid|1639	0	Listeria monocytogenes	1230475	1230580	6714	NC_007578.1	3	Lactuca sativa	152765	9
8	NC_021823.1|kraken:taxid|1639	0	Listeria monocytogenes	1239014	1239119	6716	NC_007578.1	3	Lactuca sativa	152765	9
8	NZ_CP013722.1|kraken:taxid|1639	0	Listeria monocytogenes	1280413	1280518	11239	NC_007578.1	3	Lactuca sativa	152765	9
8	NZ_CP045748.1|kraken:taxid|1639	0	Listeria monocytogenes	1494172	1494277	11236	NC_007578.1	3	Lactuca sativa	152765	9
8	NZ_CP045746.1|kraken:taxid|1639	0	Listeria monocytogenes	1494435	1494540	11236	NC_007578.1	3	Lactuca sativa	152765	9
8	NZ_CP019625.1|kraken:taxid|1639	0	Listeria monocytogenes	1725195	1725300	6714	NC_007578.1	3	Lactuca sativa	152765	9
8	NZ_CP019617.1|kraken:taxid|1639	0	Listeria monocytogenes	1733347	1733452	5500	NC_007578.1	3	Lactuca sativa	152765	9
8	NZ_CP021325.1|kraken:taxid|1639	0	Listeria monocytogenes	1792659	1792764	6570	NC_007578.1	3	Lactuca sativa	152765	9
8	NZ_CP025560.1|kraken:taxid|1639	0	Listeria monocytogenes	1795730	1795835	6716	NC_007578.1	3	Lactuca sativa	152765	9
8	NZ_CP031674.1|kraken:taxid|1639	0	Listeria monocytogenes	2949581	2949686	2949686	NC_007578.1	3	Lactuca sativa	152765	9
7	NC_017728.1|kraken:taxid|1126011	0	Listeria monocytogenes 07PF0776	1721741	1721845	6720	NC_007578.1	3	Lactuca sativa	152765	9
8	NC_017728.1|kraken:taxid|1126011	0	Listeria monocytogenes 07PF0776	1721741	1721846	6720	NC_007578.1	3	Lactuca sativa	152765	9
7	NC_013766.2|kraken:taxid|653938	0	Listeria monocytogenes 08-5578	267845	267949	5982	NC_007578.1	3	Lactuca sativa	152765	9
8	NC_013766.2|kraken:taxid|653938	0	Listeria monocytogenes 08-5578	267844	267949	5982	NC_007578.1	3	Lactuca sativa	152765	9
7	NC_013768.1|kraken:taxid|637381	0	Listeria monocytogenes 08-5923	267845	267949	5982	NC_007578.1	3	Lactuca sativa	152765	9
8	NC_013768.1|kraken:taxid|637381	0	Listeria monocytogenes 08-5923	267844	267949	5982	NC_007578.1	3	Lactuca sativa	152765	9
7	NC_017544.1|kraken:taxid|393133	0	Listeria monocytogenes 10403S	235645	235749	11240	NC_007578.1	3	Lactuca sativa	152765	9
8	NC_017544.1|kraken:taxid|393133	0	Listeria monocytogenes 10403S	235644	235749	11240	NC_007578.1	3	Lactuca sativa	152765	9
7	NZ_HG813249.1|kraken:taxid|1288295	0	Listeria monocytogenes 6179	1839664	1839768	6225	NC_007578.1	3	Lactuca sativa	152765	9
8	NZ_HG813249.1|kraken:taxid|1288295	0	Listeria monocytogenes 6179	1839663	1839768	6225	NC_007578.1	3	Lactuca sativa	152765	9
7	NZ_CP013288.1|kraken:taxid|882095	0	Listeria monocytogenes ATCC 19117	217755	217859	6041	NC_007578.1	3	Lactuca sativa	152765	9
8	NZ_CP013288.1|kraken:taxid|882095	0	Listeria monocytogenes ATCC 19117	217755	217860	6041	NC_007578.1	3	Lactuca sativa	152765	9
7	NZ_CP045751.1|kraken:taxid|1299895	0	Listeria monocytogenes CFSAN002349	1500151	1500255	11236	NC_007578.1	3	Lactuca sativa	152765	9
8	NZ_CP045751.1|kraken:taxid|1299895	0	Listeria monocytogenes CFSAN002349	1500151	1500256	11236	NC_007578.1	3	Lactuca sativa	152765	9
7	NC_022568.1|kraken:taxid|1334565	0	Listeria monocytogenes EGD	235658	235762	11240	NC_007578.1	3	Lactuca sativa	152765	9
8	NC_022568.1|kraken:taxid|1334565	0	Listeria monocytogenes EGD	235657	235762	11240	NC_007578.1	3	Lactuca sativa	152765	9
7	NZ_CP023861.1|kraken:taxid|169963	0	Listeria monocytogenes EGD-e	241183	241287	11124	NC_007578.1	3	Lactuca sativa	152765	9
7	NC_003210.1|kraken:taxid|169963	0	Listeria monocytogenes EGD-e	241185	241289	11124	NC_007578.1	3	Lactuca sativa	152765	9
8	NZ_CP023861.1|kraken:taxid|169963	0	Listeria monocytogenes EGD-e	241182	241287	11124	NC_007578.1	3	Lactuca sativa	152765	9
8	NC_003210.1|kraken:taxid|169963	0	Listeria monocytogenes EGD-e	241184	241289	11124	NC_007578.1	3	Lactuca sativa	152765	9
7	NC_017547.1|kraken:taxid|393127	0	Listeria monocytogenes Finland 1998	245303	245407	11238	NC_007578.1	3	Lactuca sativa	152765	9
8	NC_017547.1|kraken:taxid|393127	0	Listeria monocytogenes Finland 1998	245302	245407	11238	NC_007578.1	3	Lactuca sativa	152765	9
7	NC_017546.1|kraken:taxid|393126	0	Listeria monocytogenes FSL R2-561	241100	241204	11125	NC_007578.1	3	Lactuca sativa	152765	9
8	NC_017546.1|kraken:taxid|393126	0	Listeria monocytogenes FSL R2-561	241099	241204	11125	NC_007578.1	3	Lactuca sativa	152765	9
7	NC_011660.1|kraken:taxid|552536	0	Listeria monocytogenes HCC23	233675	233779	6809	NC_007578.1	3	Lactuca sativa	152765	9
8	NC_011660.1|kraken:taxid|552536	0	Listeria monocytogenes HCC23	233674	233779	6809	NC_007578.1	3	Lactuca sativa	152765	9
7	NC_017545.1|kraken:taxid|393130	0	Listeria monocytogenes J0161	244733	244837	5104	NC_007578.1	3	Lactuca sativa	152765	9
8	NC_017545.1|kraken:taxid|393130	0	Listeria monocytogenes J0161	244732	244837	5104	NC_007578.1	3	Lactuca sativa	152765	9
7	NC_021829.4|kraken:taxid|930782	0	Listeria monocytogenes J1-220	287438	287542	11272	NC_007578.1	3	Lactuca sativa	152765	9
8	NC_021829.4|kraken:taxid|930782	0	Listeria monocytogenes J1-220	287437	287542	11272	NC_007578.1	3	Lactuca sativa	152765	9
7	NC_021830.2|kraken:taxid|930781	0	Listeria monocytogenes J1816	1414287	1414391	6041	NC_007578.1	3	Lactuca sativa	152765	9
8	NC_021830.2|kraken:taxid|930781	0	Listeria monocytogenes J1816	1414286	1414391	6041	NC_007578.1	3	Lactuca sativa	152765	9
7	NC_018642.1|kraken:taxid|882094	0	Listeria monocytogenes L312	237809	237913	11238	NC_007578.1	3	Lactuca sativa	152765	9
8	NC_018642.1|kraken:taxid|882094	0	Listeria monocytogenes L312	237808	237913	11238	NC_007578.1	3	Lactuca sativa	152765	9
7	NC_017529.1|kraken:taxid|563174	0	Listeria monocytogenes L99	260478	260582	2189	NC_007578.1	3	Lactuca sativa	152765	9
8	NC_017529.1|kraken:taxid|563174	0	Listeria monocytogenes L99	260477	260582	2189	NC_007578.1	3	Lactuca sativa	152765	9
7	NC_017537.1|kraken:taxid|1030009	0	Listeria monocytogenes M7	260279	260383	5807	NC_007578.1	3	Lactuca sativa	152765	9
8	NC_017537.1|kraken:taxid|1030009	0	Listeria monocytogenes M7	260278	260383	5807	NC_007578.1	3	Lactuca sativa	152765	9
7	NZ_HG813247.1|kraken:taxid|1437838	0	Listeria monocytogenes R479a	243805	243909	5217	NC_007578.1	3	Lactuca sativa	152765	9
8	NZ_HG813247.1|kraken:taxid|1437838	0	Listeria monocytogenes R479a	243804	243909	5217	NC_007578.1	3	Lactuca sativa	152765	9
7	NZ_CP007007.1|kraken:taxid|1196180	0	Listeria monocytogenes serotype 1/2a str. 02-5993	267845	267949	5982	NC_007578.1	3	Lactuca sativa	152765	9
8	NZ_CP007007.1|kraken:taxid|1196180	0	Listeria monocytogenes serotype 1/2a str. 02-5993	267844	267949	5982	NC_007578.1	3	Lactuca sativa	152765	9
7	NZ_CP007008.1|kraken:taxid|1196181	0	Listeria monocytogenes serotype 1/2a str. 04-5457	267845	267949	5982	NC_007578.1	3	Lactuca sativa	152765	9
8	NZ_CP007008.1|kraken:taxid|1196181	0	Listeria monocytogenes serotype 1/2a str. 04-5457	267844	267949	5982	NC_007578.1	3	Lactuca sativa	152765	9
7	NZ_CP007009.1|kraken:taxid|1196182	0	Listeria monocytogenes serotype 1/2a str. 08-6056	267845	267949	5982	NC_007578.1	3	Lactuca sativa	152765	9
8	NZ_CP007009.1|kraken:taxid|1196182	0	Listeria monocytogenes serotype 1/2a str. 08-6056	267844	267949	5982	NC_007578.1	3	Lactuca sativa	152765	9
7	NZ_CP006858.1|kraken:taxid|1196183	0	Listeria monocytogenes serotype 1/2a str. 08-6569	267845	267949	5982	NC_007578.1	3	Lactuca sativa	152765	9
8	NZ_CP006858.1|kraken:taxid|1196183	0	Listeria monocytogenes serotype 1/2a str. 08-6569	267844	267949	5982	NC_007578.1	3	Lactuca sativa	152765	9
7	NZ_CP006859.1|kraken:taxid|1196184	0	Listeria monocytogenes serotype 1/2a str. 08-6997	267845	267949	5982	NC_007578.1	3	Lactuca sativa	152765	9
8	NZ_CP006859.1|kraken:taxid|1196184	0	Listeria monocytogenes serotype 1/2a str. 08-6997	267844	267949	5982	NC_007578.1	3	Lactuca sativa	152765	9
7	NZ_CP007010.1|kraken:taxid|1196185	0	Listeria monocytogenes serotype 1/2a str. 08-7374	267845	267949	5982	NC_007578.1	3	Lactuca sativa	152765	9
8	NZ_CP007010.1|kraken:taxid|1196185	0	Listeria monocytogenes serotype 1/2a str. 08-7374	267844	267949	5982	NC_007578.1	3	Lactuca sativa	152765	9
7	NZ_CP007011.1|kraken:taxid|1196186	0	Listeria monocytogenes serotype 1/2a str. 08-7669	267845	267949	5982	NC_007578.1	3	Lactuca sativa	152765	9
8	NZ_CP007011.1|kraken:taxid|1196186	0	Listeria monocytogenes serotype 1/2a str. 08-7669	267844	267949	5982	NC_007578.1	3	Lactuca sativa	152765	9
7	NZ_CP007170.1|kraken:taxid|1196165	0	Listeria monocytogenes serotype 1/2a str. 10-0812	235450	235554	5218	NC_007578.1	3	Lactuca sativa	152765	9
8	NZ_CP007170.1|kraken:taxid|1196165	0	Listeria monocytogenes serotype 1/2a str. 10-0812	235449	235554	5218	NC_007578.1	3	Lactuca sativa	152765	9
7	NZ_CP007171.1|kraken:taxid|1196166	0	Listeria monocytogenes serotype 1/2a str. 10-0813	235450	235554	5218	NC_007578.1	3	Lactuca sativa	152765	9
8	NZ_CP007171.1|kraken:taxid|1196166	0	Listeria monocytogenes serotype 1/2a str. 10-0813	235449	235554	5218	NC_007578.1	3	Lactuca sativa	152765	9
7	NZ_CP008836.1|kraken:taxid|1196187	0	Listeria monocytogenes serotype 1/2a str. 10-0814	267845	267949	5982	NC_007578.1	3	Lactuca sativa	152765	9
8	NZ_CP008836.1|kraken:taxid|1196187	0	Listeria monocytogenes serotype 1/2a str. 10-0814	267844	267949	5982	NC_007578.1	3	Lactuca sativa	152765	9
7	NZ_CP006860.1|kraken:taxid|1196188	0	Listeria monocytogenes serotype 1/2a str. 10-0815	267845	267949	5982	NC_007578.1	3	Lactuca sativa	152765	9
8	NZ_CP006860.1|kraken:taxid|1196188	0	Listeria monocytogenes serotype 1/2a str. 10-0815	267844	267949	5982	NC_007578.1	3	Lactuca sativa	152765	9
7	NZ_CP007199.1|kraken:taxid|1196169	0	Listeria monocytogenes serotype 1/2a str. 10-0933	245046	245150	5217	NC_007578.1	3	Lactuca sativa	152765	9
8	NZ_CP007199.1|kraken:taxid|1196169	0	Listeria monocytogenes serotype 1/2a str. 10-0933	245045	245150	5217	NC_007578.1	3	Lactuca sativa	152765	9
7	NZ_CP007200.1|kraken:taxid|1196170	0	Listeria monocytogenes serotype 1/2a str. 10-0934	245046	245150	5217	NC_007578.1	3	Lactuca sativa	152765	9
8	NZ_CP007200.1|kraken:taxid|1196170	0	Listeria monocytogenes serotype 1/2a str. 10-0934	245045	245150	5217	NC_007578.1	3	Lactuca sativa	152765	9
7	NZ_CP007017.1|kraken:taxid|1196189	0	Listeria monocytogenes serotype 1/2a str. 10-1046	267846	267950	5983	NC_007578.1	3	Lactuca sativa	152765	9
8	NZ_CP007017.1|kraken:taxid|1196189	0	Listeria monocytogenes serotype 1/2a str. 10-1046	267845	267950	5983	NC_007578.1	3	Lactuca sativa	152765	9
7	NZ_CP006861.1|kraken:taxid|1196190	0	Listeria monocytogenes serotype 1/2a str. 10-1047	267846	267950	5983	NC_007578.1	3	Lactuca sativa	152765	9
8	NZ_CP006861.1|kraken:taxid|1196190	0	Listeria monocytogenes serotype 1/2a str. 10-1047	267845	267950	5983	NC_007578.1	3	Lactuca sativa	152765	9
7	NZ_CP007018.1|kraken:taxid|1196191	0	Listeria monocytogenes serotype 1/2a str. 10-1321	267846	267950	5983	NC_007578.1	3	Lactuca sativa	152765	9
8	NZ_CP007018.1|kraken:taxid|1196191	0	Listeria monocytogenes serotype 1/2a str. 10-1321	267845	267950	5983	NC_007578.1	3	Lactuca sativa	152765	9
7	NZ_CP007197.1|kraken:taxid|1196167	0	Listeria monocytogenes serotype 1/2a str. 10-4754	245333	245437	5103	NC_007578.1	3	Lactuca sativa	152765	9
8	NZ_CP007197.1|kraken:taxid|1196167	0	Listeria monocytogenes serotype 1/2a str. 10-4754	245332	245437	5103	NC_007578.1	3	Lactuca sativa	152765	9
7	NZ_CP007198.1|kraken:taxid|1196168	0	Listeria monocytogenes serotype 1/2a str. 10-4758	245332	245436	5103	NC_007578.1	3	Lactuca sativa	152765	9
8	NZ_CP007198.1|kraken:taxid|1196168	0	Listeria monocytogenes serotype 1/2a str. 10-4758	245331	245436	5103	NC_007578.1	3	Lactuca sativa	152765	9
7	NZ_CP008837.1|kraken:taxid|1196192	0	Listeria monocytogenes serotype 1/2a str. 10-5024	267846	267950	5983	NC_007578.1	3	Lactuca sativa	152765	9
8	NZ_CP008837.1|kraken:taxid|1196192	0	Listeria monocytogenes serotype 1/2a str. 10-5024	267845	267950	5983	NC_007578.1	3	Lactuca sativa	152765	9
7	NZ_CP006862.1|kraken:taxid|1196176	0	Listeria monocytogenes serotype 1/2a str. 88-0478	267845	267949	5982	NC_007578.1	3	Lactuca sativa	152765	9
8	NZ_CP006862.1|kraken:taxid|1196176	0	Listeria monocytogenes serotype 1/2a str. 88-0478	267844	267949	5982	NC_007578.1	3	Lactuca sativa	152765	9
7	NZ_CP007019.1|kraken:taxid|1196177	0	Listeria monocytogenes serotype 1/2a str. 95-0093	267845	267949	5982	NC_007578.1	3	Lactuca sativa	152765	9
8	NZ_CP007019.1|kraken:taxid|1196177	0	Listeria monocytogenes serotype 1/2a str. 95-0093	267844	267949	5982	NC_007578.1	3	Lactuca sativa	152765	9
7	NZ_CP007020.1|kraken:taxid|1196178	0	Listeria monocytogenes serotype 1/2a str. 98-2035	267845	267949	5982	NC_007578.1	3	Lactuca sativa	152765	9
8	NZ_CP007020.1|kraken:taxid|1196178	0	Listeria monocytogenes serotype 1/2a str. 98-2035	267844	267949	5982	NC_007578.1	3	Lactuca sativa	152765	9
7	NZ_CP007021.1|kraken:taxid|1196179	0	Listeria monocytogenes serotype 1/2a str. 99-6370	267845	267949	5982	NC_007578.1	3	Lactuca sativa	152765	9
8	NZ_CP007021.1|kraken:taxid|1196179	0	Listeria monocytogenes serotype 1/2a str. 99-6370	267844	267949	5982	NC_007578.1	3	Lactuca sativa	152765	9
7	NZ_CP007168.1|kraken:taxid|1196163	0	Listeria monocytogenes serotype 1/2b str. 10-0810	236211	236315	5217	NC_007578.1	3	Lactuca sativa	152765	9
8	NZ_CP007168.1|kraken:taxid|1196163	0	Listeria monocytogenes serotype 1/2b str. 10-0810	236210	236315	5217	NC_007578.1	3	Lactuca sativa	152765	9
7	NZ_CP007169.1|kraken:taxid|1196164	0	Listeria monocytogenes serotype 1/2b str. 10-0811	236211	236315	5217	NC_007578.1	3	Lactuca sativa	152765	9
8	NZ_CP007169.1|kraken:taxid|1196164	0	Listeria monocytogenes serotype 1/2b str. 10-0811	236210	236315	5217	NC_007578.1	3	Lactuca sativa	152765	9
7	NZ_CP007194.1|kraken:taxid|1196193	0	Listeria monocytogenes serotype 1/2c str. 10-5025	241168	241272	5103	NC_007578.1	3	Lactuca sativa	152765	9
8	NZ_CP007194.1|kraken:taxid|1196193	0	Listeria monocytogenes serotype 1/2c str. 10-5025	241167	241272	5103	NC_007578.1	3	Lactuca sativa	152765	9
7	NZ_CP007195.1|kraken:taxid|1196194	0	Listeria monocytogenes serotype 1/2c str. 10-5026	241141	241245	5103	NC_007578.1	3	Lactuca sativa	152765	9
8	NZ_CP007195.1|kraken:taxid|1196194	0	Listeria monocytogenes serotype 1/2c str. 10-5026	241140	241245	5103	NC_007578.1	3	Lactuca sativa	152765	9
7	NZ_CP007196.1|kraken:taxid|1196195	0	Listeria monocytogenes serotype 3c str. 10-5027	241168	241272	5103	NC_007578.1	3	Lactuca sativa	152765	9
8	NZ_CP007196.1|kraken:taxid|1196195	0	Listeria monocytogenes serotype 3c str. 10-5027	241167	241272	5103	NC_007578.1	3	Lactuca sativa	152765	9
7	NZ_CP007459.1|kraken:taxid|1196171	0	Listeria monocytogenes serotype 4b str. 02-1103	288389	288493	5217	NC_007578.1	3	Lactuca sativa	152765	9
8	NZ_CP007459.1|kraken:taxid|1196171	0	Listeria monocytogenes serotype 4b str. 02-1103	288388	288493	5217	NC_007578.1	3	Lactuca sativa	152765	9
7	NZ_CP007460.1|kraken:taxid|1196172	0	Listeria monocytogenes serotype 4b str. 02-1289	288389	288493	5217	NC_007578.1	3	Lactuca sativa	152765	9
8	NZ_CP007460.1|kraken:taxid|1196172	0	Listeria monocytogenes serotype 4b str. 02-1289	288388	288493	5217	NC_007578.1	3	Lactuca sativa	152765	9
7	NZ_CP007461.1|kraken:taxid|1196173	0	Listeria monocytogenes serotype 4b str. 02-1792	288389	288493	5217	NC_007578.1	3	Lactuca sativa	152765	9
8	NZ_CP007461.1|kraken:taxid|1196173	0	Listeria monocytogenes serotype 4b str. 02-1792	288388	288493	5217	NC_007578.1	3	Lactuca sativa	152765	9
7	NZ_CP008821.1|kraken:taxid|1196174	0	Listeria monocytogenes serotype 4b str. 02-6679	239715	239819	5217	NC_007578.1	3	Lactuca sativa	152765	9
8	NZ_CP008821.1|kraken:taxid|1196174	0	Listeria monocytogenes serotype 4b str. 02-6679	239714	239819	5217	NC_007578.1	3	Lactuca sativa	152765	9
7	NZ_CP007462.1|kraken:taxid|1196175	0	Listeria monocytogenes serotype 4b str. 02-6680	239715	239819	5217	NC_007578.1	3	Lactuca sativa	152765	9
8	NZ_CP007462.1|kraken:taxid|1196175	0	Listeria monocytogenes serotype 4b str. 02-6680	239714	239819	5217	NC_007578.1	3	Lactuca sativa	152765	9
7	NZ_CP007167.1|kraken:taxid|1196162	0	Listeria monocytogenes serotype 4b str. 10-0809	286461	286565	5217	NC_007578.1	3	Lactuca sativa	152765	9
8	NZ_CP007167.1|kraken:taxid|1196162	0	Listeria monocytogenes serotype 4b str. 10-0809	286460	286565	5217	NC_007578.1	3	Lactuca sativa	152765	9
7	NZ_CP007525.1|kraken:taxid|1196159	0	Listeria monocytogenes serotype 4b str. 81-0558	282142	282246	5217	NC_007578.1	3	Lactuca sativa	152765	9
8	NZ_CP007525.1|kraken:taxid|1196159	0	Listeria monocytogenes serotype 4b str. 81-0558	282141	282246	5217	NC_007578.1	3	Lactuca sativa	152765	9
7	NZ_CP007526.1|kraken:taxid|1196160	0	Listeria monocytogenes serotype 4b str. 81-0592	286459	286563	5217	NC_007578.1	3	Lactuca sativa	152765	9
8	NZ_CP007526.1|kraken:taxid|1196160	0	Listeria monocytogenes serotype 4b str. 81-0592	286458	286563	5217	NC_007578.1	3	Lactuca sativa	152765	9
7	NZ_CP006874.1|kraken:taxid|1196161	0	Listeria monocytogenes serotype 4b str. 81-0861	286450	286554	5217	NC_007578.1	3	Lactuca sativa	152765	9
8	NZ_CP006874.1|kraken:taxid|1196161	0	Listeria monocytogenes serotype 4b str. 81-0861	286449	286554	5217	NC_007578.1	3	Lactuca sativa	152765	9
7	NC_012488.1|kraken:taxid|568819	0	Listeria monocytogenes serotype 4b str. CLIP 80459	237792	237896	11236	NC_007578.1	3	Lactuca sativa	152765	9
8	NC_012488.1|kraken:taxid|568819	0	Listeria monocytogenes serotype 4b str. CLIP 80459	237791	237896	11236	NC_007578.1	3	Lactuca sativa	152765	9
7	NC_002973.6|kraken:taxid|265669	0	Listeria monocytogenes serotype 4b str. F2365	246448	246552	11236	NC_007578.1	3	Lactuca sativa	152765	9
8	NC_002973.6|kraken:taxid|265669	0	Listeria monocytogenes serotype 4b str. F2365	246447	246552	11236	NC_007578.1	3	Lactuca sativa	152765	9
7	NZ_CP044429.1|kraken:taxid|1134669	0	Listeria monocytogenes serotype 4b str. LIS0087	235336	235440	11240	NC_007578.1	3	Lactuca sativa	152765	9
8	NZ_CP044429.1|kraken:taxid|1134669	0	Listeria monocytogenes serotype 4b str. LIS0087	235335	235440	11240	NC_007578.1	3	Lactuca sativa	152765	9
7	NC_019556.1|kraken:taxid|1230340	0	Listeria monocytogenes serotype 4b str. LL195	246449	246553	11236	NC_007578.1	3	Lactuca sativa	152765	9
8	NC_019556.1|kraken:taxid|1230340	0	Listeria monocytogenes serotype 4b str. LL195	246448	246553	11236	NC_007578.1	3	Lactuca sativa	152765	9
7	NC_018588.1|kraken:taxid|932920	0	Listeria monocytogenes SLCC2372	241138	241242	11124	NC_007578.1	3	Lactuca sativa	152765	9
8	NC_018588.1|kraken:taxid|932920	0	Listeria monocytogenes SLCC2372	241137	241242	11124	NC_007578.1	3	Lactuca sativa	152765	9
7	NC_018590.1|kraken:taxid|882097	0	Listeria monocytogenes SLCC2376	226110	226214	5782	NC_007578.1	3	Lactuca sativa	152765	9
8	NC_018590.1|kraken:taxid|882097	0	Listeria monocytogenes SLCC2376	226109	226214	5782	NC_007578.1	3	Lactuca sativa	152765	9
7	NC_018585.1|kraken:taxid|879088	0	Listeria monocytogenes SLCC2378	253011	253115	11236	NC_007578.1	3	Lactuca sativa	152765	9
8	NC_018585.1|kraken:taxid|879088	0	Listeria monocytogenes SLCC2378	253010	253115	11236	NC_007578.1	3	Lactuca sativa	152765	9
7	NC_018589.1|kraken:taxid|882020	0	Listeria monocytogenes SLCC2479	241150	241254	11125	NC_007578.1	3	Lactuca sativa	152765	9
8	NC_018589.1|kraken:taxid|882020	0	Listeria monocytogenes SLCC2479	241149	241254	11125	NC_007578.1	3	Lactuca sativa	152765	9
7	NC_018586.1|kraken:taxid|879089	0	Listeria monocytogenes SLCC2540	238856	238960	11236	NC_007578.1	3	Lactuca sativa	152765	9
8	NC_018586.1|kraken:taxid|879089	0	Listeria monocytogenes SLCC2540	238855	238960	11236	NC_007578.1	3	Lactuca sativa	152765	9
7	NC_018587.1|kraken:taxid|932919	0	Listeria monocytogenes SLCC2755	240766	240870	11236	NC_007578.1	3	Lactuca sativa	152765	9
8	NC_018587.1|kraken:taxid|932919	0	Listeria monocytogenes SLCC2755	240765	240870	11236	NC_007578.1	3	Lactuca sativa	152765	9
7	NC_018592.1|kraken:taxid|882096	0	Listeria monocytogenes SLCC5850	235170	235274	11240	NC_007578.1	3	Lactuca sativa	152765	9
8	NC_018592.1|kraken:taxid|882096	0	Listeria monocytogenes SLCC5850	235169	235274	11240	NC_007578.1	3	Lactuca sativa	152765	9
7	NC_018593.1|kraken:taxid|879090	0	Listeria monocytogenes SLCC7179	237722	237826	11238	NC_007578.1	3	Lactuca sativa	152765	9
8	NC_018593.1|kraken:taxid|879090	0	Listeria monocytogenes SLCC7179	237721	237826	11238	NC_007578.1	3	Lactuca sativa	152765	9
7	NZ_CP007160.1|kraken:taxid|1457187	0	Listeria monocytogenes WSLC1001	513487	513591	6715	NC_007578.1	3	Lactuca sativa	152765	9
8	NZ_CP007160.1|kraken:taxid|1457187	0	Listeria monocytogenes WSLC1001	513487	513592	6715	NC_007578.1	3	Lactuca sativa	152765	9
7	NZ_CP007210.1|kraken:taxid|1457188	0	Listeria monocytogenes WSLC1042	1134656	1134760	6714	NC_007578.1	3	Lactuca sativa	152765	9
8	NZ_CP007210.1|kraken:taxid|1457188	0	Listeria monocytogenes WSLC1042	1134656	1134761	6714	NC_007578.1	3	Lactuca sativa	152765	9
7	NC_013891.1|kraken:taxid|683837	0	Listeria seeligeri serovar 1/2b str. SLCC3954	226242	226346	6048	NC_007578.1	3	Lactuca sativa	152765	9
8	NC_013891.1|kraken:taxid|683837	0	Listeria seeligeri serovar 1/2b str. SLCC3954	226241	226346	6048	NC_007578.1	3	Lactuca sativa	152765	9
7	NZ_LR760298.1|kraken:taxid|1844999	0	Listeria sp. PSOL-1	2082	2186	4886	NC_007578.1	3	Lactuca sativa	152765	9
8	NZ_LR760298.1|kraken:taxid|1844999	0	Listeria sp. PSOL-1	2081	2186	4886	NC_007578.1	3	Lactuca sativa	152765	9
7	NZ_CP011102.1|kraken:taxid|1006155	0	Listeria weihenstephanensis	315881	315985	11274	NC_007578.1	3	Lactuca sativa	152765	9
8	NZ_CP011102.1|kraken:taxid|1006155	0	Listeria weihenstephanensis	315880	315985	11274	NC_007578.1	3	Lactuca sativa	152765	9
7	NZ_LT906444.1|kraken:taxid|1643	0	Listeria welshimeri	197289	197393	6019	NC_007578.1	3	Lactuca sativa	152765	9
8	NZ_LT906444.1|kraken:taxid|1643	0	Listeria welshimeri	197288	197393	6019	NC_007578.1	3	Lactuca sativa	152765	9
7	NC_008555.1|kraken:taxid|386043	0	Listeria welshimeri serovar 6b str. SLCC5334	197607	197711	6019	NC_007578.1	3	Lactuca sativa	152765	9
8	NC_008555.1|kraken:taxid|386043	0	Listeria welshimeri serovar 6b str. SLCC5334	197606	197711	6019	NC_007578.1	3	Lactuca sativa	152765	9
80	NW_011191945.1	2	Meleagris gallopavo	1	100	100	NW_018932804.1	3	Spinacia oleracea	61163	39
80	NW_011162207.1	2	Meleagris gallopavo	392	503	503	NW_018932804.1	3	Spinacia oleracea	61163	39
80	NW_011273373.1	2	Meleagris gallopavo	456	556	556	NW_018932804.1	3	Spinacia oleracea	61163	39
80	NW_011156000.1	2	Meleagris gallopavo	602	702	702	NW_018932804.1	3	Spinacia oleracea	61163	39
144	NW_011133835.1	2	Meleagris gallopavo	0	118	118	NW_018932804.1	3	Spinacia oleracea	61163	38
144	NW_011123691.1	2	Meleagris gallopavo	0	116	116	NW_018932804.1	3	Spinacia oleracea	61163	38
144	NW_011198241.1	2	Meleagris gallopavo	0	101	101	NW_018932804.1	3	Spinacia oleracea	61163	38
144	NW_011238093.1	2	Meleagris gallopavo	0	107	107	NW_018932804.1	3	Spinacia oleracea	61163	38
144	NW_011121041.1	2	Meleagris gallopavo	0	111	111	NW_018932804.1	3	Spinacia oleracea	61163	38
144	NW_011156518.1	2	Meleagris gallopavo	0	119	119	NW_018932804.1	3	Spinacia oleracea	61163	38
144	NW_011191945.1	2	Meleagris gallopavo	1	100	100	NW_018932804.1	3	Spinacia oleracea	61163	38
144	NW_011169789.1	2	Meleagris gallopavo	3	122	122	NW_018932804.1	3	Spinacia oleracea	61163	38
144	NW_011177289.1	2	Meleagris gallopavo	5	124	124	NW_018932804.1	3	Spinacia oleracea	61163	38
144	NW_011161178.1	2	Meleagris gallopavo	141	252	252	NW_018932804.1	3	Spinacia oleracea	61163	38
144	NW_011183772.1	2	Meleagris gallopavo	223	334	334	NW_018932804.1	3	Spinacia oleracea	61163	38
144	NW_011229559.1	2	Meleagris gallopavo	371	480	480	NW_018932804.1	3	Spinacia oleracea	61163	38
144	NW_011122005.1	2	Meleagris gallopavo	391	508	508	NW_018932804.1	3	Spinacia oleracea	61163	38
144	NW_011162207.1	2	Meleagris gallopavo	392	503	503	NW_018932804.1	3	Spinacia oleracea	61163	38
144	NW_011194212.1	2	Meleagris gallopavo	431	545	545	NW_018932804.1	3	Spinacia oleracea	61163	38
144	NW_011200497.1	2	Meleagris gallopavo	434	540	540	NW_018932804.1	3	Spinacia oleracea	61163	38
144	NW_011273373.1	2	Meleagris gallopavo	456	556	556	NW_018932804.1	3	Spinacia oleracea	61163	38
144	NW_011195571.1	2	Meleagris gallopavo	470	572	572	NW_018932804.1	3	Spinacia oleracea	61163	38
144	NW_011234316.1	2	Meleagris gallopavo	478	585	585	NW_018932804.1	3	Spinacia oleracea	61163	38
144	NW_011156000.1	2	Meleagris gallopavo	602	702	702	NW_018932804.1	3	Spinacia oleracea	61163	38
174	NW_011227439.1	2	Meleagris gallopavo	0	103	103	NW_018932804.1	3	Spinacia oleracea	61163	26
174	NW_011127675.1	2	Meleagris gallopavo	1	107	107	NW_018932804.1	3	Spinacia oleracea	61163	26
174	NW_011127709.1	2	Meleagris gallopavo	1	107	107	NW_018932804.1	3	Spinacia oleracea	61163	26
174	NW_011200731.1	2	Meleagris gallopavo	17	123	123	NW_018932804.1	3	Spinacia oleracea	61163	26
174	NW_011124287.1	2	Meleagris gallopavo	18	124	124	NW_018932804.1	3	Spinacia oleracea	61163	26
174	NW_011319427.1	2	Meleagris gallopavo	22	128	128	NW_018932804.1	3	Spinacia oleracea	61163	26
174	NW_011122571.1	2	Meleagris gallopavo	26	132	132	NW_018932804.1	3	Spinacia oleracea	61163	26
174	NW_011267899.1	2	Meleagris gallopavo	30	136	136	NW_018932804.1	3	Spinacia oleracea	61163	26
174	NW_011138288.1	2	Meleagris gallopavo	37	143	143	NW_018932804.1	3	Spinacia oleracea	61163	26
174	NW_011247621.1	2	Meleagris gallopavo	37	143	143	NW_018932804.1	3	Spinacia oleracea	61163	26
174	NW_011255744.1	2	Meleagris gallopavo	38	144	144	NW_018932804.1	3	Spinacia oleracea	61163	26
174	NW_011319426.1	2	Meleagris gallopavo	50	156	156	NW_018932804.1	3	Spinacia oleracea	61163	26
174	NW_011201748.1	2	Meleagris gallopavo	51	157	157	NW_018932804.1	3	Spinacia oleracea	61163	26
174	NW_011277323.1	2	Meleagris gallopavo	51	157	157	NW_018932804.1	3	Spinacia oleracea	61163	26
174	NW_011130573.1	2	Meleagris gallopavo	67	173	173	NW_018932804.1	3	Spinacia oleracea	61163	26
174	NW_011235120.1	2	Meleagris gallopavo	74	180	180	NW_018932804.1	3	Spinacia oleracea	61163	26
174	NW_011197849.1	2	Meleagris gallopavo	74	180	180	NW_018932804.1	3	Spinacia oleracea	61163	26
174	NW_011156232.1	2	Meleagris gallopavo	75	181	181	NW_018932804.1	3	Spinacia oleracea	61163	26
174	NW_011120242.1	2	Meleagris gallopavo	77	183	183	NW_018932804.1	3	Spinacia oleracea	61163	26
174	NW_011193528.1	2	Meleagris gallopavo	81	187	187	NW_018932804.1	3	Spinacia oleracea	61163	26
174	NW_011318799.1	2	Meleagris gallopavo	84	190	190	NW_018932804.1	3	Spinacia oleracea	61163	26
174	NW_011196956.1	2	Meleagris gallopavo	87	193	193	NW_018932804.1	3	Spinacia oleracea	61163	26
174	NW_011207968.1	2	Meleagris gallopavo	89	195	195	NW_018932804.1	3	Spinacia oleracea	61163	26
174	NW_011259215.1	2	Meleagris gallopavo	103	209	209	NW_018932804.1	3	Spinacia oleracea	61163	26
174	NW_011191947.1	2	Meleagris gallopavo	105	207	207	NW_018932804.1	3	Spinacia oleracea	61163	26
174	NW_011246559.1	2	Meleagris gallopavo	110	216	216	NW_018932804.1	3	Spinacia oleracea	61163	26
174	NW_011183638.1	2	Meleagris gallopavo	113	219	219	NW_018932804.1	3	Spinacia oleracea	61163	26
174	NW_011311475.1	2	Meleagris gallopavo	116	222	222	NW_018932804.1	3	Spinacia oleracea	61163	26
174	NW_011191946.1	2	Meleagris gallopavo	121	226	226	NW_018932804.1	3	Spinacia oleracea	61163	26
174	NW_011174178.1	2	Meleagris gallopavo	127	233	233	NW_018932804.1	3	Spinacia oleracea	61163	26
174	NW_011194681.1	2	Meleagris gallopavo	127	233	233	NW_018932804.1	3	Spinacia oleracea	61163	26
174	NW_011160463.1	2	Meleagris gallopavo	141	247	247	NW_018932804.1	3	Spinacia oleracea	61163	26
174	NW_011158121.1	2	Meleagris gallopavo	143	248	248	NW_018932804.1	3	Spinacia oleracea	61163	26
174	NW_011154012.1	2	Meleagris gallopavo	146	252	252	NW_018932804.1	3	Spinacia oleracea	61163	26
174	NW_011133211.1	2	Meleagris gallopavo	149	255	255	NW_018932804.1	3	Spinacia oleracea	61163	26
174	NW_011245639.1	2	Meleagris gallopavo	158	264	264	NW_018932804.1	3	Spinacia oleracea	61163	26
174	NW_011204134.1	2	Meleagris gallopavo	158	264	264	NW_018932804.1	3	Spinacia oleracea	61163	26
174	NW_011204515.1	2	Meleagris gallopavo	160	266	266	NW_018932804.1	3	Spinacia oleracea	61163	26
174	NW_011122350.1	2	Meleagris gallopavo	163	269	269	NW_018932804.1	3	Spinacia oleracea	61163	26
174	NW_011144190.1	2	Meleagris gallopavo	163	269	269	NW_018932804.1	3	Spinacia oleracea	61163	26
174	NW_011199732.1	2	Meleagris gallopavo	170	276	276	NW_018932804.1	3	Spinacia oleracea	61163	26
174	NW_011317728.1	2	Meleagris gallopavo	172	274	274	NW_018932804.1	3	Spinacia oleracea	61163	26
174	NW_011204133.1	2	Meleagris gallopavo	176	282	282	NW_018932804.1	3	Spinacia oleracea	61163	26
174	NW_011130916.1	2	Meleagris gallopavo	179	285	285	NW_018932804.1	3	Spinacia oleracea	61163	26
174	NW_011127621.1	2	Meleagris gallopavo	186	292	292	NW_018932804.1	3	Spinacia oleracea	61163	26
174	NW_011130525.1	2	Meleagris gallopavo	191	297	297	NW_018932804.1	3	Spinacia oleracea	61163	26
174	NW_011243399.1	2	Meleagris gallopavo	197	302	302	NW_018932804.1	3	Spinacia oleracea	61163	26
174	NW_011147654.1	2	Meleagris gallopavo	198	304	304	NW_018932804.1	3	Spinacia oleracea	61163	26
174	NW_011256395.1	2	Meleagris gallopavo	201	306	306	NW_018932804.1	3	Spinacia oleracea	61163	26
174	NW_011196318.1	2	Meleagris gallopavo	208	313	313	NW_018932804.1	3	Spinacia oleracea	61163	26
174	NW_011268223.1	2	Meleagris gallopavo	227	333	333	NW_018932804.1	3	Spinacia oleracea	61163	26
174	NW_011125075.1	2	Meleagris gallopavo	232	338	338	NW_018932804.1	3	Spinacia oleracea	61163	26
174	NW_011257147.1	2	Meleagris gallopavo	235	341	341	NW_018932804.1	3	Spinacia oleracea	61163	26
174	NW_011131692.1	2	Meleagris gallopavo	242	348	348	NW_018932804.1	3	Spinacia oleracea	61163	26
174	NW_011145887.1	2	Meleagris gallopavo	260	366	366	NW_018932804.1	3	Spinacia oleracea	61163	26
174	NW_011130130.1	2	Meleagris gallopavo	263	369	369	NW_018932804.1	3	Spinacia oleracea	61163	26
174	NW_011201429.1	2	Meleagris gallopavo	266	372	372	NW_018932804.1	3	Spinacia oleracea	61163	26
174	NW_011195159.1	2	Meleagris gallopavo	268	374	374	NW_018932804.1	3	Spinacia oleracea	61163	26
174	NW_011237794.1	2	Meleagris gallopavo	282	388	388	NW_018932804.1	3	Spinacia oleracea	61163	26
174	NW_011203758.1	2	Meleagris gallopavo	290	396	396	NW_018932804.1	3	Spinacia oleracea	61163	26
174	NW_011204514.1	2	Meleagris gallopavo	294	400	400	NW_018932804.1	3	Spinacia oleracea	61163	26
174	NW_011200418.1	2	Meleagris gallopavo	306	412	412	NW_018932804.1	3	Spinacia oleracea	61163	26
174	NW_011147777.1	2	Meleagris gallopavo	315	421	421	NW_018932804.1	3	Spinacia oleracea	61163	26
174	NW_011257137.1	2	Meleagris gallopavo	321	427	427	NW_018932804.1	3	Spinacia oleracea	61163	26
174	NW_011164431.1	2	Meleagris gallopavo	344	450	450	NW_018932804.1	3	Spinacia oleracea	61163	26
174	NW_011116050.1	2	Meleagris gallopavo	349	455	455	NW_018932804.1	3	Spinacia oleracea	61163	26
174	NW_011127020.1	2	Meleagris gallopavo	351	457	457	NW_018932804.1	3	Spinacia oleracea	61163	26
174	NW_011200937.1	2	Meleagris gallopavo	358	466	466	NW_018932804.1	3	Spinacia oleracea	61163	26
174	NW_011246396.1	2	Meleagris gallopavo	364	470	470	NW_018932804.1	3	Spinacia oleracea	61163	26
174	NW_011149166.1	2	Meleagris gallopavo	365	471	471	NW_018932804.1	3	Spinacia oleracea	61163	26
174	NW_011167807.1	2	Meleagris gallopavo	368	474	474	NW_018932804.1	3	Spinacia oleracea	61163	26
174	NW_011118593.1	2	Meleagris gallopavo	369	477	477	NW_018932804.1	3	Spinacia oleracea	61163	26
174	NW_011240056.1	2	Meleagris gallopavo	447	553	553	NW_018932804.1	3	Spinacia oleracea	61163	26
174	NW_011214883.1	2	Meleagris gallopavo	448	554	554	NW_018932804.1	3	Spinacia oleracea	61163	26
174	NW_011121172.1	2	Meleagris gallopavo	460	560	560	NW_018932804.1	3	Spinacia oleracea	61163	26
174	NW_011139860.1	2	Meleagris gallopavo	486	592	592	NW_018932804.1	3	Spinacia oleracea	61163	26
174	NW_011195626.1	2	Meleagris gallopavo	496	601	601	NW_018932804.1	3	Spinacia oleracea	61163	26
174	NW_011318053.1	2	Meleagris gallopavo	497	603	603	NW_018932804.1	3	Spinacia oleracea	61163	26
174	NW_011200844.1	2	Meleagris gallopavo	522	628	628	NW_018932804.1	3	Spinacia oleracea	61163	26
174	NW_011130496.1	2	Meleagris gallopavo	537	643	643	NW_018932804.1	3	Spinacia oleracea	61163	26
174	NW_011121041.1	2	Meleagris gallopavo	569	675	675	NW_018932804.1	3	Spinacia oleracea	61163	26
174	NW_011199663.1	2	Meleagris gallopavo	620	726	726	NW_018932804.1	3	Spinacia oleracea	61163	26
174	NW_011205115.1	2	Meleagris gallopavo	650	751	751	NW_018932804.1	3	Spinacia oleracea	61163	26
174	NW_011199229.1	2	Meleagris gallopavo	800	901	901	NW_018932804.1	3	Spinacia oleracea	61163	26
174	NW_011193978.1	2	Meleagris gallopavo	1167	1268	1268	NW_018932804.1	3	Spinacia oleracea	61163	26
179	NW_011121172.1	2	Meleagris gallopavo	460	560	560	NW_018932804.1	3	Spinacia oleracea	61163	41
169	NW_011156518.1	2	Meleagris gallopavo	0	120	120	NW_018932804.1	3	Spinacia oleracea	61163	39
169	NW_011191945.1	2	Meleagris gallopavo	1	100	100	NW_018932804.1	3	Spinacia oleracea	61163	39
169	NW_011162207.1	2	Meleagris gallopavo	392	503	503	NW_018932804.1	3	Spinacia oleracea	61163	39
78	NW_011200937.1	2	Meleagris gallopavo	346	466	466	NW_018932804.1	3	Spinacia oleracea	61163	35
78	NW_011121172.1	2	Meleagris gallopavo	460	560	560	NW_018932804.1	3	Spinacia oleracea	61163	35
92	NW_011191945.1	2	Meleagris gallopavo	1	100	100	NW_018932804.1	3	Spinacia oleracea	61163	39
92	NW_011162207.1	2	Meleagris gallopavo	392	503	503	NW_018932804.1	3	Spinacia oleracea	61163	39
111	NW_011121041.1	2	Meleagris gallopavo	0	111	111	NW_018932804.1	3	Spinacia oleracea	61163	38
111	NW_011133835.1	2	Meleagris gallopavo	0	118	118	NW_018932804.1	3	Spinacia oleracea	61163	38
111	NW_011123691.1	2	Meleagris gallopavo	0	116	116	NW_018932804.1	3	Spinacia oleracea	61163	38
111	NW_011198241.1	2	Meleagris gallopavo	0	101	101	NW_018932804.1	3	Spinacia oleracea	61163	38
111	NW_011238093.1	2	Meleagris gallopavo	0	107	107	NW_018932804.1	3	Spinacia oleracea	61163	38
111	NW_011191945.1	2	Meleagris gallopavo	1	100	100	NW_018932804.1	3	Spinacia oleracea	61163	38
111	NW_011169789.1	2	Meleagris gallopavo	3	122	122	NW_018932804.1	3	Spinacia oleracea	61163	38
111	NW_011177289.1	2	Meleagris gallopavo	5	124	124	NW_018932804.1	3	Spinacia oleracea	61163	38
111	NW_011161178.1	2	Meleagris gallopavo	141	252	252	NW_018932804.1	3	Spinacia oleracea	61163	38
111	NW_011183772.1	2	Meleagris gallopavo	223	334	334	NW_018932804.1	3	Spinacia oleracea	61163	38
111	NW_011229559.1	2	Meleagris gallopavo	371	480	480	NW_018932804.1	3	Spinacia oleracea	61163	38
111	NW_011122005.1	2	Meleagris gallopavo	391	508	508	NW_018932804.1	3	Spinacia oleracea	61163	38
111	NW_011162207.1	2	Meleagris gallopavo	392	503	503	NW_018932804.1	3	Spinacia oleracea	61163	38
111	NW_011200497.1	2	Meleagris gallopavo	434	540	540	NW_018932804.1	3	Spinacia oleracea	61163	38
111	NW_011195571.1	2	Meleagris gallopavo	470	572	572	NW_018932804.1	3	Spinacia oleracea	61163	38
111	NW_011234316.1	2	Meleagris gallopavo	478	585	585	NW_018932804.1	3	Spinacia oleracea	61163	38
64	NW_011191945.1	2	Meleagris gallopavo	1	100	100	NW_018932804.1	3	Spinacia oleracea	61163	39
64	NW_011162207.1	2	Meleagris gallopavo	392	503	503	NW_018932804.1	3	Spinacia oleracea	61163	39
64	NW_011273373.1	2	Meleagris gallopavo	456	556	556	NW_018932804.1	3	Spinacia oleracea	61163	39
64	NW_011156000.1	2	Meleagris gallopavo	602	702	702	NW_018932804.1	3	Spinacia oleracea	61163	39
185	NW_011156518.1	2	Meleagris gallopavo	0	120	120	NW_018932804.1	3	Spinacia oleracea	61163	39
185	NW_011191945.1	2	Meleagris gallopavo	1	100	100	NW_018932804.1	3	Spinacia oleracea	61163	39
185	NW_011162207.1	2	Meleagris gallopavo	392	503	503	NW_018932804.1	3	Spinacia oleracea	61163	39
185	NW_011273373.1	2	Meleagris gallopavo	456	556	556	NW_018932804.1	3	Spinacia oleracea	61163	39
185	NW_011156000.1	2	Meleagris gallopavo	602	702	702	NW_018932804.1	3	Spinacia oleracea	61163	39
205	NW_011133896.1	2	Meleagris gallopavo	8	110	110	NW_018932804.1	3	Spinacia oleracea	61163	25
205	NW_011227439.1	2	Meleagris gallopavo	8	110	110	NW_018932804.1	3	Spinacia oleracea	61163	25
205	NW_011310955.1	2	Meleagris gallopavo	11	112	112	NW_018932804.1	3	Spinacia oleracea	61163	25
205	NW_011124287.1	2	Meleagris gallopavo	11	113	113	NW_018932804.1	3	Spinacia oleracea	61163	25
205	NW_011127675.1	2	Meleagris gallopavo	12	114	114	NW_018932804.1	3	Spinacia oleracea	61163	25
205	NW_011122571.1	2	Meleagris gallopavo	19	121	121	NW_018932804.1	3	Spinacia oleracea	61163	25
205	NW_011200731.1	2	Meleagris gallopavo	28	130	130	NW_018932804.1	3	Spinacia oleracea	61163	25
205	NW_011247621.1	2	Meleagris gallopavo	30	132	132	NW_018932804.1	3	Spinacia oleracea	61163	25
205	NW_011255744.1	2	Meleagris gallopavo	31	133	133	NW_018932804.1	3	Spinacia oleracea	61163	25
205	NW_011319427.1	2	Meleagris gallopavo	33	135	135	NW_018932804.1	3	Spinacia oleracea	61163	25
205	NW_011267899.1	2	Meleagris gallopavo	41	143	143	NW_018932804.1	3	Spinacia oleracea	61163	25
205	NW_011201748.1	2	Meleagris gallopavo	44	146	146	NW_018932804.1	3	Spinacia oleracea	61163	25
205	NW_011138288.1	2	Meleagris gallopavo	48	150	150	NW_018932804.1	3	Spinacia oleracea	61163	25
205	NW_011202069.1	2	Meleagris gallopavo	54	156	156	NW_018932804.1	3	Spinacia oleracea	61163	25
205	NW_011319426.1	2	Meleagris gallopavo	61	163	163	NW_018932804.1	3	Spinacia oleracea	61163	25
205	NW_011277323.1	2	Meleagris gallopavo	62	164	164	NW_018932804.1	3	Spinacia oleracea	61163	25
205	NW_011197849.1	2	Meleagris gallopavo	67	169	169	NW_018932804.1	3	Spinacia oleracea	61163	25
205	NW_011156232.1	2	Meleagris gallopavo	68	170	170	NW_018932804.1	3	Spinacia oleracea	61163	25
205	NW_011120242.1	2	Meleagris gallopavo	70	172	172	NW_018932804.1	3	Spinacia oleracea	61163	25
205	NW_011193528.1	2	Meleagris gallopavo	74	176	176	NW_018932804.1	3	Spinacia oleracea	61163	25
205	NW_011318799.1	2	Meleagris gallopavo	77	179	179	NW_018932804.1	3	Spinacia oleracea	61163	25
205	NW_011130573.1	2	Meleagris gallopavo	78	180	180	NW_018932804.1	3	Spinacia oleracea	61163	25
205	NW_011196956.1	2	Meleagris gallopavo	80	182	182	NW_018932804.1	3	Spinacia oleracea	61163	25
205	NW_011235120.1	2	Meleagris gallopavo	85	187	187	NW_018932804.1	3	Spinacia oleracea	61163	25
205	NW_011240188.1	2	Meleagris gallopavo	97	199	199	NW_018932804.1	3	Spinacia oleracea	61163	25
205	NW_011207968.1	2	Meleagris gallopavo	100	202	202	NW_018932804.1	3	Spinacia oleracea	61163	25
205	NW_011246559.1	2	Meleagris gallopavo	103	205	205	NW_018932804.1	3	Spinacia oleracea	61163	25
205	NW_011255743.1	2	Meleagris gallopavo	106	208	208	NW_018932804.1	3	Spinacia oleracea	61163	25
205	NW_011191947.1	2	Meleagris gallopavo	112	214	214	NW_018932804.1	3	Spinacia oleracea	61163	25
205	NW_011259215.1	2	Meleagris gallopavo	114	216	216	NW_018932804.1	3	Spinacia oleracea	61163	25
205	NW_011194681.1	2	Meleagris gallopavo	120	222	222	NW_018932804.1	3	Spinacia oleracea	61163	25
205	NW_011183638.1	2	Meleagris gallopavo	124	226	226	NW_018932804.1	3	Spinacia oleracea	61163	25
205	NW_011311475.1	2	Meleagris gallopavo	127	229	229	NW_018932804.1	3	Spinacia oleracea	61163	25
205	NW_011191946.1	2	Meleagris gallopavo	131	233	233	NW_018932804.1	3	Spinacia oleracea	61163	25
205	NW_011317729.1	2	Meleagris gallopavo	134	236	236	NW_018932804.1	3	Spinacia oleracea	61163	25
205	NW_011158121.1	2	Meleagris gallopavo	136	238	238	NW_018932804.1	3	Spinacia oleracea	61163	25
205	NW_011174178.1	2	Meleagris gallopavo	138	240	240	NW_018932804.1	3	Spinacia oleracea	61163	25
205	NW_011160463.1	2	Meleagris gallopavo	152	254	254	NW_018932804.1	3	Spinacia oleracea	61163	25
205	NW_011204515.1	2	Meleagris gallopavo	153	255	255	NW_018932804.1	3	Spinacia oleracea	61163	25
205	NW_011154012.1	2	Meleagris gallopavo	157	259	259	NW_018932804.1	3	Spinacia oleracea	61163	25
205	NW_011165998.1	2	Meleagris gallopavo	161	263	263	NW_018932804.1	3	Spinacia oleracea	61163	25
205	NW_011245639.1	2	Meleagris gallopavo	169	271	271	NW_018932804.1	3	Spinacia oleracea	61163	25
205	NW_011204134.1	2	Meleagris gallopavo	169	271	271	NW_018932804.1	3	Spinacia oleracea	61163	25
205	NW_011130916.1	2	Meleagris gallopavo	172	274	274	NW_018932804.1	3	Spinacia oleracea	61163	25
205	NW_011122350.1	2	Meleagris gallopavo	174	276	276	NW_018932804.1	3	Spinacia oleracea	61163	25
205	NW_011144190.1	2	Meleagris gallopavo	174	276	276	NW_018932804.1	3	Spinacia oleracea	61163	25
205	NW_011127621.1	2	Meleagris gallopavo	179	281	281	NW_018932804.1	3	Spinacia oleracea	61163	25
205	NW_011317728.1	2	Meleagris gallopavo	179	281	281	NW_018932804.1	3	Spinacia oleracea	61163	25
205	NW_011199732.1	2	Meleagris gallopavo	181	283	283	NW_018932804.1	3	Spinacia oleracea	61163	25
205	NW_011204133.1	2	Meleagris gallopavo	187	289	289	NW_018932804.1	3	Spinacia oleracea	61163	25
205	NW_011243399.1	2	Meleagris gallopavo	190	292	292	NW_018932804.1	3	Spinacia oleracea	61163	25
205	NW_011313790.1	2	Meleagris gallopavo	198	300	300	NW_018932804.1	3	Spinacia oleracea	61163	25
205	NW_011170367.1	2	Meleagris gallopavo	201	303	303	NW_018932804.1	3	Spinacia oleracea	61163	25
205	NW_011130525.1	2	Meleagris gallopavo	202	304	304	NW_018932804.1	3	Spinacia oleracea	61163	25
205	NW_011147654.1	2	Meleagris gallopavo	209	311	311	NW_018932804.1	3	Spinacia oleracea	61163	25
205	NW_011256395.1	2	Meleagris gallopavo	211	313	313	NW_018932804.1	3	Spinacia oleracea	61163	25
205	NW_011196318.1	2	Meleagris gallopavo	218	320	320	NW_018932804.1	3	Spinacia oleracea	61163	25
205	NW_011268223.1	2	Meleagris gallopavo	220	322	322	NW_018932804.1	3	Spinacia oleracea	61163	25
205	NW_011283279.1	2	Meleagris gallopavo	223	325	325	NW_018932804.1	3	Spinacia oleracea	61163	25
205	NW_011196187.1	2	Meleagris gallopavo	230	332	332	NW_018932804.1	3	Spinacia oleracea	61163	25
205	NW_011125075.1	2	Meleagris gallopavo	243	345	345	NW_018932804.1	3	Spinacia oleracea	61163	25
205	NW_011257147.1	2	Meleagris gallopavo	246	348	348	NW_018932804.1	3	Spinacia oleracea	61163	25
205	NW_011128115.1	2	Meleagris gallopavo	251	353	353	NW_018932804.1	3	Spinacia oleracea	61163	25
205	NW_011131692.1	2	Meleagris gallopavo	253	355	355	NW_018932804.1	3	Spinacia oleracea	61163	25
205	NW_011199684.1	2	Meleagris gallopavo	254	356	356	NW_018932804.1	3	Spinacia oleracea	61163	25
205	NW_011143591.1	2	Meleagris gallopavo	262	364	364	NW_018932804.1	3	Spinacia oleracea	61163	25
205	NW_011130130.1	2	Meleagris gallopavo	274	376	376	NW_018932804.1	3	Spinacia oleracea	61163	25
205	NW_011237794.1	2	Meleagris gallopavo	275	377	377	NW_018932804.1	3	Spinacia oleracea	61163	25
205	NW_011201429.1	2	Meleagris gallopavo	277	379	379	NW_018932804.1	3	Spinacia oleracea	61163	25
205	NW_011204514.1	2	Meleagris gallopavo	287	389	389	NW_018932804.1	3	Spinacia oleracea	61163	25
205	NW_011231780.1	2	Meleagris gallopavo	291	393	393	NW_018932804.1	3	Spinacia oleracea	61163	25
205	NW_011203758.1	2	Meleagris gallopavo	301	403	403	NW_018932804.1	3	Spinacia oleracea	61163	25
205	NW_011147777.1	2	Meleagris gallopavo	308	410	410	NW_018932804.1	3	Spinacia oleracea	61163	25
205	NW_011182589.1	2	Meleagris gallopavo	308	410	410	NW_018932804.1	3	Spinacia oleracea	61163	25
205	NW_011200418.1	2	Meleagris gallopavo	317	419	419	NW_018932804.1	3	Spinacia oleracea	61163	25
205	NW_011125101.1	2	Meleagris gallopavo	319	421	421	NW_018932804.1	3	Spinacia oleracea	61163	25
205	NW_011257137.1	2	Meleagris gallopavo	332	434	434	NW_018932804.1	3	Spinacia oleracea	61163	25
205	NW_011121296.1	2	Meleagris gallopavo	336	438	438	NW_018932804.1	3	Spinacia oleracea	61163	25
205	NW_011127020.1	2	Meleagris gallopavo	344	446	446	NW_018932804.1	3	Spinacia oleracea	61163	25
205	NW_011164431.1	2	Meleagris gallopavo	355	457	457	NW_018932804.1	3	Spinacia oleracea	61163	25
205	NW_011193527.1	2	Meleagris gallopavo	356	458	458	NW_018932804.1	3	Spinacia oleracea	61163	25
205	NW_011246396.1	2	Meleagris gallopavo	357	459	459	NW_018932804.1	3	Spinacia oleracea	61163	25
205	NW_011167807.1	2	Meleagris gallopavo	379	481	481	NW_018932804.1	3	Spinacia oleracea	61163	25
205	NW_011246202.1	2	Meleagris gallopavo	386	488	488	NW_018932804.1	3	Spinacia oleracea	61163	25
205	NW_011171829.1	2	Meleagris gallopavo	397	499	499	NW_018932804.1	3	Spinacia oleracea	61163	25
205	NW_011150511.1	2	Meleagris gallopavo	401	503	503	NW_018932804.1	3	Spinacia oleracea	61163	25
205	NW_011122539.1	2	Meleagris gallopavo	404	506	506	NW_018932804.1	3	Spinacia oleracea	61163	25
205	NW_011124187.1	2	Meleagris gallopavo	419	521	521	NW_018932804.1	3	Spinacia oleracea	61163	25
205	NW_011240056.1	2	Meleagris gallopavo	440	542	542	NW_018932804.1	3	Spinacia oleracea	61163	25
205	NW_011214883.1	2	Meleagris gallopavo	441	543	543	NW_018932804.1	3	Spinacia oleracea	61163	25
205	NW_011118488.1	2	Meleagris gallopavo	451	553	553	NW_018932804.1	3	Spinacia oleracea	61163	25
205	NW_011206026.1	2	Meleagris gallopavo	477	579	579	NW_018932804.1	3	Spinacia oleracea	61163	25
205	NW_011139860.1	2	Meleagris gallopavo	479	581	581	NW_018932804.1	3	Spinacia oleracea	61163	25
205	NW_011318053.1	2	Meleagris gallopavo	490	592	592	NW_018932804.1	3	Spinacia oleracea	61163	25
205	NW_011195626.1	2	Meleagris gallopavo	506	608	608	NW_018932804.1	3	Spinacia oleracea	61163	25
205	NW_011200844.1	2	Meleagris gallopavo	515	617	617	NW_018932804.1	3	Spinacia oleracea	61163	25
205	NW_011201747.1	2	Meleagris gallopavo	529	631	631	NW_018932804.1	3	Spinacia oleracea	61163	25
205	NW_011130496.1	2	Meleagris gallopavo	530	632	632	NW_018932804.1	3	Spinacia oleracea	61163	25
205	NW_011121041.1	2	Meleagris gallopavo	580	682	682	NW_018932804.1	3	Spinacia oleracea	61163	25
205	NW_011120845.1	2	Meleagris gallopavo	603	705	705	NW_018932804.1	3	Spinacia oleracea	61163	25
205	NW_011199663.1	2	Meleagris gallopavo	613	715	715	NW_018932804.1	3	Spinacia oleracea	61163	25
205	NW_011205115.1	2	Meleagris gallopavo	643	745	745	NW_018932804.1	3	Spinacia oleracea	61163	25
205	NW_011199229.1	2	Meleagris gallopavo	793	895	895	NW_018932804.1	3	Spinacia oleracea	61163	25
205	NW_011193978.1	2	Meleagris gallopavo	1160	1262	1262	NW_018932804.1	3	Spinacia oleracea	61163	25
148	NW_011127709.1	2	Meleagris gallopavo	1	119	119	NW_018932804.1	3	Spinacia oleracea	61163	40
148	NW_011130697.1	2	Meleagris gallopavo	41	143	143	NW_018932804.1	3	Spinacia oleracea	61163	40
148	NW_011167200.1	2	Meleagris gallopavo	179	285	285	NW_018932804.1	3	Spinacia oleracea	61163	40
148	NW_011200937.1	2	Meleagris gallopavo	346	466	466	NW_018932804.1	3	Spinacia oleracea	61163	40
148	NW_011118593.1	2	Meleagris gallopavo	357	477	477	NW_018932804.1	3	Spinacia oleracea	61163	40
148	NW_011195627.1	2	Meleagris gallopavo	456	557	557	NW_018932804.1	3	Spinacia oleracea	61163	40
148	NW_011121172.1	2	Meleagris gallopavo	460	560	560	NW_018932804.1	3	Spinacia oleracea	61163	40
195	NW_019006045.1	3	Spinacia oleracea	0	135	135	NC_015020.2	2	Meleagris gallopavo	73507	90
195	NW_018967700.1	3	Spinacia oleracea	0	132	132	NC_015020.2	2	Meleagris gallopavo	73507	90
195	NW_018985630.1	3	Spinacia oleracea	9	145	145	NC_015020.2	2	Meleagris gallopavo	73507	90
195	NW_018995685.1	3	Spinacia oleracea	69	205	205	NC_015020.2	2	Meleagris gallopavo	73507	90
195	NW_018994825.1	3	Spinacia oleracea	83	219	219	NC_015020.2	2	Meleagris gallopavo	73507	90
195	NW_018999906.1	3	Spinacia oleracea	84	220	220	NC_015020.2	2	Meleagris gallopavo	73507	90
195	NW_018980323.1	3	Spinacia oleracea	134	270	270	NC_015020.2	2	Meleagris gallopavo	73507	90
195	NW_018969409.1	3	Spinacia oleracea	164	300	300	NC_015020.2	2	Meleagris gallopavo	73507	90
195	NW_019005203.1	3	Spinacia oleracea	171	307	307	NC_015020.2	2	Meleagris gallopavo	73507	90
195	NW_018948571.1	3	Spinacia oleracea	202	338	338	NC_015020.2	2	Meleagris gallopavo	73507	90
195	NW_018976530.1	3	Spinacia oleracea	263	399	399	NC_015020.2	2	Meleagris gallopavo	73507	90
195	NW_018971950.1	3	Spinacia oleracea	264	400	400	NC_015020.2	2	Meleagris gallopavo	73507	90
195	NW_018984143.1	3	Spinacia oleracea	298	434	434	NC_015020.2	2	Meleagris gallopavo	73507	90
195	NW_018951442.1	3	Spinacia oleracea	319	455	455	NC_015020.2	2	Meleagris gallopavo	73507	90
195	NW_019006557.1	3	Spinacia oleracea	319	455	455	NC_015020.2	2	Meleagris gallopavo	73507	90
195	NW_018967195.1	3	Spinacia oleracea	350	486	486	NC_015020.2	2	Meleagris gallopavo	73507	90
195	NW_018971681.1	3	Spinacia oleracea	352	488	488	NC_015020.2	2	Meleagris gallopavo	73507	90
195	NW_018973929.1	3	Spinacia oleracea	369	505	505	NC_015020.2	2	Meleagris gallopavo	73507	90
195	NW_018975291.1	3	Spinacia oleracea	414	550	550	NC_015020.2	2	Meleagris gallopavo	73507	90
195	NW_019004672.1	3	Spinacia oleracea	439	542	542	NC_015020.2	2	Meleagris gallopavo	73507	90
195	NW_018937980.1	3	Spinacia oleracea	449	585	585	NC_015020.2	2	Meleagris gallopavo	73507	90
195	NW_018984319.1	3	Spinacia oleracea	497	633	633	NC_015020.2	2	Meleagris gallopavo	73507	90
195	NW_018962628.1	3	Spinacia oleracea	511	647	647	NC_015020.2	2	Meleagris gallopavo	73507	90
195	NW_018933605.1	3	Spinacia oleracea	515	651	2375	NC_015020.2	2	Meleagris gallopavo	73507	90
195	NW_018982749.1	3	Spinacia oleracea	535	671	671	NC_015020.2	2	Meleagris gallopavo	73507	90
195	NW_018991268.1	3	Spinacia oleracea	563	685	685	NC_015020.2	2	Meleagris gallopavo	73507	90
195	NW_018960124.1	3	Spinacia oleracea	649	785	785	NC_015020.2	2	Meleagris gallopavo	73507	90
195	NW_018965117.1	3	Spinacia oleracea	669	805	805	NC_015020.2	2	Meleagris gallopavo	73507	90
195	NW_018936136.1	3	Spinacia oleracea	730	866	866	NC_015020.2	2	Meleagris gallopavo	73507	90
195	NW_018954600.1	3	Spinacia oleracea	742	878	878	NC_015020.2	2	Meleagris gallopavo	73507	90
195	NW_018956029.1	3	Spinacia oleracea	1050	1186	1186	NC_015020.2	2	Meleagris gallopavo	73507	90
195	NW_018961106.1	3	Spinacia oleracea	1052	1188	1188	NC_015020.2	2	Meleagris gallopavo	73507	90
195	NW_018940547.1	3	Spinacia oleracea	1057	1193	1193	NC_015020.2	2	Meleagris gallopavo	73507	90
195	NW_018959819.1	3	Spinacia oleracea	1145	1281	1281	NC_015020.2	2	Meleagris gallopavo	73507	90
195	NW_018939802.1	3	Spinacia oleracea	1366	1502	1502	NC_015020.2	2	Meleagris gallopavo	73507	90
195	NW_018941136.1	3	Spinacia oleracea	1399	1535	1535	NC_015020.2	2	Meleagris gallopavo	73507	90
195	NW_018951028.1	3	Spinacia oleracea	1446	1582	1582	NC_015020.2	2	Meleagris gallopavo	73507	90
195	NW_018950309.1	3	Spinacia oleracea	1545	1681	1681	NC_015020.2	2	Meleagris gallopavo	73507	90
195	NW_018934308.1	3	Spinacia oleracea	9165	9301	11734	NC_015020.2	2	Meleagris gallopavo	73507	90
195	NW_018934885.1	3	Spinacia oleracea	12053	12189	12189	NC_015020.2	2	Meleagris gallopavo	73507	90
195	NW_018935548.1	3	Spinacia oleracea	17763	17899	17899	NC_015020.2	2	Meleagris gallopavo	73507	90
195	NW_018934663.1	3	Spinacia oleracea	21841	21977	21977	NC_015020.2	2	Meleagris gallopavo	73507	90
195	NW_018931582.1	3	Spinacia oleracea	405000	405122	3492	NC_015020.2	2	Meleagris gallopavo	73507	90
37	NW_019006045.1	3	Spinacia oleracea	0	135	135	NC_015020.2	2	Meleagris gallopavo	73507	90
37	NW_018967700.1	3	Spinacia oleracea	0	132	132	NC_015020.2	2	Meleagris gallopavo	73507	90
37	NW_018985630.1	3	Spinacia oleracea	9	194	194	NC_015020.2	2	Meleagris gallopavo	73507	90
37	NW_018995685.1	3	Spinacia oleracea	20	205	205	NC_015020.2	2	Meleagris gallopavo	73507	90
37	NW_018994825.1	3	Spinacia oleracea	34	219	219	NC_015020.2	2	Meleagris gallopavo	73507	90
37	NW_018999906.1	3	Spinacia oleracea	35	220	220	NC_015020.2	2	Meleagris gallopavo	73507	90
37	NW_018980323.1	3	Spinacia oleracea	85	270	270	NC_015020.2	2	Meleagris gallopavo	73507	90
37	NW_019005203.1	3	Spinacia oleracea	124	307	307	NC_015020.2	2	Meleagris gallopavo	73507	90
37	NW_018969409.1	3	Spinacia oleracea	164	349	349	NC_015020.2	2	Meleagris gallopavo	73507	90
37	NW_018948571.1	3	Spinacia oleracea	202	387	387	NC_015020.2	2	Meleagris gallopavo	73507	90
37	NW_018971950.1	3	Spinacia oleracea	215	400	400	NC_015020.2	2	Meleagris gallopavo	73507	90
37	NW_018976530.1	3	Spinacia oleracea	263	448	448	NC_015020.2	2	Meleagris gallopavo	73507	90
37	NW_018984143.1	3	Spinacia oleracea	298	483	483	NC_015020.2	2	Meleagris gallopavo	73507	90
37	NW_018971681.1	3	Spinacia oleracea	303	488	488	NC_015020.2	2	Meleagris gallopavo	73507	90
37	NW_019006557.1	3	Spinacia oleracea	319	504	504	NC_015020.2	2	Meleagris gallopavo	73507	90
37	NW_018951442.1	3	Spinacia oleracea	319	504	504	NC_015020.2	2	Meleagris gallopavo	73507	90
37	NW_018967195.1	3	Spinacia oleracea	350	535	535	NC_015020.2	2	Meleagris gallopavo	73507	90
37	NW_018973929.1	3	Spinacia oleracea	369	554	554	NC_015020.2	2	Meleagris gallopavo	73507	90
37	NW_019004672.1	3	Spinacia oleracea	390	542	542	NC_015020.2	2	Meleagris gallopavo	73507	90
37	NW_019005605.1	3	Spinacia oleracea	392	534	534	NC_015020.2	2	Meleagris gallopavo	73507	90
37	NW_018975291.1	3	Spinacia oleracea	414	599	599	NC_015020.2	2	Meleagris gallopavo	73507	90
37	NW_018937980.1	3	Spinacia oleracea	449	634	634	NC_015020.2	2	Meleagris gallopavo	73507	90
37	NW_018962628.1	3	Spinacia oleracea	462	647	647	NC_015020.2	2	Meleagris gallopavo	73507	90
37	NW_018984319.1	3	Spinacia oleracea	497	682	682	NC_015020.2	2	Meleagris gallopavo	73507	90
37	NW_018982749.1	3	Spinacia oleracea	517	671	671	NC_015020.2	2	Meleagris gallopavo	73507	90
37	NW_018991268.1	3	Spinacia oleracea	563	685	685	NC_015020.2	2	Meleagris gallopavo	73507	90
37	NW_018985806.1	3	Spinacia oleracea	612	749	749	NC_015020.2	2	Meleagris gallopavo	73507	90
37	NW_018965117.1	3	Spinacia oleracea	620	805	805	NC_015020.2	2	Meleagris gallopavo	73507	90
37	NW_018960124.1	3	Spinacia oleracea	649	834	834	NC_015020.2	2	Meleagris gallopavo	73507	90
37	NW_018982388.1	3	Spinacia oleracea	667	794	794	NC_015020.2	2	Meleagris gallopavo	73507	90
37	NW_018954600.1	3	Spinacia oleracea	693	878	878	NC_015020.2	2	Meleagris gallopavo	73507	90
37	NW_018936136.1	3	Spinacia oleracea	730	915	915	NC_015020.2	2	Meleagris gallopavo	73507	90
37	NW_018956029.1	3	Spinacia oleracea	1001	1186	1186	NC_015020.2	2	Meleagris gallopavo	73507	90
37	NW_018940547.1	3	Spinacia oleracea	1008	1193	1193	NC_015020.2	2	Meleagris gallopavo	73507	90
37	NW_018961106.1	3	Spinacia oleracea	1052	1237	1237	NC_015020.2	2	Meleagris gallopavo	73507	90
37	NW_018959819.1	3	Spinacia oleracea	1145	1297	1297	NC_015020.2	2	Meleagris gallopavo	73507	90
37	NW_018939802.1	3	Spinacia oleracea	1317	1502	1502	NC_015020.2	2	Meleagris gallopavo	73507	90
37	NW_018941136.1	3	Spinacia oleracea	1350	1535	1535	NC_015020.2	2	Meleagris gallopavo	73507	90
37	NW_018951028.1	3	Spinacia oleracea	1397	1582	1582	NC_015020.2	2	Meleagris gallopavo	73507	90
37	NW_018950309.1	3	Spinacia oleracea	1545	1730	1730	NC_015020.2	2	Meleagris gallopavo	73507	90
37	NW_018941160.1	3	Spinacia oleracea	1888	1999	1999	NC_015020.2	2	Meleagris gallopavo	73507	90
37	NW_018934308.1	3	Spinacia oleracea	9165	9350	11734	NC_015020.2	2	Meleagris gallopavo	73507	90
37	NW_018935548.1	3	Spinacia oleracea	17763	17948	17948	NC_015020.2	2	Meleagris gallopavo	73507	90
37	NW_018934663.1	3	Spinacia oleracea	21792	21977	21977	NC_015020.2	2	Meleagris gallopavo	73507	90
37	NW_018931582.1	3	Spinacia oleracea	405000	405122	3492	NC_015020.2	2	Meleagris gallopavo	73507	90
39	NW_018974825.1	3	Spinacia oleracea	0	195	195	NC_015020.2	2	Meleagris gallopavo	73507	90
39	NW_018967700.1	3	Spinacia oleracea	0	132	132	NC_015020.2	2	Meleagris gallopavo	73507	90
39	NW_018979361.1	3	Spinacia oleracea	0	102	102	NC_015020.2	2	Meleagris gallopavo	73507	90
39	NW_019006045.1	3	Spinacia oleracea	0	135	135	NC_015020.2	2	Meleagris gallopavo	73507	90
39	NW_018995685.1	3	Spinacia oleracea	3	205	205	NC_015020.2	2	Meleagris gallopavo	73507	90
39	NW_018985630.1	3	Spinacia oleracea	9	211	211	NC_015020.2	2	Meleagris gallopavo	73507	90
39	NW_018994825.1	3	Spinacia oleracea	17	219	219	NC_015020.2	2	Meleagris gallopavo	73507	90
39	NW_018999906.1	3	Spinacia oleracea	18	220	220	NC_015020.2	2	Meleagris gallopavo	73507	90
39	NW_018980323.1	3	Spinacia oleracea	68	270	270	NC_015020.2	2	Meleagris gallopavo	73507	90
39	NW_019005203.1	3	Spinacia oleracea	105	307	307	NC_015020.2	2	Meleagris gallopavo	73507	90
39	NW_018969409.1	3	Spinacia oleracea	164	366	366	NC_015020.2	2	Meleagris gallopavo	73507	90
39	NW_018971950.1	3	Spinacia oleracea	198	400	400	NC_015020.2	2	Meleagris gallopavo	73507	90
39	NW_018948571.1	3	Spinacia oleracea	202	404	404	NC_015020.2	2	Meleagris gallopavo	73507	90
39	NW_018976530.1	3	Spinacia oleracea	263	465	465	NC_015020.2	2	Meleagris gallopavo	73507	90
39	NW_018971681.1	3	Spinacia oleracea	286	488	488	NC_015020.2	2	Meleagris gallopavo	73507	90
39	NW_018984143.1	3	Spinacia oleracea	298	500	500	NC_015020.2	2	Meleagris gallopavo	73507	90
39	NW_018951442.1	3	Spinacia oleracea	319	521	521	NC_015020.2	2	Meleagris gallopavo	73507	90
39	NW_019006557.1	3	Spinacia oleracea	319	521	521	NC_015020.2	2	Meleagris gallopavo	73507	90
39	NW_018967195.1	3	Spinacia oleracea	350	552	552	NC_015020.2	2	Meleagris gallopavo	73507	90
39	NW_018973929.1	3	Spinacia oleracea	369	571	571	NC_015020.2	2	Meleagris gallopavo	73507	90
39	NW_019004672.1	3	Spinacia oleracea	373	542	542	NC_015020.2	2	Meleagris gallopavo	73507	90
39	NW_019005605.1	3	Spinacia oleracea	375	534	534	NC_015020.2	2	Meleagris gallopavo	73507	90
39	NW_018975291.1	3	Spinacia oleracea	414	616	616	NC_015020.2	2	Meleagris gallopavo	73507	90
39	NW_018962628.1	3	Spinacia oleracea	445	647	647	NC_015020.2	2	Meleagris gallopavo	73507	90
39	NW_018937980.1	3	Spinacia oleracea	449	651	651	NC_015020.2	2	Meleagris gallopavo	73507	90
39	NW_018984319.1	3	Spinacia oleracea	497	699	699	NC_015020.2	2	Meleagris gallopavo	73507	90
39	NW_018982749.1	3	Spinacia oleracea	517	671	671	NC_015020.2	2	Meleagris gallopavo	73507	90
39	NW_018991268.1	3	Spinacia oleracea	563	685	685	NC_015020.2	2	Meleagris gallopavo	73507	90
39	NW_018985806.1	3	Spinacia oleracea	595	749	749	NC_015020.2	2	Meleagris gallopavo	73507	90
39	NW_018965117.1	3	Spinacia oleracea	603	805	805	NC_015020.2	2	Meleagris gallopavo	73507	90
39	NW_018960124.1	3	Spinacia oleracea	649	851	851	NC_015020.2	2	Meleagris gallopavo	73507	90
39	NW_018982388.1	3	Spinacia oleracea	650	794	794	NC_015020.2	2	Meleagris gallopavo	73507	90
39	NW_018954600.1	3	Spinacia oleracea	676	878	878	NC_015020.2	2	Meleagris gallopavo	73507	90
39	NW_018936136.1	3	Spinacia oleracea	730	932	932	NC_015020.2	2	Meleagris gallopavo	73507	90
39	NW_018956029.1	3	Spinacia oleracea	1000	1186	1186	NC_015020.2	2	Meleagris gallopavo	73507	90
39	NW_018940547.1	3	Spinacia oleracea	1000	1193	1193	NC_015020.2	2	Meleagris gallopavo	73507	90
39	NW_018961106.1	3	Spinacia oleracea	1052	1254	1254	NC_015020.2	2	Meleagris gallopavo	73507	90
39	NW_018959819.1	3	Spinacia oleracea	1145	1297	1297	NC_015020.2	2	Meleagris gallopavo	73507	90
39	NW_018939802.1	3	Spinacia oleracea	1300	1502	1502	NC_015020.2	2	Meleagris gallopavo	73507	90
39	NW_018941136.1	3	Spinacia oleracea	1333	1535	1535	NC_015020.2	2	Meleagris gallopavo	73507	90
39	NW_018951028.1	3	Spinacia oleracea	1380	1582	1582	NC_015020.2	2	Meleagris gallopavo	73507	90
39	NW_018950309.1	3	Spinacia oleracea	1545	1730	1730	NC_015020.2	2	Meleagris gallopavo	73507	90
39	NW_018950496.1	3	Spinacia oleracea	1766	1878	1878	NC_015020.2	2	Meleagris gallopavo	73507	90
39	NW_018941160.1	3	Spinacia oleracea	1871	1999	1999	NC_015020.2	2	Meleagris gallopavo	73507	90
39	NW_018934308.1	3	Spinacia oleracea	9165	9367	11734	NC_015020.2	2	Meleagris gallopavo	73507	90
39	NW_018935548.1	3	Spinacia oleracea	17763	17961	17961	NC_015020.2	2	Meleagris gallopavo	73507	90
39	NW_018934663.1	3	Spinacia oleracea	21775	21977	21977	NC_015020.2	2	Meleagris gallopavo	73507	90
39	NW_018934120.1	3	Spinacia oleracea	28108	28310	4013	NC_015020.2	2	Meleagris gallopavo	73507	90
39	NW_018933605.1	3	Spinacia oleracea	30334	30536	1570	NC_015020.2	2	Meleagris gallopavo	73507	90
39	NW_018931582.1	3	Spinacia oleracea	405000	405122	3492	NC_015020.2	2	Meleagris gallopavo	73507	90
175	NW_018967700.1	3	Spinacia oleracea	0	132	132	NC_015020.2	2	Meleagris gallopavo	73507	90
175	NW_019006045.1	3	Spinacia oleracea	0	135	135	NC_015020.2	2	Meleagris gallopavo	73507	90
175	NW_018985630.1	3	Spinacia oleracea	9	145	145	NC_015020.2	2	Meleagris gallopavo	73507	90
175	NW_018995685.1	3	Spinacia oleracea	69	205	205	NC_015020.2	2	Meleagris gallopavo	73507	90
175	NW_018994825.1	3	Spinacia oleracea	83	219	219	NC_015020.2	2	Meleagris gallopavo	73507	90
175	NW_018999906.1	3	Spinacia oleracea	84	220	220	NC_015020.2	2	Meleagris gallopavo	73507	90
175	NW_018980323.1	3	Spinacia oleracea	134	270	270	NC_015020.2	2	Meleagris gallopavo	73507	90
175	NW_018969409.1	3	Spinacia oleracea	164	300	300	NC_015020.2	2	Meleagris gallopavo	73507	90
175	NW_019005203.1	3	Spinacia oleracea	171	307	307	NC_015020.2	2	Meleagris gallopavo	73507	90
175	NW_018948571.1	3	Spinacia oleracea	202	338	338	NC_015020.2	2	Meleagris gallopavo	73507	90
175	NW_018976530.1	3	Spinacia oleracea	263	399	399	NC_015020.2	2	Meleagris gallopavo	73507	90
175	NW_018971950.1	3	Spinacia oleracea	264	400	400	NC_015020.2	2	Meleagris gallopavo	73507	90
175	NW_018984143.1	3	Spinacia oleracea	298	434	434	NC_015020.2	2	Meleagris gallopavo	73507	90
175	NW_018951442.1	3	Spinacia oleracea	319	455	455	NC_015020.2	2	Meleagris gallopavo	73507	90
175	NW_019006557.1	3	Spinacia oleracea	319	455	455	NC_015020.2	2	Meleagris gallopavo	73507	90
175	NW_018967195.1	3	Spinacia oleracea	350	486	486	NC_015020.2	2	Meleagris gallopavo	73507	90
175	NW_018971681.1	3	Spinacia oleracea	352	488	488	NC_015020.2	2	Meleagris gallopavo	73507	90
175	NW_018973929.1	3	Spinacia oleracea	369	505	505	NC_015020.2	2	Meleagris gallopavo	73507	90
175	NW_018975291.1	3	Spinacia oleracea	414	550	550	NC_015020.2	2	Meleagris gallopavo	73507	90
175	NW_019004672.1	3	Spinacia oleracea	439	542	542	NC_015020.2	2	Meleagris gallopavo	73507	90
175	NW_018937980.1	3	Spinacia oleracea	449	585	585	NC_015020.2	2	Meleagris gallopavo	73507	90
175	NW_018984319.1	3	Spinacia oleracea	497	633	633	NC_015020.2	2	Meleagris gallopavo	73507	90
175	NW_018962628.1	3	Spinacia oleracea	511	647	647	NC_015020.2	2	Meleagris gallopavo	73507	90
175	NW_018982749.1	3	Spinacia oleracea	535	671	671	NC_015020.2	2	Meleagris gallopavo	73507	90
175	NW_018991268.1	3	Spinacia oleracea	563	685	685	NC_015020.2	2	Meleagris gallopavo	73507	90
175	NW_018960124.1	3	Spinacia oleracea	649	785	785	NC_015020.2	2	Meleagris gallopavo	73507	90
175	NW_018965117.1	3	Spinacia oleracea	669	805	805	NC_015020.2	2	Meleagris gallopavo	73507	90
175	NW_018936136.1	3	Spinacia oleracea	730	866	866	NC_015020.2	2	Meleagris gallopavo	73507	90
175	NW_018954600.1	3	Spinacia oleracea	742	878	878	NC_015020.2	2	Meleagris gallopavo	73507	90
175	NW_018956029.1	3	Spinacia oleracea	1050	1186	1186	NC_015020.2	2	Meleagris gallopavo	73507	90
175	NW_018961106.1	3	Spinacia oleracea	1052	1188	1188	NC_015020.2	2	Meleagris gallopavo	73507	90
175	NW_018940547.1	3	Spinacia oleracea	1057	1193	1193	NC_015020.2	2	Meleagris gallopavo	73507	90
175	NW_018959819.1	3	Spinacia oleracea	1145	1281	1281	NC_015020.2	2	Meleagris gallopavo	73507	90
175	NW_018939802.1	3	Spinacia oleracea	1366	1502	1502	NC_015020.2	2	Meleagris gallopavo	73507	90
175	NW_018941136.1	3	Spinacia oleracea	1399	1535	1535	NC_015020.2	2	Meleagris gallopavo	73507	90
175	NW_018951028.1	3	Spinacia oleracea	1446	1582	1582	NC_015020.2	2	Meleagris gallopavo	73507	90
175	NW_018950309.1	3	Spinacia oleracea	1545	1681	1681	NC_015020.2	2	Meleagris gallopavo	73507	90
175	NW_018934308.1	3	Spinacia oleracea	9165	9301	11734	NC_015020.2	2	Meleagris gallopavo	73507	90
175	NW_018934663.1	3	Spinacia oleracea	21841	21977	21977	NC_015020.2	2	Meleagris gallopavo	73507	90
175	NW_018931582.1	3	Spinacia oleracea	405000	405122	3492	NC_015020.2	2	Meleagris gallopavo	73507	90
139	NW_018974825.1	3	Spinacia oleracea	0	196	196	NC_015020.2	2	Meleagris gallopavo	73507	90
139	NW_018967700.1	3	Spinacia oleracea	0	132	132	NC_015020.2	2	Meleagris gallopavo	73507	90
139	NW_018979361.1	3	Spinacia oleracea	0	103	103	NC_015020.2	2	Meleagris gallopavo	73507	90
139	NW_019006045.1	3	Spinacia oleracea	0	135	135	NC_015020.2	2	Meleagris gallopavo	73507	90
139	NW_018995685.1	3	Spinacia oleracea	2	205	205	NC_015020.2	2	Meleagris gallopavo	73507	90
139	NW_018985630.1	3	Spinacia oleracea	9	212	212	NC_015020.2	2	Meleagris gallopavo	73507	90
139	NW_018994825.1	3	Spinacia oleracea	16	219	219	NC_015020.2	2	Meleagris gallopavo	73507	90
139	NW_018999906.1	3	Spinacia oleracea	17	220	220	NC_015020.2	2	Meleagris gallopavo	73507	90
139	NW_018980323.1	3	Spinacia oleracea	67	270	270	NC_015020.2	2	Meleagris gallopavo	73507	90
139	NW_019005203.1	3	Spinacia oleracea	104	307	307	NC_015020.2	2	Meleagris gallopavo	73507	90
139	NW_018969409.1	3	Spinacia oleracea	164	367	367	NC_015020.2	2	Meleagris gallopavo	73507	90
139	NW_018971950.1	3	Spinacia oleracea	197	400	400	NC_015020.2	2	Meleagris gallopavo	73507	90
139	NW_018948571.1	3	Spinacia oleracea	202	405	405	NC_015020.2	2	Meleagris gallopavo	73507	90
139	NW_018976530.1	3	Spinacia oleracea	263	466	466	NC_015020.2	2	Meleagris gallopavo	73507	90
139	NW_018971681.1	3	Spinacia oleracea	285	488	488	NC_015020.2	2	Meleagris gallopavo	73507	90
139	NW_018984143.1	3	Spinacia oleracea	298	501	501	NC_015020.2	2	Meleagris gallopavo	73507	90
139	NW_018951442.1	3	Spinacia oleracea	319	522	522	NC_015020.2	2	Meleagris gallopavo	73507	90
139	NW_019006557.1	3	Spinacia oleracea	319	522	522	NC_015020.2	2	Meleagris gallopavo	73507	90
139	NW_018967195.1	3	Spinacia oleracea	350	553	553	NC_015020.2	2	Meleagris gallopavo	73507	90
139	NW_018973929.1	3	Spinacia oleracea	369	572	572	NC_015020.2	2	Meleagris gallopavo	73507	90
139	NW_019004672.1	3	Spinacia oleracea	372	542	542	NC_015020.2	2	Meleagris gallopavo	73507	90
139	NW_019005605.1	3	Spinacia oleracea	374	534	534	NC_015020.2	2	Meleagris gallopavo	73507	90
139	NW_018975291.1	3	Spinacia oleracea	414	617	617	NC_015020.2	2	Meleagris gallopavo	73507	90
139	NW_018962628.1	3	Spinacia oleracea	444	647	647	NC_015020.2	2	Meleagris gallopavo	73507	90
139	NW_018937980.1	3	Spinacia oleracea	449	652	652	NC_015020.2	2	Meleagris gallopavo	73507	90
139	NW_018984319.1	3	Spinacia oleracea	497	700	700	NC_015020.2	2	Meleagris gallopavo	73507	90
139	NW_018982749.1	3	Spinacia oleracea	517	671	671	NC_015020.2	2	Meleagris gallopavo	73507	90
139	NW_018991268.1	3	Spinacia oleracea	563	685	685	NC_015020.2	2	Meleagris gallopavo	73507	90
139	NW_018985806.1	3	Spinacia oleracea	594	749	749	NC_015020.2	2	Meleagris gallopavo	73507	90
139	NW_018965117.1	3	Spinacia oleracea	602	805	805	NC_015020.2	2	Meleagris gallopavo	73507	90
139	NW_018960124.1	3	Spinacia oleracea	649	852	852	NC_015020.2	2	Meleagris gallopavo	73507	90
139	NW_018982388.1	3	Spinacia oleracea	649	794	794	NC_015020.2	2	Meleagris gallopavo	73507	90
139	NW_018954600.1	3	Spinacia oleracea	675	878	878	NC_015020.2	2	Meleagris gallopavo	73507	90
139	NW_018936136.1	3	Spinacia oleracea	730	933	933	NC_015020.2	2	Meleagris gallopavo	73507	90
139	NW_018956029.1	3	Spinacia oleracea	1000	1186	1186	NC_015020.2	2	Meleagris gallopavo	73507	90
139	NW_018940547.1	3	Spinacia oleracea	1000	1193	1193	NC_015020.2	2	Meleagris gallopavo	73507	90
139	NW_018961106.1	3	Spinacia oleracea	1052	1254	1254	NC_015020.2	2	Meleagris gallopavo	73507	90
139	NW_018959819.1	3	Spinacia oleracea	1145	1297	1297	NC_015020.2	2	Meleagris gallopavo	73507	90
139	NW_018939802.1	3	Spinacia oleracea	1299	1502	1502	NC_015020.2	2	Meleagris gallopavo	73507	90
139	NW_018941136.1	3	Spinacia oleracea	1332	1535	1535	NC_015020.2	2	Meleagris gallopavo	73507	90
139	NW_018951028.1	3	Spinacia oleracea	1379	1582	1582	NC_015020.2	2	Meleagris gallopavo	73507	90
139	NW_018950309.1	3	Spinacia oleracea	1545	1730	1730	NC_015020.2	2	Meleagris gallopavo	73507	90
139	NW_018950496.1	3	Spinacia oleracea	1766	1879	1879	NC_015020.2	2	Meleagris gallopavo	73507	90
139	NW_018941160.1	3	Spinacia oleracea	1870	1999	1999	NC_015020.2	2	Meleagris gallopavo	73507	90
139	NW_018934308.1	3	Spinacia oleracea	9165	9368	11734	NC_015020.2	2	Meleagris gallopavo	73507	90
139	NW_018935548.1	3	Spinacia oleracea	17763	17961	17961	NC_015020.2	2	Meleagris gallopavo	73507	90
139	NW_018934663.1	3	Spinacia oleracea	21774	21977	21977	NC_015020.2	2	Meleagris gallopavo	73507	90
139	NW_018934120.1	3	Spinacia oleracea	28108	28311	4013	NC_015020.2	2	Meleagris gallopavo	73507	90
139	NW_018933605.1	3	Spinacia oleracea	30334	30537	1570	NC_015020.2	2	Meleagris gallopavo	73507	90
139	NW_018931582.1	3	Spinacia oleracea	405000	405122	3492	NC_015020.2	2	Meleagris gallopavo	73507	90
177	NW_019006045.1	3	Spinacia oleracea	0	135	135	NC_015020.2	2	Meleagris gallopavo	73507	90
177	NW_018967700.1	3	Spinacia oleracea	0	132	132	NC_015020.2	2	Meleagris gallopavo	73507	90
177	NW_018985630.1	3	Spinacia oleracea	9	145	145	NC_015020.2	2	Meleagris gallopavo	73507	90
177	NW_018995685.1	3	Spinacia oleracea	69	205	205	NC_015020.2	2	Meleagris gallopavo	73507	90
177	NW_018994825.1	3	Spinacia oleracea	83	219	219	NC_015020.2	2	Meleagris gallopavo	73507	90
177	NW_018999906.1	3	Spinacia oleracea	84	220	220	NC_015020.2	2	Meleagris gallopavo	73507	90
177	NW_018980323.1	3	Spinacia oleracea	134	270	270	NC_015020.2	2	Meleagris gallopavo	73507	90
177	NW_018969409.1	3	Spinacia oleracea	164	300	300	NC_015020.2	2	Meleagris gallopavo	73507	90
177	NW_019005203.1	3	Spinacia oleracea	171	307	307	NC_015020.2	2	Meleagris gallopavo	73507	90
177	NW_018948571.1	3	Spinacia oleracea	202	338	338	NC_015020.2	2	Meleagris gallopavo	73507	90
177	NW_018976530.1	3	Spinacia oleracea	263	399	399	NC_015020.2	2	Meleagris gallopavo	73507	90
177	NW_018971950.1	3	Spinacia oleracea	264	400	400	NC_015020.2	2	Meleagris gallopavo	73507	90
177	NW_018984143.1	3	Spinacia oleracea	298	434	434	NC_015020.2	2	Meleagris gallopavo	73507	90
177	NW_018951442.1	3	Spinacia oleracea	319	455	455	NC_015020.2	2	Meleagris gallopavo	73507	90
177	NW_019006557.1	3	Spinacia oleracea	319	455	455	NC_015020.2	2	Meleagris gallopavo	73507	90
177	NW_018967195.1	3	Spinacia oleracea	350	486	486	NC_015020.2	2	Meleagris gallopavo	73507	90
177	NW_018971681.1	3	Spinacia oleracea	352	488	488	NC_015020.2	2	Meleagris gallopavo	73507	90
177	NW_018973929.1	3	Spinacia oleracea	369	505	505	NC_015020.2	2	Meleagris gallopavo	73507	90
177	NW_018975291.1	3	Spinacia oleracea	414	550	550	NC_015020.2	2	Meleagris gallopavo	73507	90
177	NW_019004672.1	3	Spinacia oleracea	439	542	542	NC_015020.2	2	Meleagris gallopavo	73507	90
177	NW_018937980.1	3	Spinacia oleracea	449	585	585	NC_015020.2	2	Meleagris gallopavo	73507	90
177	NW_018984319.1	3	Spinacia oleracea	497	633	633	NC_015020.2	2	Meleagris gallopavo	73507	90
177	NW_018962628.1	3	Spinacia oleracea	511	647	647	NC_015020.2	2	Meleagris gallopavo	73507	90
177	NW_018933605.1	3	Spinacia oleracea	515	651	2375	NC_015020.2	2	Meleagris gallopavo	73507	90
177	NW_018982749.1	3	Spinacia oleracea	535	671	671	NC_015020.2	2	Meleagris gallopavo	73507	90
177	NW_018991268.1	3	Spinacia oleracea	563	685	685	NC_015020.2	2	Meleagris gallopavo	73507	90
177	NW_018960124.1	3	Spinacia oleracea	649	785	785	NC_015020.2	2	Meleagris gallopavo	73507	90
177	NW_018965117.1	3	Spinacia oleracea	669	805	805	NC_015020.2	2	Meleagris gallopavo	73507	90
177	NW_018936136.1	3	Spinacia oleracea	730	866	866	NC_015020.2	2	Meleagris gallopavo	73507	90
177	NW_018954600.1	3	Spinacia oleracea	742	878	878	NC_015020.2	2	Meleagris gallopavo	73507	90
177	NW_018956029.1	3	Spinacia oleracea	1050	1186	1186	NC_015020.2	2	Meleagris gallopavo	73507	90
177	NW_018961106.1	3	Spinacia oleracea	1052	1188	1188	NC_015020.2	2	Meleagris gallopavo	73507	90
177	NW_018940547.1	3	Spinacia oleracea	1057	1193	1193	NC_015020.2	2	Meleagris gallopavo	73507	90
177	NW_018959819.1	3	Spinacia oleracea	1145	1281	1281	NC_015020.2	2	Meleagris gallopavo	73507	90
177	NW_018939802.1	3	Spinacia oleracea	1366	1502	1502	NC_015020.2	2	Meleagris gallopavo	73507	90
177	NW_018941136.1	3	Spinacia oleracea	1399	1535	1535	NC_015020.2	2	Meleagris gallopavo	73507	90
177	NW_018951028.1	3	Spinacia oleracea	1446	1582	1582	NC_015020.2	2	Meleagris gallopavo	73507	90
177	NW_018950309.1	3	Spinacia oleracea	1545	1681	1681	NC_015020.2	2	Meleagris gallopavo	73507	90
177	NW_018934308.1	3	Spinacia oleracea	9165	9301	11734	NC_015020.2	2	Meleagris gallopavo	73507	90
177	NW_018934885.1	3	Spinacia oleracea	12053	12189	12189	NC_015020.2	2	Meleagris gallopavo	73507	90
177	NW_018935548.1	3	Spinacia oleracea	17763	17899	17899	NC_015020.2	2	Meleagris gallopavo	73507	90
177	NW_018934663.1	3	Spinacia oleracea	21841	21977	21977	NC_015020.2	2	Meleagris gallopavo	73507	90
177	NW_018931582.1	3	Spinacia oleracea	405000	405122	3492	NC_015020.2	2	Meleagris gallopavo	73507	90
162	NW_018995685.1	3	Spinacia oleracea	20	153	153	NC_015041.2	2	Meleagris gallopavo	33760	77
162	NW_018994825.1	3	Spinacia oleracea	34	167	167	NC_015041.2	2	Meleagris gallopavo	33760	77
162	NW_018999906.1	3	Spinacia oleracea	35	168	168	NC_015041.2	2	Meleagris gallopavo	33760	77
162	NW_018985630.1	3	Spinacia oleracea	61	194	194	NC_015041.2	2	Meleagris gallopavo	33760	77
162	NW_018980323.1	3	Spinacia oleracea	85	218	218	NC_015041.2	2	Meleagris gallopavo	33760	77
162	NW_019005203.1	3	Spinacia oleracea	124	255	255	NC_015041.2	2	Meleagris gallopavo	33760	77
162	NW_018971950.1	3	Spinacia oleracea	215	348	348	NC_015041.2	2	Meleagris gallopavo	33760	77
162	NW_018969409.1	3	Spinacia oleracea	216	349	349	NC_015041.2	2	Meleagris gallopavo	33760	77
162	NW_018948571.1	3	Spinacia oleracea	254	387	387	NC_015041.2	2	Meleagris gallopavo	33760	77
162	NW_018971681.1	3	Spinacia oleracea	303	436	436	NC_015041.2	2	Meleagris gallopavo	33760	77
162	NW_018976530.1	3	Spinacia oleracea	315	448	448	NC_015041.2	2	Meleagris gallopavo	33760	77
162	NW_018984143.1	3	Spinacia oleracea	350	483	483	NC_015041.2	2	Meleagris gallopavo	33760	77
162	NW_019006557.1	3	Spinacia oleracea	371	504	504	NC_015041.2	2	Meleagris gallopavo	33760	77
162	NW_018951442.1	3	Spinacia oleracea	371	504	504	NC_015041.2	2	Meleagris gallopavo	33760	77
162	NW_019004672.1	3	Spinacia oleracea	390	523	523	NC_015041.2	2	Meleagris gallopavo	33760	77
162	NW_019005605.1	3	Spinacia oleracea	392	525	525	NC_015041.2	2	Meleagris gallopavo	33760	77
162	NW_018967195.1	3	Spinacia oleracea	402	535	535	NC_015041.2	2	Meleagris gallopavo	33760	77
162	NW_018973929.1	3	Spinacia oleracea	421	554	554	NC_015041.2	2	Meleagris gallopavo	33760	77
162	NW_018962628.1	3	Spinacia oleracea	462	595	595	NC_015041.2	2	Meleagris gallopavo	33760	77
162	NW_018975291.1	3	Spinacia oleracea	466	599	599	NC_015041.2	2	Meleagris gallopavo	33760	77
162	NW_018982749.1	3	Spinacia oleracea	517	619	619	NC_015041.2	2	Meleagris gallopavo	33760	77
162	NW_018984319.1	3	Spinacia oleracea	549	682	682	NC_015041.2	2	Meleagris gallopavo	33760	77
162	NW_018985806.1	3	Spinacia oleracea	612	745	745	NC_015041.2	2	Meleagris gallopavo	33760	77
162	NW_018965117.1	3	Spinacia oleracea	620	753	753	NC_015041.2	2	Meleagris gallopavo	33760	77
162	NW_018982388.1	3	Spinacia oleracea	667	794	794	NC_015041.2	2	Meleagris gallopavo	33760	77
162	NW_018954600.1	3	Spinacia oleracea	693	826	826	NC_015041.2	2	Meleagris gallopavo	33760	77
162	NW_018960124.1	3	Spinacia oleracea	701	834	834	NC_015041.2	2	Meleagris gallopavo	33760	77
162	NW_018936136.1	3	Spinacia oleracea	782	915	915	NC_015041.2	2	Meleagris gallopavo	33760	77
162	NW_018956029.1	3	Spinacia oleracea	1001	1134	1134	NC_015041.2	2	Meleagris gallopavo	33760	77
162	NW_018940547.1	3	Spinacia oleracea	1008	1141	1141	NC_015041.2	2	Meleagris gallopavo	33760	77
162	NW_018961106.1	3	Spinacia oleracea	1104	1237	1237	NC_015041.2	2	Meleagris gallopavo	33760	77
162	NW_018959819.1	3	Spinacia oleracea	1197	1297	1297	NC_015041.2	2	Meleagris gallopavo	33760	77
162	NW_018939802.1	3	Spinacia oleracea	1317	1450	1450	NC_015041.2	2	Meleagris gallopavo	33760	77
162	NW_018941136.1	3	Spinacia oleracea	1350	1483	1483	NC_015041.2	2	Meleagris gallopavo	33760	77
162	NW_018951028.1	3	Spinacia oleracea	1397	1530	1530	NC_015041.2	2	Meleagris gallopavo	33760	77
162	NW_018950309.1	3	Spinacia oleracea	1597	1730	1730	NC_015041.2	2	Meleagris gallopavo	33760	77
162	NW_018941160.1	3	Spinacia oleracea	1888	1999	1999	NC_015041.2	2	Meleagris gallopavo	33760	77
99	NW_018967700.1	3	Spinacia oleracea	0	132	132	NC_015020.2	2	Meleagris gallopavo	73507	87
99	NW_019006045.1	3	Spinacia oleracea	0	135	135	NC_015020.2	2	Meleagris gallopavo	73507	87
99	NW_018995685.1	3	Spinacia oleracea	2	205	205	NC_015020.2	2	Meleagris gallopavo	73507	87
99	NW_018994825.1	3	Spinacia oleracea	6	219	219	NC_015020.2	2	Meleagris gallopavo	73507	87
99	NW_018999906.1	3	Spinacia oleracea	7	220	220	NC_015020.2	2	Meleagris gallopavo	73507	87
99	NW_019006557.1	3	Spinacia oleracea	319	522	522	NC_015020.2	2	Meleagris gallopavo	73507	87
99	NW_018991268.1	3	Spinacia oleracea	563	685	685	NC_015020.2	2	Meleagris gallopavo	73507	87
99	NW_018956029.1	3	Spinacia oleracea	1000	1186	1186	NC_015020.2	2	Meleagris gallopavo	73507	87
99	NW_018940547.1	3	Spinacia oleracea	1000	1194	1194	NC_015020.2	2	Meleagris gallopavo	73507	87
99	NW_018961106.1	3	Spinacia oleracea	1052	1254	1254	NC_015020.2	2	Meleagris gallopavo	73507	87
99	NW_018959819.1	3	Spinacia oleracea	1145	1297	1297	NC_015020.2	2	Meleagris gallopavo	73507	87
99	NW_018950309.1	3	Spinacia oleracea	1545	1730	1730	NC_015020.2	2	Meleagris gallopavo	73507	87
99	NW_018950496.1	3	Spinacia oleracea	1766	1888	1888	NC_015020.2	2	Meleagris gallopavo	73507	87
99	NW_018935548.1	3	Spinacia oleracea	17763	17961	17961	NC_015020.2	2	Meleagris gallopavo	73507	87
99	NW_018931582.1	3	Spinacia oleracea	405000	405122	3492	NC_015020.2	2	Meleagris gallopavo	73507	87
196	NW_018974825.1	3	Spinacia oleracea	0	122	122	NC_015020.2	2	Meleagris gallopavo	73507	91
196	NW_018967700.1	3	Spinacia oleracea	3	132	132	NC_015020.2	2	Meleagris gallopavo	73507	91
196	NW_019006045.1	3	Spinacia oleracea	6	135	135	NC_015020.2	2	Meleagris gallopavo	73507	91
196	NW_018985630.1	3	Spinacia oleracea	9	138	138	NC_015020.2	2	Meleagris gallopavo	73507	91
196	NW_018995685.1	3	Spinacia oleracea	76	205	205	NC_015020.2	2	Meleagris gallopavo	73507	91
196	NW_018994825.1	3	Spinacia oleracea	90	219	219	NC_015020.2	2	Meleagris gallopavo	73507	91
196	NW_018999906.1	3	Spinacia oleracea	91	220	220	NC_015020.2	2	Meleagris gallopavo	73507	91
196	NW_018980323.1	3	Spinacia oleracea	141	270	270	NC_015020.2	2	Meleagris gallopavo	73507	91
196	NW_018969409.1	3	Spinacia oleracea	164	293	293	NC_015020.2	2	Meleagris gallopavo	73507	91
196	NW_019005203.1	3	Spinacia oleracea	178	307	307	NC_015020.2	2	Meleagris gallopavo	73507	91
196	NW_018948571.1	3	Spinacia oleracea	202	331	331	NC_015020.2	2	Meleagris gallopavo	73507	91
196	NW_018976530.1	3	Spinacia oleracea	263	392	392	NC_015020.2	2	Meleagris gallopavo	73507	91
196	NW_018971950.1	3	Spinacia oleracea	271	400	400	NC_015020.2	2	Meleagris gallopavo	73507	91
196	NW_018984143.1	3	Spinacia oleracea	298	427	427	NC_015020.2	2	Meleagris gallopavo	73507	91
196	NW_018951442.1	3	Spinacia oleracea	319	448	448	NC_015020.2	2	Meleagris gallopavo	73507	91
196	NW_019006557.1	3	Spinacia oleracea	319	448	448	NC_015020.2	2	Meleagris gallopavo	73507	91
196	NW_018967195.1	3	Spinacia oleracea	350	479	479	NC_015020.2	2	Meleagris gallopavo	73507	91
196	NW_018971681.1	3	Spinacia oleracea	359	488	488	NC_015020.2	2	Meleagris gallopavo	73507	91
196	NW_018973929.1	3	Spinacia oleracea	369	498	498	NC_015020.2	2	Meleagris gallopavo	73507	91
196	NW_018975291.1	3	Spinacia oleracea	414	543	543	NC_015020.2	2	Meleagris gallopavo	73507	91
196	NW_018984319.1	3	Spinacia oleracea	497	626	626	NC_015020.2	2	Meleagris gallopavo	73507	91
196	NW_018962628.1	3	Spinacia oleracea	518	647	647	NC_015020.2	2	Meleagris gallopavo	73507	91
196	NW_018982749.1	3	Spinacia oleracea	542	671	671	NC_015020.2	2	Meleagris gallopavo	73507	91
196	NW_018991268.1	3	Spinacia oleracea	563	685	685	NC_015020.2	2	Meleagris gallopavo	73507	91
196	NW_018960124.1	3	Spinacia oleracea	649	778	778	NC_015020.2	2	Meleagris gallopavo	73507	91
196	NW_018965117.1	3	Spinacia oleracea	676	805	805	NC_015020.2	2	Meleagris gallopavo	73507	91
196	NW_018936136.1	3	Spinacia oleracea	730	859	859	NC_015020.2	2	Meleagris gallopavo	73507	91
196	NW_018954600.1	3	Spinacia oleracea	749	878	878	NC_015020.2	2	Meleagris gallopavo	73507	91
196	NW_018961106.1	3	Spinacia oleracea	1052	1181	1181	NC_015020.2	2	Meleagris gallopavo	73507	91
196	NW_018956029.1	3	Spinacia oleracea	1057	1186	1186	NC_015020.2	2	Meleagris gallopavo	73507	91
196	NW_018940547.1	3	Spinacia oleracea	1064	1193	1193	NC_015020.2	2	Meleagris gallopavo	73507	91
196	NW_018959819.1	3	Spinacia oleracea	1145	1274	1274	NC_015020.2	2	Meleagris gallopavo	73507	91
196	NW_018939802.1	3	Spinacia oleracea	1373	1502	1502	NC_015020.2	2	Meleagris gallopavo	73507	91
196	NW_018941136.1	3	Spinacia oleracea	1406	1535	1535	NC_015020.2	2	Meleagris gallopavo	73507	91
196	NW_018951028.1	3	Spinacia oleracea	1453	1582	1582	NC_015020.2	2	Meleagris gallopavo	73507	91
196	NW_018950309.1	3	Spinacia oleracea	1545	1674	1674	NC_015020.2	2	Meleagris gallopavo	73507	91
196	NW_018934308.1	3	Spinacia oleracea	9165	9294	11734	NC_015020.2	2	Meleagris gallopavo	73507	91
196	NW_018934663.1	3	Spinacia oleracea	21848	21977	21977	NC_015020.2	2	Meleagris gallopavo	73507	91
196	NW_018931582.1	3	Spinacia oleracea	405000	405122	3492	NC_015020.2	2	Meleagris gallopavo	73507	91
198	NW_018974825.1	3	Spinacia oleracea	0	196	196	NC_015020.2	2	Meleagris gallopavo	73507	90
198	NW_018967700.1	3	Spinacia oleracea	0	132	132	NC_015020.2	2	Meleagris gallopavo	73507	90
198	NW_018979361.1	3	Spinacia oleracea	0	103	103	NC_015020.2	2	Meleagris gallopavo	73507	90
198	NW_019006045.1	3	Spinacia oleracea	0	135	135	NC_015020.2	2	Meleagris gallopavo	73507	90
198	NW_018995685.1	3	Spinacia oleracea	2	205	205	NC_015020.2	2	Meleagris gallopavo	73507	90
198	NW_018985630.1	3	Spinacia oleracea	9	212	212	NC_015020.2	2	Meleagris gallopavo	73507	90
198	NW_018994825.1	3	Spinacia oleracea	16	219	219	NC_015020.2	2	Meleagris gallopavo	73507	90
198	NW_018999906.1	3	Spinacia oleracea	17	220	220	NC_015020.2	2	Meleagris gallopavo	73507	90
198	NW_018980323.1	3	Spinacia oleracea	67	270	270	NC_015020.2	2	Meleagris gallopavo	73507	90
198	NW_019005203.1	3	Spinacia oleracea	104	307	307	NC_015020.2	2	Meleagris gallopavo	73507	90
198	NW_018969409.1	3	Spinacia oleracea	164	367	367	NC_015020.2	2	Meleagris gallopavo	73507	90
198	NW_018971950.1	3	Spinacia oleracea	197	400	400	NC_015020.2	2	Meleagris gallopavo	73507	90
198	NW_018948571.1	3	Spinacia oleracea	202	405	405	NC_015020.2	2	Meleagris gallopavo	73507	90
198	NW_018976530.1	3	Spinacia oleracea	263	466	466	NC_015020.2	2	Meleagris gallopavo	73507	90
198	NW_018971681.1	3	Spinacia oleracea	285	488	488	NC_015020.2	2	Meleagris gallopavo	73507	90
198	NW_018984143.1	3	Spinacia oleracea	298	501	501	NC_015020.2	2	Meleagris gallopavo	73507	90
198	NW_018951442.1	3	Spinacia oleracea	319	522	522	NC_015020.2	2	Meleagris gallopavo	73507	90
198	NW_019006557.1	3	Spinacia oleracea	319	522	522	NC_015020.2	2	Meleagris gallopavo	73507	90
198	NW_018967195.1	3	Spinacia oleracea	350	553	553	NC_015020.2	2	Meleagris gallopavo	73507	90
198	NW_018973929.1	3	Spinacia oleracea	369	572	572	NC_015020.2	2	Meleagris gallopavo	73507	90
198	NW_019004672.1	3	Spinacia oleracea	372	542	542	NC_015020.2	2	Meleagris gallopavo	73507	90
198	NW_019005605.1	3	Spinacia oleracea	374	534	534	NC_015020.2	2	Meleagris gallopavo	73507	90
198	NW_018975291.1	3	Spinacia oleracea	414	617	617	NC_015020.2	2	Meleagris gallopavo	73507	90
198	NW_018962628.1	3	Spinacia oleracea	444	647	647	NC_015020.2	2	Meleagris gallopavo	73507	90
198	NW_018937980.1	3	Spinacia oleracea	449	652	652	NC_015020.2	2	Meleagris gallopavo	73507	90
198	NW_018984319.1	3	Spinacia oleracea	497	700	700	NC_015020.2	2	Meleagris gallopavo	73507	90
198	NW_018982749.1	3	Spinacia oleracea	517	671	671	NC_015020.2	2	Meleagris gallopavo	73507	90
198	NW_018991268.1	3	Spinacia oleracea	563	685	685	NC_015020.2	2	Meleagris gallopavo	73507	90
198	NW_018985806.1	3	Spinacia oleracea	594	749	749	NC_015020.2	2	Meleagris gallopavo	73507	90
198	NW_018965117.1	3	Spinacia oleracea	602	805	805	NC_015020.2	2	Meleagris gallopavo	73507	90
198	NW_018960124.1	3	Spinacia oleracea	649	852	852	NC_015020.2	2	Meleagris gallopavo	73507	90
198	NW_018982388.1	3	Spinacia oleracea	649	794	794	NC_015020.2	2	Meleagris gallopavo	73507	90
198	NW_018954600.1	3	Spinacia oleracea	675	878	878	NC_015020.2	2	Meleagris gallopavo	73507	90
198	NW_018936136.1	3	Spinacia oleracea	730	933	933	NC_015020.2	2	Meleagris gallopavo	73507	90
198	NW_018956029.1	3	Spinacia oleracea	1000	1186	1186	NC_015020.2	2	Meleagris gallopavo	73507	90
198	NW_018940547.1	3	Spinacia oleracea	1000	1193	1193	NC_015020.2	2	Meleagris gallopavo	73507	90
198	NW_018961106.1	3	Spinacia oleracea	1052	1254	1254	NC_015020.2	2	Meleagris gallopavo	73507	90
198	NW_018959819.1	3	Spinacia oleracea	1145	1297	1297	NC_015020.2	2	Meleagris gallopavo	73507	90
198	NW_018939802.1	3	Spinacia oleracea	1299	1502	1502	NC_015020.2	2	Meleagris gallopavo	73507	90
198	NW_018941136.1	3	Spinacia oleracea	1332	1535	1535	NC_015020.2	2	Meleagris gallopavo	73507	90
198	NW_018951028.1	3	Spinacia oleracea	1379	1582	1582	NC_015020.2	2	Meleagris gallopavo	73507	90
198	NW_018950309.1	3	Spinacia oleracea	1545	1730	1730	NC_015020.2	2	Meleagris gallopavo	73507	90
198	NW_018950496.1	3	Spinacia oleracea	1766	1879	1879	NC_015020.2	2	Meleagris gallopavo	73507	90
198	NW_018941160.1	3	Spinacia oleracea	1870	1999	1999	NC_015020.2	2	Meleagris gallopavo	73507	90
198	NW_018934308.1	3	Spinacia oleracea	9165	9368	11734	NC_015020.2	2	Meleagris gallopavo	73507	90
198	NW_018935548.1	3	Spinacia oleracea	17763	17961	17961	NC_015020.2	2	Meleagris gallopavo	73507	90
198	NW_018934663.1	3	Spinacia oleracea	21774	21977	21977	NC_015020.2	2	Meleagris gallopavo	73507	90
198	NW_018934120.1	3	Spinacia oleracea	28108	28311	4013	NC_015020.2	2	Meleagris gallopavo	73507	90
198	NW_018933605.1	3	Spinacia oleracea	30334	30537	1570	NC_015020.2	2	Meleagris gallopavo	73507	90
198	NW_018931582.1	3	Spinacia oleracea	405000	405122	3492	NC_015020.2	2	Meleagris gallopavo	73507	90
180	NW_018967700.1	3	Spinacia oleracea	0	132	132	NC_015020.2	2	Meleagris gallopavo	73507	90
180	NW_019006045.1	3	Spinacia oleracea	0	135	135	NC_015020.2	2	Meleagris gallopavo	73507	90
180	NW_018985630.1	3	Spinacia oleracea	9	145	145	NC_015020.2	2	Meleagris gallopavo	73507	90
180	NW_018995685.1	3	Spinacia oleracea	69	205	205	NC_015020.2	2	Meleagris gallopavo	73507	90
180	NW_018994825.1	3	Spinacia oleracea	83	219	219	NC_015020.2	2	Meleagris gallopavo	73507	90
180	NW_018999906.1	3	Spinacia oleracea	84	220	220	NC_015020.2	2	Meleagris gallopavo	73507	90
180	NW_018980323.1	3	Spinacia oleracea	134	270	270	NC_015020.2	2	Meleagris gallopavo	73507	90
180	NW_018969409.1	3	Spinacia oleracea	164	300	300	NC_015020.2	2	Meleagris gallopavo	73507	90
180	NW_019005203.1	3	Spinacia oleracea	171	307	307	NC_015020.2	2	Meleagris gallopavo	73507	90
180	NW_018948571.1	3	Spinacia oleracea	202	338	338	NC_015020.2	2	Meleagris gallopavo	73507	90
180	NW_018976530.1	3	Spinacia oleracea	263	399	399	NC_015020.2	2	Meleagris gallopavo	73507	90
180	NW_018971950.1	3	Spinacia oleracea	264	400	400	NC_015020.2	2	Meleagris gallopavo	73507	90
180	NW_018984143.1	3	Spinacia oleracea	298	434	434	NC_015020.2	2	Meleagris gallopavo	73507	90
180	NW_018951442.1	3	Spinacia oleracea	319	455	455	NC_015020.2	2	Meleagris gallopavo	73507	90
180	NW_019006557.1	3	Spinacia oleracea	319	455	455	NC_015020.2	2	Meleagris gallopavo	73507	90
180	NW_018967195.1	3	Spinacia oleracea	350	486	486	NC_015020.2	2	Meleagris gallopavo	73507	90
180	NW_018971681.1	3	Spinacia oleracea	352	488	488	NC_015020.2	2	Meleagris gallopavo	73507	90
180	NW_018973929.1	3	Spinacia oleracea	369	505	505	NC_015020.2	2	Meleagris gallopavo	73507	90
180	NW_018975291.1	3	Spinacia oleracea	414	550	550	NC_015020.2	2	Meleagris gallopavo	73507	90
180	NW_019004672.1	3	Spinacia oleracea	439	542	542	NC_015020.2	2	Meleagris gallopavo	73507	90
180	NW_018937980.1	3	Spinacia oleracea	449	585	585	NC_015020.2	2	Meleagris gallopavo	73507	90
180	NW_018984319.1	3	Spinacia oleracea	497	633	633	NC_015020.2	2	Meleagris gallopavo	73507	90
180	NW_018962628.1	3	Spinacia oleracea	511	647	647	NC_015020.2	2	Meleagris gallopavo	73507	90
180	NW_018982749.1	3	Spinacia oleracea	535	671	671	NC_015020.2	2	Meleagris gallopavo	73507	90
180	NW_018991268.1	3	Spinacia oleracea	563	685	685	NC_015020.2	2	Meleagris gallopavo	73507	90
180	NW_018960124.1	3	Spinacia oleracea	649	785	785	NC_015020.2	2	Meleagris gallopavo	73507	90
180	NW_018965117.1	3	Spinacia oleracea	669	805	805	NC_015020.2	2	Meleagris gallopavo	73507	90
180	NW_018936136.1	3	Spinacia oleracea	730	866	866	NC_015020.2	2	Meleagris gallopavo	73507	90
180	NW_018954600.1	3	Spinacia oleracea	742	878	878	NC_015020.2	2	Meleagris gallopavo	73507	90
180	NW_018956029.1	3	Spinacia oleracea	1050	1186	1186	NC_015020.2	2	Meleagris gallopavo	73507	90
180	NW_018961106.1	3	Spinacia oleracea	1052	1188	1188	NC_015020.2	2	Meleagris gallopavo	73507	90
180	NW_018940547.1	3	Spinacia oleracea	1057	1193	1193	NC_015020.2	2	Meleagris gallopavo	73507	90
180	NW_018959819.1	3	Spinacia oleracea	1145	1281	1281	NC_015020.2	2	Meleagris gallopavo	73507	90
180	NW_018939802.1	3	Spinacia oleracea	1366	1502	1502	NC_015020.2	2	Meleagris gallopavo	73507	90
180	NW_018941136.1	3	Spinacia oleracea	1399	1535	1535	NC_015020.2	2	Meleagris gallopavo	73507	90
180	NW_018951028.1	3	Spinacia oleracea	1446	1582	1582	NC_015020.2	2	Meleagris gallopavo	73507	90
180	NW_018950309.1	3	Spinacia oleracea	1545	1681	1681	NC_015020.2	2	Meleagris gallopavo	73507	90
180	NW_018934308.1	3	Spinacia oleracea	9165	9301	11734	NC_015020.2	2	Meleagris gallopavo	73507	90
180	NW_018934663.1	3	Spinacia oleracea	21841	21977	21977	NC_015020.2	2	Meleagris gallopavo	73507	90
180	NW_018931582.1	3	Spinacia oleracea	405000	405122	3492	NC_015020.2	2	Meleagris gallopavo	73507	90
207	NW_018974825.1	3	Spinacia oleracea	0	195	195	NC_015020.2	2	Meleagris gallopavo	73507	90
207	NW_018967700.1	3	Spinacia oleracea	0	132	132	NC_015020.2	2	Meleagris gallopavo	73507	90
207	NW_018979361.1	3	Spinacia oleracea	0	102	102	NC_015020.2	2	Meleagris gallopavo	73507	90
207	NW_019006045.1	3	Spinacia oleracea	0	135	135	NC_015020.2	2	Meleagris gallopavo	73507	90
207	NW_018995685.1	3	Spinacia oleracea	3	205	205	NC_015020.2	2	Meleagris gallopavo	73507	90
207	NW_018985630.1	3	Spinacia oleracea	9	211	211	NC_015020.2	2	Meleagris gallopavo	73507	90
207	NW_018994825.1	3	Spinacia oleracea	17	219	219	NC_015020.2	2	Meleagris gallopavo	73507	90
207	NW_018999906.1	3	Spinacia oleracea	18	220	220	NC_015020.2	2	Meleagris gallopavo	73507	90
207	NW_018980323.1	3	Spinacia oleracea	68	270	270	NC_015020.2	2	Meleagris gallopavo	73507	90
207	NW_019005203.1	3	Spinacia oleracea	105	307	307	NC_015020.2	2	Meleagris gallopavo	73507	90
207	NW_018969409.1	3	Spinacia oleracea	164	366	366	NC_015020.2	2	Meleagris gallopavo	73507	90
207	NW_018971950.1	3	Spinacia oleracea	198	400	400	NC_015020.2	2	Meleagris gallopavo	73507	90
207	NW_018948571.1	3	Spinacia oleracea	202	404	404	NC_015020.2	2	Meleagris gallopavo	73507	90
207	NW_018976530.1	3	Spinacia oleracea	263	465	465	NC_015020.2	2	Meleagris gallopavo	73507	90
207	NW_018971681.1	3	Spinacia oleracea	286	488	488	NC_015020.2	2	Meleagris gallopavo	73507	90
207	NW_018984143.1	3	Spinacia oleracea	298	500	500	NC_015020.2	2	Meleagris gallopavo	73507	90
207	NW_018951442.1	3	Spinacia oleracea	319	521	521	NC_015020.2	2	Meleagris gallopavo	73507	90
207	NW_019006557.1	3	Spinacia oleracea	319	521	521	NC_015020.2	2	Meleagris gallopavo	73507	90
207	NW_018967195.1	3	Spinacia oleracea	350	552	552	NC_015020.2	2	Meleagris gallopavo	73507	90
207	NW_018973929.1	3	Spinacia oleracea	369	571	571	NC_015020.2	2	Meleagris gallopavo	73507	90
207	NW_019004672.1	3	Spinacia oleracea	373	542	542	NC_015020.2	2	Meleagris gallopavo	73507	90
207	NW_019005605.1	3	Spinacia oleracea	375	534	534	NC_015020.2	2	Meleagris gallopavo	73507	90
207	NW_018975291.1	3	Spinacia oleracea	414	616	616	NC_015020.2	2	Meleagris gallopavo	73507	90
207	NW_018962628.1	3	Spinacia oleracea	445	647	647	NC_015020.2	2	Meleagris gallopavo	73507	90
207	NW_018937980.1	3	Spinacia oleracea	449	651	651	NC_015020.2	2	Meleagris gallopavo	73507	90
207	NW_018984319.1	3	Spinacia oleracea	497	699	699	NC_015020.2	2	Meleagris gallopavo	73507	90
207	NW_018982749.1	3	Spinacia oleracea	517	671	671	NC_015020.2	2	Meleagris gallopavo	73507	90
207	NW_018991268.1	3	Spinacia oleracea	563	685	685	NC_015020.2	2	Meleagris gallopavo	73507	90
207	NW_018985806.1	3	Spinacia oleracea	595	749	749	NC_015020.2	2	Meleagris gallopavo	73507	90
207	NW_018965117.1	3	Spinacia oleracea	603	805	805	NC_015020.2	2	Meleagris gallopavo	73507	90
207	NW_018960124.1	3	Spinacia oleracea	649	851	851	NC_015020.2	2	Meleagris gallopavo	73507	90
207	NW_018982388.1	3	Spinacia oleracea	650	794	794	NC_015020.2	2	Meleagris gallopavo	73507	90
207	NW_018954600.1	3	Spinacia oleracea	676	878	878	NC_015020.2	2	Meleagris gallopavo	73507	90
207	NW_018936136.1	3	Spinacia oleracea	730	932	932	NC_015020.2	2	Meleagris gallopavo	73507	90
207	NW_018956029.1	3	Spinacia oleracea	1000	1186	1186	NC_015020.2	2	Meleagris gallopavo	73507	90
207	NW_018940547.1	3	Spinacia oleracea	1000	1193	1193	NC_015020.2	2	Meleagris gallopavo	73507	90
207	NW_018961106.1	3	Spinacia oleracea	1052	1254	1254	NC_015020.2	2	Meleagris gallopavo	73507	90
207	NW_018959819.1	3	Spinacia oleracea	1145	1297	1297	NC_015020.2	2	Meleagris gallopavo	73507	90
207	NW_018939802.1	3	Spinacia oleracea	1300	1502	1502	NC_015020.2	2	Meleagris gallopavo	73507	90
207	NW_018941136.1	3	Spinacia oleracea	1333	1535	1535	NC_015020.2	2	Meleagris gallopavo	73507	90
207	NW_018951028.1	3	Spinacia oleracea	1380	1582	1582	NC_015020.2	2	Meleagris gallopavo	73507	90
207	NW_018950309.1	3	Spinacia oleracea	1545	1730	1730	NC_015020.2	2	Meleagris gallopavo	73507	90
207	NW_018950496.1	3	Spinacia oleracea	1766	1878	1878	NC_015020.2	2	Meleagris gallopavo	73507	90
207	NW_018941160.1	3	Spinacia oleracea	1871	1999	1999	NC_015020.2	2	Meleagris gallopavo	73507	90
207	NW_018934308.1	3	Spinacia oleracea	9165	9367	11734	NC_015020.2	2	Meleagris gallopavo	73507	90
207	NW_018935548.1	3	Spinacia oleracea	17763	17961	17961	NC_015020.2	2	Meleagris gallopavo	73507	90
207	NW_018934663.1	3	Spinacia oleracea	21775	21977	21977	NC_015020.2	2	Meleagris gallopavo	73507	90
207	NW_018934120.1	3	Spinacia oleracea	28108	28310	4013	NC_015020.2	2	Meleagris gallopavo	73507	90
207	NW_018933605.1	3	Spinacia oleracea	30334	30536	1570	NC_015020.2	2	Meleagris gallopavo	73507	90
207	NW_018931582.1	3	Spinacia oleracea	405000	405122	3492	NC_015020.2	2	Meleagris gallopavo	73507	90
181	NW_018974825.1	3	Spinacia oleracea	0	196	196	NC_015020.2	2	Meleagris gallopavo	73507	90
181	NW_018967700.1	3	Spinacia oleracea	0	132	132	NC_015020.2	2	Meleagris gallopavo	73507	90
181	NW_018979361.1	3	Spinacia oleracea	0	103	103	NC_015020.2	2	Meleagris gallopavo	73507	90
181	NW_019006045.1	3	Spinacia oleracea	0	135	135	NC_015020.2	2	Meleagris gallopavo	73507	90
181	NW_018995685.1	3	Spinacia oleracea	2	205	205	NC_015020.2	2	Meleagris gallopavo	73507	90
181	NW_018985630.1	3	Spinacia oleracea	9	212	212	NC_015020.2	2	Meleagris gallopavo	73507	90
181	NW_018994825.1	3	Spinacia oleracea	16	219	219	NC_015020.2	2	Meleagris gallopavo	73507	90
181	NW_018999906.1	3	Spinacia oleracea	17	220	220	NC_015020.2	2	Meleagris gallopavo	73507	90
181	NW_018980323.1	3	Spinacia oleracea	67	270	270	NC_015020.2	2	Meleagris gallopavo	73507	90
181	NW_019005203.1	3	Spinacia oleracea	104	307	307	NC_015020.2	2	Meleagris gallopavo	73507	90
181	NW_018969409.1	3	Spinacia oleracea	164	367	367	NC_015020.2	2	Meleagris gallopavo	73507	90
181	NW_018971950.1	3	Spinacia oleracea	197	400	400	NC_015020.2	2	Meleagris gallopavo	73507	90
181	NW_018948571.1	3	Spinacia oleracea	202	405	405	NC_015020.2	2	Meleagris gallopavo	73507	90
181	NW_018976530.1	3	Spinacia oleracea	263	466	466	NC_015020.2	2	Meleagris gallopavo	73507	90
181	NW_018971681.1	3	Spinacia oleracea	285	488	488	NC_015020.2	2	Meleagris gallopavo	73507	90
181	NW_018984143.1	3	Spinacia oleracea	298	501	501	NC_015020.2	2	Meleagris gallopavo	73507	90
181	NW_018951442.1	3	Spinacia oleracea	319	522	522	NC_015020.2	2	Meleagris gallopavo	73507	90
181	NW_019006557.1	3	Spinacia oleracea	319	522	522	NC_015020.2	2	Meleagris gallopavo	73507	90
181	NW_018967195.1	3	Spinacia oleracea	350	553	553	NC_015020.2	2	Meleagris gallopavo	73507	90
181	NW_018973929.1	3	Spinacia oleracea	369	572	572	NC_015020.2	2	Meleagris gallopavo	73507	90
181	NW_019004672.1	3	Spinacia oleracea	372	542	542	NC_015020.2	2	Meleagris gallopavo	73507	90
181	NW_019005605.1	3	Spinacia oleracea	374	534	534	NC_015020.2	2	Meleagris gallopavo	73507	90
181	NW_018975291.1	3	Spinacia oleracea	414	617	617	NC_015020.2	2	Meleagris gallopavo	73507	90
181	NW_018962628.1	3	Spinacia oleracea	444	647	647	NC_015020.2	2	Meleagris gallopavo	73507	90
181	NW_018937980.1	3	Spinacia oleracea	449	652	652	NC_015020.2	2	Meleagris gallopavo	73507	90
181	NW_018984319.1	3	Spinacia oleracea	497	700	700	NC_015020.2	2	Meleagris gallopavo	73507	90
181	NW_018982749.1	3	Spinacia oleracea	517	671	671	NC_015020.2	2	Meleagris gallopavo	73507	90
181	NW_018991268.1	3	Spinacia oleracea	563	685	685	NC_015020.2	2	Meleagris gallopavo	73507	90
181	NW_018985806.1	3	Spinacia oleracea	594	749	749	NC_015020.2	2	Meleagris gallopavo	73507	90
181	NW_018965117.1	3	Spinacia oleracea	602	805	805	NC_015020.2	2	Meleagris gallopavo	73507	90
181	NW_018960124.1	3	Spinacia oleracea	649	852	852	NC_015020.2	2	Meleagris gallopavo	73507	90
181	NW_018982388.1	3	Spinacia oleracea	649	794	794	NC_015020.2	2	Meleagris gallopavo	73507	90
181	NW_018954600.1	3	Spinacia oleracea	675	878	878	NC_015020.2	2	Meleagris gallopavo	73507	90
181	NW_018936136.1	3	Spinacia oleracea	730	933	933	NC_015020.2	2	Meleagris gallopavo	73507	90
181	NW_018956029.1	3	Spinacia oleracea	1000	1186	1186	NC_015020.2	2	Meleagris gallopavo	73507	90
181	NW_018940547.1	3	Spinacia oleracea	1000	1193	1193	NC_015020.2	2	Meleagris gallopavo	73507	90
181	NW_018961106.1	3	Spinacia oleracea	1052	1254	1254	NC_015020.2	2	Meleagris gallopavo	73507	90
181	NW_018959819.1	3	Spinacia oleracea	1145	1297	1297	NC_015020.2	2	Meleagris gallopavo	73507	90
181	NW_018939802.1	3	Spinacia oleracea	1299	1502	1502	NC_015020.2	2	Meleagris gallopavo	73507	90
181	NW_018941136.1	3	Spinacia oleracea	1332	1535	1535	NC_015020.2	2	Meleagris gallopavo	73507	90
181	NW_018951028.1	3	Spinacia oleracea	1379	1582	1582	NC_015020.2	2	Meleagris gallopavo	73507	90
181	NW_018950309.1	3	Spinacia oleracea	1545	1730	1730	NC_015020.2	2	Meleagris gallopavo	73507	90
181	NW_018950496.1	3	Spinacia oleracea	1766	1879	1879	NC_015020.2	2	Meleagris gallopavo	73507	90
181	NW_018941160.1	3	Spinacia oleracea	1870	1999	1999	NC_015020.2	2	Meleagris gallopavo	73507	90
181	NW_018934308.1	3	Spinacia oleracea	9165	9368	11734	NC_015020.2	2	Meleagris gallopavo	73507	90
181	NW_018935548.1	3	Spinacia oleracea	17763	17961	17961	NC_015020.2	2	Meleagris gallopavo	73507	90
181	NW_018934663.1	3	Spinacia oleracea	21774	21977	21977	NC_015020.2	2	Meleagris gallopavo	73507	90
181	NW_018934120.1	3	Spinacia oleracea	28108	28311	4013	NC_015020.2	2	Meleagris gallopavo	73507	90
181	NW_018933605.1	3	Spinacia oleracea	30334	30537	1570	NC_015020.2	2	Meleagris gallopavo	73507	90
181	NW_018931582.1	3	Spinacia oleracea	405000	405122	3492	NC_015020.2	2	Meleagris gallopavo	73507	90
104	NW_018967700.1	3	Spinacia oleracea	0	132	132	NC_015020.2	2	Meleagris gallopavo	73507	87
104	NW_019006045.1	3	Spinacia oleracea	0	135	135	NC_015020.2	2	Meleagris gallopavo	73507	87
104	NW_018995685.1	3	Spinacia oleracea	2	205	205	NC_015020.2	2	Meleagris gallopavo	73507	87
104	NW_018994825.1	3	Spinacia oleracea	6	219	219	NC_015020.2	2	Meleagris gallopavo	73507	87
104	NW_018999906.1	3	Spinacia oleracea	7	220	220	NC_015020.2	2	Meleagris gallopavo	73507	87
104	NW_019006557.1	3	Spinacia oleracea	319	522	522	NC_015020.2	2	Meleagris gallopavo	73507	87
104	NW_018991268.1	3	Spinacia oleracea	563	685	685	NC_015020.2	2	Meleagris gallopavo	73507	87
104	NW_018956029.1	3	Spinacia oleracea	1000	1186	1186	NC_015020.2	2	Meleagris gallopavo	73507	87
104	NW_018940547.1	3	Spinacia oleracea	1000	1193	1193	NC_015020.2	2	Meleagris gallopavo	73507	87
104	NW_018961106.1	3	Spinacia oleracea	1052	1254	1254	NC_015020.2	2	Meleagris gallopavo	73507	87
104	NW_018959819.1	3	Spinacia oleracea	1145	1297	1297	NC_015020.2	2	Meleagris gallopavo	73507	87
104	NW_018950309.1	3	Spinacia oleracea	1545	1730	1730	NC_015020.2	2	Meleagris gallopavo	73507	87
104	NW_018950496.1	3	Spinacia oleracea	1766	1888	1888	NC_015020.2	2	Meleagris gallopavo	73507	87
104	NW_018935548.1	3	Spinacia oleracea	17763	17961	17961	NC_015020.2	2	Meleagris gallopavo	73507	87
104	NW_018931582.1	3	Spinacia oleracea	405000	405122	3492	NC_015020.2	2	Meleagris gallopavo	73507	87
108	NW_018985806.1	3	Spinacia oleracea	643	747	747	NC_015041.2	2	Meleagris gallopavo	33760	6
74	NW_018974825.1	3	Spinacia oleracea	0	195	195	NC_015020.2	2	Meleagris gallopavo	73507	90
74	NW_018967700.1	3	Spinacia oleracea	0	132	132	NC_015020.2	2	Meleagris gallopavo	73507	90
74	NW_018979361.1	3	Spinacia oleracea	0	102	102	NC_015020.2	2	Meleagris gallopavo	73507	90
74	NW_019006045.1	3	Spinacia oleracea	0	135	135	NC_015020.2	2	Meleagris gallopavo	73507	90
74	NW_018995685.1	3	Spinacia oleracea	3	205	205	NC_015020.2	2	Meleagris gallopavo	73507	90
74	NW_018985630.1	3	Spinacia oleracea	9	211	211	NC_015020.2	2	Meleagris gallopavo	73507	90
74	NW_018994825.1	3	Spinacia oleracea	17	219	219	NC_015020.2	2	Meleagris gallopavo	73507	90
74	NW_018999906.1	3	Spinacia oleracea	18	220	220	NC_015020.2	2	Meleagris gallopavo	73507	90
74	NW_018980323.1	3	Spinacia oleracea	68	270	270	NC_015020.2	2	Meleagris gallopavo	73507	90
74	NW_019005203.1	3	Spinacia oleracea	105	307	307	NC_015020.2	2	Meleagris gallopavo	73507	90
74	NW_018969409.1	3	Spinacia oleracea	164	366	366	NC_015020.2	2	Meleagris gallopavo	73507	90
74	NW_018971950.1	3	Spinacia oleracea	198	400	400	NC_015020.2	2	Meleagris gallopavo	73507	90
74	NW_018948571.1	3	Spinacia oleracea	202	404	404	NC_015020.2	2	Meleagris gallopavo	73507	90
74	NW_018976530.1	3	Spinacia oleracea	263	465	465	NC_015020.2	2	Meleagris gallopavo	73507	90
74	NW_018971681.1	3	Spinacia oleracea	286	488	488	NC_015020.2	2	Meleagris gallopavo	73507	90
74	NW_018984143.1	3	Spinacia oleracea	298	500	500	NC_015020.2	2	Meleagris gallopavo	73507	90
74	NW_018951442.1	3	Spinacia oleracea	319	521	521	NC_015020.2	2	Meleagris gallopavo	73507	90
74	NW_019006557.1	3	Spinacia oleracea	319	521	521	NC_015020.2	2	Meleagris gallopavo	73507	90
74	NW_018967195.1	3	Spinacia oleracea	350	552	552	NC_015020.2	2	Meleagris gallopavo	73507	90
74	NW_018973929.1	3	Spinacia oleracea	369	571	571	NC_015020.2	2	Meleagris gallopavo	73507	90
74	NW_019004672.1	3	Spinacia oleracea	373	542	542	NC_015020.2	2	Meleagris gallopavo	73507	90
74	NW_019005605.1	3	Spinacia oleracea	375	534	534	NC_015020.2	2	Meleagris gallopavo	73507	90
74	NW_018975291.1	3	Spinacia oleracea	414	616	616	NC_015020.2	2	Meleagris gallopavo	73507	90
74	NW_018962628.1	3	Spinacia oleracea	445	647	647	NC_015020.2	2	Meleagris gallopavo	73507	90
74	NW_018937980.1	3	Spinacia oleracea	449	651	651	NC_015020.2	2	Meleagris gallopavo	73507	90
74	NW_018984319.1	3	Spinacia oleracea	497	699	699	NC_015020.2	2	Meleagris gallopavo	73507	90
74	NW_018982749.1	3	Spinacia oleracea	517	671	671	NC_015020.2	2	Meleagris gallopavo	73507	90
74	NW_018991268.1	3	Spinacia oleracea	563	685	685	NC_015020.2	2	Meleagris gallopavo	73507	90
74	NW_018985806.1	3	Spinacia oleracea	595	749	749	NC_015020.2	2	Meleagris gallopavo	73507	90
74	NW_018965117.1	3	Spinacia oleracea	603	805	805	NC_015020.2	2	Meleagris gallopavo	73507	90
74	NW_018960124.1	3	Spinacia oleracea	649	851	851	NC_015020.2	2	Meleagris gallopavo	73507	90
74	NW_018982388.1	3	Spinacia oleracea	650	794	794	NC_015020.2	2	Meleagris gallopavo	73507	90
74	NW_018954600.1	3	Spinacia oleracea	676	878	878	NC_015020.2	2	Meleagris gallopavo	73507	90
74	NW_018936136.1	3	Spinacia oleracea	730	932	932	NC_015020.2	2	Meleagris gallopavo	73507	90
74	NW_018956029.1	3	Spinacia oleracea	1000	1186	1186	NC_015020.2	2	Meleagris gallopavo	73507	90
74	NW_018940547.1	3	Spinacia oleracea	1000	1193	1193	NC_015020.2	2	Meleagris gallopavo	73507	90
74	NW_018961106.1	3	Spinacia oleracea	1052	1254	1254	NC_015020.2	2	Meleagris gallopavo	73507	90
74	NW_018959819.1	3	Spinacia oleracea	1145	1297	1297	NC_015020.2	2	Meleagris gallopavo	73507	90
74	NW_018939802.1	3	Spinacia oleracea	1300	1502	1502	NC_015020.2	2	Meleagris gallopavo	73507	90
74	NW_018941136.1	3	Spinacia oleracea	1333	1535	1535	NC_015020.2	2	Meleagris gallopavo	73507	90
74	NW_018951028.1	3	Spinacia oleracea	1380	1582	1582	NC_015020.2	2	Meleagris gallopavo	73507	90
74	NW_018950309.1	3	Spinacia oleracea	1545	1730	1730	NC_015020.2	2	Meleagris gallopavo	73507	90
74	NW_018950496.1	3	Spinacia oleracea	1766	1878	1878	NC_015020.2	2	Meleagris gallopavo	73507	90
74	NW_018941160.1	3	Spinacia oleracea	1871	1999	1999	NC_015020.2	2	Meleagris gallopavo	73507	90
74	NW_018934308.1	3	Spinacia oleracea	9165	9367	11734	NC_015020.2	2	Meleagris gallopavo	73507	90
74	NW_018935548.1	3	Spinacia oleracea	17763	17961	17961	NC_015020.2	2	Meleagris gallopavo	73507	90
74	NW_018934663.1	3	Spinacia oleracea	21775	21977	21977	NC_015020.2	2	Meleagris gallopavo	73507	90
74	NW_018934120.1	3	Spinacia oleracea	28108	28310	4013	NC_015020.2	2	Meleagris gallopavo	73507	90
74	NW_018933605.1	3	Spinacia oleracea	30334	30536	1570	NC_015020.2	2	Meleagris gallopavo	73507	90
74	NW_018931582.1	3	Spinacia oleracea	405000	405122	3492	NC_015020.2	2	Meleagris gallopavo	73507	90
147	NW_018967700.1	3	Spinacia oleracea	0	132	132	NC_015020.2	2	Meleagris gallopavo	73507	90
147	NW_019006045.1	3	Spinacia oleracea	0	135	135	NC_015020.2	2	Meleagris gallopavo	73507	90
147	NW_018985630.1	3	Spinacia oleracea	9	144	144	NC_015020.2	2	Meleagris gallopavo	73507	90
147	NW_018995685.1	3	Spinacia oleracea	70	205	205	NC_015020.2	2	Meleagris gallopavo	73507	90
147	NW_018994825.1	3	Spinacia oleracea	84	219	219	NC_015020.2	2	Meleagris gallopavo	73507	90
147	NW_018999906.1	3	Spinacia oleracea	85	220	220	NC_015020.2	2	Meleagris gallopavo	73507	90
147	NW_018980323.1	3	Spinacia oleracea	135	270	270	NC_015020.2	2	Meleagris gallopavo	73507	90
147	NW_018969409.1	3	Spinacia oleracea	164	299	299	NC_015020.2	2	Meleagris gallopavo	73507	90
147	NW_019005203.1	3	Spinacia oleracea	172	307	307	NC_015020.2	2	Meleagris gallopavo	73507	90
147	NW_018948571.1	3	Spinacia oleracea	202	337	337	NC_015020.2	2	Meleagris gallopavo	73507	90
147	NW_018976530.1	3	Spinacia oleracea	263	398	398	NC_015020.2	2	Meleagris gallopavo	73507	90
147	NW_018971950.1	3	Spinacia oleracea	265	400	400	NC_015020.2	2	Meleagris gallopavo	73507	90
147	NW_018984143.1	3	Spinacia oleracea	298	428	428	NC_015020.2	2	Meleagris gallopavo	73507	90
147	NW_018951442.1	3	Spinacia oleracea	319	454	454	NC_015020.2	2	Meleagris gallopavo	73507	90
147	NW_019006557.1	3	Spinacia oleracea	319	454	454	NC_015020.2	2	Meleagris gallopavo	73507	90
147	NW_018967195.1	3	Spinacia oleracea	350	485	485	NC_015020.2	2	Meleagris gallopavo	73507	90
147	NW_018971681.1	3	Spinacia oleracea	353	488	488	NC_015020.2	2	Meleagris gallopavo	73507	90
147	NW_018973929.1	3	Spinacia oleracea	369	504	504	NC_015020.2	2	Meleagris gallopavo	73507	90
147	NW_018975291.1	3	Spinacia oleracea	414	549	549	NC_015020.2	2	Meleagris gallopavo	73507	90
147	NW_019004672.1	3	Spinacia oleracea	440	542	542	NC_015020.2	2	Meleagris gallopavo	73507	90
147	NW_018937980.1	3	Spinacia oleracea	449	584	584	NC_015020.2	2	Meleagris gallopavo	73507	90
147	NW_018984319.1	3	Spinacia oleracea	497	632	632	NC_015020.2	2	Meleagris gallopavo	73507	90
147	NW_018962628.1	3	Spinacia oleracea	512	647	647	NC_015020.2	2	Meleagris gallopavo	73507	90
147	NW_018982749.1	3	Spinacia oleracea	536	671	671	NC_015020.2	2	Meleagris gallopavo	73507	90
147	NW_018991268.1	3	Spinacia oleracea	563	685	685	NC_015020.2	2	Meleagris gallopavo	73507	90
147	NW_018960124.1	3	Spinacia oleracea	649	784	784	NC_015020.2	2	Meleagris gallopavo	73507	90
147	NW_018965117.1	3	Spinacia oleracea	670	805	805	NC_015020.2	2	Meleagris gallopavo	73507	90
147	NW_018936136.1	3	Spinacia oleracea	730	865	865	NC_015020.2	2	Meleagris gallopavo	73507	90
147	NW_018954600.1	3	Spinacia oleracea	743	878	878	NC_015020.2	2	Meleagris gallopavo	73507	90
147	NW_018956029.1	3	Spinacia oleracea	1051	1186	1186	NC_015020.2	2	Meleagris gallopavo	73507	90
147	NW_018961106.1	3	Spinacia oleracea	1052	1187	1187	NC_015020.2	2	Meleagris gallopavo	73507	90
147	NW_018940547.1	3	Spinacia oleracea	1058	1193	1193	NC_015020.2	2	Meleagris gallopavo	73507	90
147	NW_018959819.1	3	Spinacia oleracea	1145	1280	1280	NC_015020.2	2	Meleagris gallopavo	73507	90
147	NW_018939802.1	3	Spinacia oleracea	1367	1502	1502	NC_015020.2	2	Meleagris gallopavo	73507	90
147	NW_018941136.1	3	Spinacia oleracea	1400	1535	1535	NC_015020.2	2	Meleagris gallopavo	73507	90
147	NW_018951028.1	3	Spinacia oleracea	1447	1582	1582	NC_015020.2	2	Meleagris gallopavo	73507	90
147	NW_018950309.1	3	Spinacia oleracea	1545	1680	1680	NC_015020.2	2	Meleagris gallopavo	73507	90
147	NW_018934308.1	3	Spinacia oleracea	9165	9300	11734	NC_015020.2	2	Meleagris gallopavo	73507	90
147	NW_018934663.1	3	Spinacia oleracea	21842	21977	21977	NC_015020.2	2	Meleagris gallopavo	73507	90
147	NW_018931582.1	3	Spinacia oleracea	405000	405122	3492	NC_015020.2	2	Meleagris gallopavo	73507	90
149	NW_019006045.1	3	Spinacia oleracea	0	135	135	NC_015020.2	2	Meleagris gallopavo	73507	90
149	NW_018967700.1	3	Spinacia oleracea	0	132	132	NC_015020.2	2	Meleagris gallopavo	73507	90
149	NW_018985630.1	3	Spinacia oleracea	9	145	145	NC_015020.2	2	Meleagris gallopavo	73507	90
149	NW_018995685.1	3	Spinacia oleracea	69	205	205	NC_015020.2	2	Meleagris gallopavo	73507	90
149	NW_018994825.1	3	Spinacia oleracea	83	219	219	NC_015020.2	2	Meleagris gallopavo	73507	90
149	NW_018999906.1	3	Spinacia oleracea	84	220	220	NC_015020.2	2	Meleagris gallopavo	73507	90
149	NW_018980323.1	3	Spinacia oleracea	134	270	270	NC_015020.2	2	Meleagris gallopavo	73507	90
149	NW_018969409.1	3	Spinacia oleracea	164	300	300	NC_015020.2	2	Meleagris gallopavo	73507	90
149	NW_019005203.1	3	Spinacia oleracea	171	307	307	NC_015020.2	2	Meleagris gallopavo	73507	90
149	NW_018948571.1	3	Spinacia oleracea	202	338	338	NC_015020.2	2	Meleagris gallopavo	73507	90
149	NW_018976530.1	3	Spinacia oleracea	263	399	399	NC_015020.2	2	Meleagris gallopavo	73507	90
149	NW_018971950.1	3	Spinacia oleracea	264	400	400	NC_015020.2	2	Meleagris gallopavo	73507	90
149	NW_018984143.1	3	Spinacia oleracea	298	434	434	NC_015020.2	2	Meleagris gallopavo	73507	90
149	NW_018951442.1	3	Spinacia oleracea	319	455	455	NC_015020.2	2	Meleagris gallopavo	73507	90
149	NW_019006557.1	3	Spinacia oleracea	319	455	455	NC_015020.2	2	Meleagris gallopavo	73507	90
149	NW_018967195.1	3	Spinacia oleracea	350	486	486	NC_015020.2	2	Meleagris gallopavo	73507	90
149	NW_018971681.1	3	Spinacia oleracea	352	488	488	NC_015020.2	2	Meleagris gallopavo	73507	90
149	NW_018973929.1	3	Spinacia oleracea	369	505	505	NC_015020.2	2	Meleagris gallopavo	73507	90
149	NW_018975291.1	3	Spinacia oleracea	414	550	550	NC_015020.2	2	Meleagris gallopavo	73507	90
149	NW_019004672.1	3	Spinacia oleracea	439	542	542	NC_015020.2	2	Meleagris gallopavo	73507	90
149	NW_018937980.1	3	Spinacia oleracea	449	585	585	NC_015020.2	2	Meleagris gallopavo	73507	90
149	NW_018984319.1	3	Spinacia oleracea	497	633	633	NC_015020.2	2	Meleagris gallopavo	73507	90
149	NW_018962628.1	3	Spinacia oleracea	511	647	647	NC_015020.2	2	Meleagris gallopavo	73507	90
149	NW_018933605.1	3	Spinacia oleracea	515	651	2375	NC_015020.2	2	Meleagris gallopavo	73507	90
149	NW_018982749.1	3	Spinacia oleracea	535	671	671	NC_015020.2	2	Meleagris gallopavo	73507	90
149	NW_018991268.1	3	Spinacia oleracea	563	685	685	NC_015020.2	2	Meleagris gallopavo	73507	90
149	NW_018960124.1	3	Spinacia oleracea	649	785	785	NC_015020.2	2	Meleagris gallopavo	73507	90
149	NW_018965117.1	3	Spinacia oleracea	669	805	805	NC_015020.2	2	Meleagris gallopavo	73507	90
149	NW_018936136.1	3	Spinacia oleracea	730	866	866	NC_015020.2	2	Meleagris gallopavo	73507	90
149	NW_018954600.1	3	Spinacia oleracea	742	878	878	NC_015020.2	2	Meleagris gallopavo	73507	90
149	NW_018956029.1	3	Spinacia oleracea	1050	1186	1186	NC_015020.2	2	Meleagris gallopavo	73507	90
149	NW_018961106.1	3	Spinacia oleracea	1052	1188	1188	NC_015020.2	2	Meleagris gallopavo	73507	90
149	NW_018940547.1	3	Spinacia oleracea	1057	1193	1193	NC_015020.2	2	Meleagris gallopavo	73507	90
149	NW_018959819.1	3	Spinacia oleracea	1145	1281	1281	NC_015020.2	2	Meleagris gallopavo	73507	90
149	NW_018939802.1	3	Spinacia oleracea	1366	1502	1502	NC_015020.2	2	Meleagris gallopavo	73507	90
149	NW_018941136.1	3	Spinacia oleracea	1399	1535	1535	NC_015020.2	2	Meleagris gallopavo	73507	90
149	NW_018951028.1	3	Spinacia oleracea	1446	1582	1582	NC_015020.2	2	Meleagris gallopavo	73507	90
149	NW_018950309.1	3	Spinacia oleracea	1545	1681	1681	NC_015020.2	2	Meleagris gallopavo	73507	90
149	NW_018934308.1	3	Spinacia oleracea	9165	9301	11734	NC_015020.2	2	Meleagris gallopavo	73507	90
149	NW_018934885.1	3	Spinacia oleracea	12053	12189	12189	NC_015020.2	2	Meleagris gallopavo	73507	90
149	NW_018935548.1	3	Spinacia oleracea	17763	17899	17899	NC_015020.2	2	Meleagris gallopavo	73507	90
149	NW_018934663.1	3	Spinacia oleracea	21841	21977	21977	NC_015020.2	2	Meleagris gallopavo	73507	90
149	NW_018931582.1	3	Spinacia oleracea	405000	405122	3492	NC_015020.2	2	Meleagris gallopavo	73507	90
10	NZ_CP039160.1|kraken:taxid|1280	0	Staphylococcus aureus	2772421	2772859	2772859	NC_000009.12|kraken:taxid|9606	2	Homo sapiens	143230	4
7	NZ_CP026063.1|kraken:taxid|1280	0	Staphylococcus aureus	2021	2125	6224	NC_007578.1	3	Lactuca sativa	152765	9
7	NZ_CP024998.1|kraken:taxid|1280	0	Staphylococcus aureus	2032	2136	3248	NC_007578.1	3	Lactuca sativa	152765	9
7	NZ_CP026068.1|kraken:taxid|1280	0	Staphylococcus aureus	2173	2277	3411	NC_007578.1	3	Lactuca sativa	152765	9
7	NZ_CP026080.1|kraken:taxid|1280	0	Staphylococcus aureus	4038	4142	5275	NC_007578.1	3	Lactuca sativa	152765	9
7	NZ_CP029655.1|kraken:taxid|1280	0	Staphylococcus aureus	10649	10753	5171	NC_007578.1	3	Lactuca sativa	152765	9
7	NZ_CP030323.1|kraken:taxid|1280	0	Staphylococcus aureus	11639	11743	5465	NC_007578.1	3	Lactuca sativa	152765	9
7	NZ_LT992458.1|kraken:taxid|1280	0	Staphylococcus aureus	12239	12343	5697	NC_007578.1	3	Lactuca sativa	152765	9
7	NZ_CP029084.1|kraken:taxid|1280	0	Staphylococcus aureus	13461	13565	5493	NC_007578.1	3	Lactuca sativa	152765	9
7	NZ_LT992474.1|kraken:taxid|1280	0	Staphylococcus aureus	15147	15251	6519	NC_007578.1	3	Lactuca sativa	152765	9
7	NZ_CP050691.1|kraken:taxid|1280	0	Staphylococcus aureus	22110	22214	6905	NC_007578.1	3	Lactuca sativa	152765	9
7	NZ_CP026076.1|kraken:taxid|1280	0	Staphylococcus aureus	27165	27269	9099	NC_007578.1	3	Lactuca sativa	152765	9
7	NZ_LT992469.1|kraken:taxid|1280	0	Staphylococcus aureus	37682	37786	6784	NC_007578.1	3	Lactuca sativa	152765	9
7	NZ_CP029669.1|kraken:taxid|1280	0	Staphylococcus aureus	67503	67607	5391	NC_007578.1	3	Lactuca sativa	152765	9
7	NZ_CP035005.1|kraken:taxid|1280	0	Staphylococcus aureus	72465	72569	6784	NC_007578.1	3	Lactuca sativa	152765	9
7	NZ_CP017094.1|kraken:taxid|46170	0	Staphylococcus aureus	72504	72608	9099	NC_007578.1	3	Lactuca sativa	152765	9
7	NZ_LT992461.1|kraken:taxid|1280	0	Staphylococcus aureus	78222	78326	7998	NC_007578.1	3	Lactuca sativa	152765	9
7	NZ_CP015645.1|kraken:taxid|1280	0	Staphylococcus aureus	78853	78957	5613	NC_007578.1	3	Lactuca sativa	152765	9
7	NZ_CP026071.1|kraken:taxid|1280	0	Staphylococcus aureus	80342	80446	5433	NC_007578.1	3	Lactuca sativa	152765	9
7	NZ_LT992472.1|kraken:taxid|1280	0	Staphylococcus aureus	100873	100977	8000	NC_007578.1	3	Lactuca sativa	152765	9
7	NZ_CP047828.1|kraken:taxid|1280	0	Staphylococcus aureus	109415	109519	6030	NC_007578.1	3	Lactuca sativa	152765	9
7	NZ_CP047798.1|kraken:taxid|1280	0	Staphylococcus aureus	109566	109670	7879	NC_007578.1	3	Lactuca sativa	152765	9
7	NZ_CP047837.1|kraken:taxid|1280	0	Staphylococcus aureus	109574	109678	7791	NC_007578.1	3	Lactuca sativa	152765	9
7	NZ_CP047811.1|kraken:taxid|1280	0	Staphylococcus aureus	109575	109679	7789	NC_007578.1	3	Lactuca sativa	152765	9
7	NZ_CP047845.1|kraken:taxid|1280	0	Staphylococcus aureus	109575	109679	7791	NC_007578.1	3	Lactuca sativa	152765	9
7	NZ_AP020316.1|kraken:taxid|1280	0	Staphylococcus aureus	109787	109891	7923	NC_007578.1	3	Lactuca sativa	152765	9
7	NZ_CP047789.1|kraken:taxid|1280	0	Staphylococcus aureus	109788	109892	9096	NC_007578.1	3	Lactuca sativa	152765	9
7	NZ_CP047839.1|kraken:taxid|1280	0	Staphylococcus aureus	110008	110112	7835	NC_007578.1	3	Lactuca sativa	152765	9
7	NZ_AP020320.1|kraken:taxid|1280	0	Staphylococcus aureus	110015	110119	7773	NC_007578.1	3	Lactuca sativa	152765	9
7	NZ_CP035791.1|kraken:taxid|1280	0	Staphylococcus aureus	110047	110151	7879	NC_007578.1	3	Lactuca sativa	152765	9
7	NZ_CP047813.1|kraken:taxid|1280	0	Staphylococcus aureus	110367	110471	7923	NC_007578.1	3	Lactuca sativa	152765	9
7	NZ_CP047822.1|kraken:taxid|1280	0	Staphylococcus aureus	110406	110510	7923	NC_007578.1	3	Lactuca sativa	152765	9
7	NZ_CP047835.1|kraken:taxid|1280	0	Staphylococcus aureus	110433	110537	7923	NC_007578.1	3	Lactuca sativa	152765	9
7	NZ_CP035369.1|kraken:taxid|1280	0	Staphylococcus aureus	110506	110610	9099	NC_007578.1	3	Lactuca sativa	152765	9
7	NZ_CP015173.1|kraken:taxid|1280	0	Staphylococcus aureus	110784	110888	6863	NC_007578.1	3	Lactuca sativa	152765	9
7	NZ_CP047826.1|kraken:taxid|1280	0	Staphylococcus aureus	111054	111158	7923	NC_007578.1	3	Lactuca sativa	152765	9
7	NZ_AP020324.1|kraken:taxid|1280	0	Staphylococcus aureus	111328	111432	1325	NC_007578.1	3	Lactuca sativa	152765	9
7	NZ_AP020322.1|kraken:taxid|1280	0	Staphylococcus aureus	111364	111468	5484	NC_007578.1	3	Lactuca sativa	152765	9
7	NZ_CP047817.1|kraken:taxid|1280	0	Staphylococcus aureus	111384	111488	7951	NC_007578.1	3	Lactuca sativa	152765	9
7	NZ_CP047865.1|kraken:taxid|1280	0	Staphylococcus aureus	111388	111492	7789	NC_007578.1	3	Lactuca sativa	152765	9
7	NZ_CP047861.1|kraken:taxid|1280	0	Staphylococcus aureus	111389	111493	7789	NC_007578.1	3	Lactuca sativa	152765	9
7	NZ_CP047859.1|kraken:taxid|1280	0	Staphylococcus aureus	111389	111493	7789	NC_007578.1	3	Lactuca sativa	152765	9
7	NZ_CP047804.1|kraken:taxid|1280	0	Staphylococcus aureus	111389	111493	7789	NC_007578.1	3	Lactuca sativa	152765	9
7	NZ_CP047856.1|kraken:taxid|1280	0	Staphylococcus aureus	111389	111493	7789	NC_007578.1	3	Lactuca sativa	152765	9
7	NZ_CP047867.1|kraken:taxid|1280	0	Staphylococcus aureus	111389	111493	7789	NC_007578.1	3	Lactuca sativa	152765	9
7	NZ_CP047863.1|kraken:taxid|1280	0	Staphylococcus aureus	111389	111493	7789	NC_007578.1	3	Lactuca sativa	152765	9
7	NZ_CP047854.1|kraken:taxid|1280	0	Staphylococcus aureus	111389	111493	7789	NC_007578.1	3	Lactuca sativa	152765	9
7	NZ_CP047820.1|kraken:taxid|1280	0	Staphylococcus aureus	111401	111505	9046	NC_007578.1	3	Lactuca sativa	152765	9
7	NZ_CP047794.1|kraken:taxid|1280	0	Staphylococcus aureus	112578	112682	7796	NC_007578.1	3	Lactuca sativa	152765	9
7	NZ_CP047788.1|kraken:taxid|1280	0	Staphylococcus aureus	113045	113149	7835	NC_007578.1	3	Lactuca sativa	152765	9
7	NZ_CP047805.1|kraken:taxid|1280	0	Staphylococcus aureus	113046	113150	7835	NC_007578.1	3	Lactuca sativa	152765	9
7	NZ_CP047793.1|kraken:taxid|1280	0	Staphylococcus aureus	113062	113166	8201	NC_007578.1	3	Lactuca sativa	152765	9
7	NZ_CP016855.1|kraken:taxid|46170	0	Staphylococcus aureus	115813	115917	7910	NC_007578.1	3	Lactuca sativa	152765	9
7	NZ_CP047833.1|kraken:taxid|1280	0	Staphylococcus aureus	118634	118738	7890	NC_007578.1	3	Lactuca sativa	152765	9
7	NZ_CP047807.1|kraken:taxid|1280	0	Staphylococcus aureus	119323	119427	7531	NC_007578.1	3	Lactuca sativa	152765	9
7	NZ_CP047841.1|kraken:taxid|1280	0	Staphylococcus aureus	119379	119483	7835	NC_007578.1	3	Lactuca sativa	152765	9
7	NZ_CP047790.1|kraken:taxid|1280	0	Staphylococcus aureus	119499	119603	7984	NC_007578.1	3	Lactuca sativa	152765	9
7	NZ_CP047849.1|kraken:taxid|1280	0	Staphylococcus aureus	120150	120254	7919	NC_007578.1	3	Lactuca sativa	152765	9
7	NZ_AP020311.1|kraken:taxid|1280	0	Staphylococcus aureus	120168	120272	7923	NC_007578.1	3	Lactuca sativa	152765	9
7	NZ_CP047800.1|kraken:taxid|1280	0	Staphylococcus aureus	120372	120476	7951	NC_007578.1	3	Lactuca sativa	152765	9
7	NZ_CP042157.1|kraken:taxid|1280	0	Staphylococcus aureus	120778	120882	5537	NC_007578.1	3	Lactuca sativa	152765	9
7	NZ_CP047797.1|kraken:taxid|1280	0	Staphylococcus aureus	123219	123323	7758	NC_007578.1	3	Lactuca sativa	152765	9
7	NZ_AP020313.1|kraken:taxid|1280	0	Staphylococcus aureus	134307	134411	7745	NC_007578.1	3	Lactuca sativa	152765	9
7	NZ_AP020318.1|kraken:taxid|1280	0	Staphylococcus aureus	134307	134411	7923	NC_007578.1	3	Lactuca sativa	152765	9
7	NZ_CP047803.1|kraken:taxid|1280	0	Staphylococcus aureus	150260	150364	6030	NC_007578.1	3	Lactuca sativa	152765	9
7	NZ_CP019563.1|kraken:taxid|1280	0	Staphylococcus aureus	150573	150677	7924	NC_007578.1	3	Lactuca sativa	152765	9
7	NZ_CP047785.1|kraken:taxid|1280	0	Staphylococcus aureus	152757	152861	6030	NC_007578.1	3	Lactuca sativa	152765	9
7	NZ_CP047799.1|kraken:taxid|1280	0	Staphylococcus aureus	153675	153779	7835	NC_007578.1	3	Lactuca sativa	152765	9
7	NZ_CP041010.1|kraken:taxid|1280	0	Staphylococcus aureus	153827	153931	5467	NC_007578.1	3	Lactuca sativa	152765	9
7	NZ_CP007539.2|kraken:taxid|46170	0	Staphylococcus aureus	154827	154931	6981	NC_007578.1	3	Lactuca sativa	152765	9
7	NZ_LT992475.1|kraken:taxid|1280	0	Staphylococcus aureus	155157	155261	6518	NC_007578.1	3	Lactuca sativa	152765	9
7	NZ_CP047801.1|kraken:taxid|1280	0	Staphylococcus aureus	157242	157346	7835	NC_007578.1	3	Lactuca sativa	152765	9
7	NZ_CP047792.1|kraken:taxid|1280	0	Staphylococcus aureus	157473	157577	5522	NC_007578.1	3	Lactuca sativa	152765	9
7	NZ_CP047778.1|kraken:taxid|1280	0	Staphylococcus aureus	157631	157735	7531	NC_007578.1	3	Lactuca sativa	152765	9
7	NZ_CP029681.1|kraken:taxid|1280	0	Staphylococcus aureus	159079	159183	5813	NC_007578.1	3	Lactuca sativa	152765	9
7	NZ_CP026077.1|kraken:taxid|1280	0	Staphylococcus aureus	159428	159532	6800	NC_007578.1	3	Lactuca sativa	152765	9
7	NZ_CP028190.1|kraken:taxid|1280	0	Staphylococcus aureus	159657	159761	5433	NC_007578.1	3	Lactuca sativa	152765	9
7	NZ_CP047847.1|kraken:taxid|1280	0	Staphylococcus aureus	162521	162625	7835	NC_007578.1	3	Lactuca sativa	152765	9
7	NZ_CP026073.1|kraken:taxid|1280	0	Staphylococcus aureus	162651	162755	8001	NC_007578.1	3	Lactuca sativa	152765	9
7	NZ_CP047802.1|kraken:taxid|1280	0	Staphylococcus aureus	162899	162999	5467	NC_007578.1	3	Lactuca sativa	152765	9
7	NZ_LR134351.1|kraken:taxid|1280	0	Staphylococcus aureus	167210	167314	5508	NC_007578.1	3	Lactuca sativa	152765	9
7	NZ_CP026957.1|kraken:taxid|1280	0	Staphylococcus aureus	173892	173996	8001	NC_007578.1	3	Lactuca sativa	152765	9
7	NZ_CP047779.1|kraken:taxid|1280	0	Staphylococcus aureus	176376	176480	5508	NC_007578.1	3	Lactuca sativa	152765	9
7	NZ_CP047782.1|kraken:taxid|1280	0	Staphylococcus aureus	177269	177373	5509	NC_007578.1	3	Lactuca sativa	152765	9
7	NZ_CP047791.1|kraken:taxid|1280	0	Staphylococcus aureus	177573	177677	5509	NC_007578.1	3	Lactuca sativa	152765	9
7	NZ_CP026961.1|kraken:taxid|1280	0	Staphylococcus aureus	184386	184490	5636	NC_007578.1	3	Lactuca sativa	152765	9
7	NZ_CP026958.1|kraken:taxid|1280	0	Staphylococcus aureus	185240	185344	7951	NC_007578.1	3	Lactuca sativa	152765	9
7	NZ_CP044106.1|kraken:taxid|1280	0	Staphylococcus aureus	186290	186394	5433	NC_007578.1	3	Lactuca sativa	152765	9
7	NZ_CP023500.1|kraken:taxid|1280	0	Staphylococcus aureus	208565	208669	5464	NC_007578.1	3	Lactuca sativa	152765	9
7	NZ_CP029680.1|kraken:taxid|1280	0	Staphylococcus aureus	208761	208865	2185	NC_007578.1	3	Lactuca sativa	152765	9
7	NZ_LR134305.1|kraken:taxid|1280	0	Staphylococcus aureus	214277	214381	5525	NC_007578.1	3	Lactuca sativa	152765	9
7	NZ_CP026964.1|kraken:taxid|1280	0	Staphylococcus aureus	219468	219572	5186	NC_007578.1	3	Lactuca sativa	152765	9
7	NZ_CP026079.1|kraken:taxid|1280	0	Staphylococcus aureus	319013	319117	3399	NC_007578.1	3	Lactuca sativa	152765	9
7	NZ_CP029082.1|kraken:taxid|1280	0	Staphylococcus aureus	332515	332619	5171	NC_007578.1	3	Lactuca sativa	152765	9
7	NZ_CP026968.1|kraken:taxid|1280	0	Staphylococcus aureus	364189	364293	5467	NC_007578.1	3	Lactuca sativa	152765	9
7	NZ_LT992460.1|kraken:taxid|1280	0	Staphylococcus aureus	370831	370935	5697	NC_007578.1	3	Lactuca sativa	152765	9
7	NZ_LT992464.1|kraken:taxid|1280	0	Staphylococcus aureus	372424	372528	6517	NC_007578.1	3	Lactuca sativa	152765	9
7	NZ_LT992468.1|kraken:taxid|1280	0	Staphylococcus aureus	389103	389207	8000	NC_007578.1	3	Lactuca sativa	152765	9
7	NZ_CP026953.1|kraken:taxid|1280	0	Staphylococcus aureus	402077	402181	7951	NC_007578.1	3	Lactuca sativa	152765	9
7	NZ_CP029664.1|kraken:taxid|1280	0	Staphylococcus aureus	404274	404378	6737	NC_007578.1	3	Lactuca sativa	152765	9
7	NZ_LN854556.1|kraken:taxid|1280	0	Staphylococcus aureus	431079	431183	5504	NC_007578.1	3	Lactuca sativa	152765	9
7	NZ_LS483310.1|kraken:taxid|1280	0	Staphylococcus aureus	432310	432414	5525	NC_007578.1	3	Lactuca sativa	152765	9
7	NZ_CP031130.1|kraken:taxid|1280	0	Staphylococcus aureus	442266	442370	5420	NC_007578.1	3	Lactuca sativa	152765	9
7	NZ_CP012756.1|kraken:taxid|46170	0	Staphylococcus aureus	443000	443099	10098	NC_007578.1	3	Lactuca sativa	152765	9
7	NZ_CP022897.1|kraken:taxid|1280	0	Staphylococcus aureus	448232	448336	5470	NC_007578.1	3	Lactuca sativa	152765	9
7	NZ_CP022898.1|kraken:taxid|1280	0	Staphylococcus aureus	448232	448336	5470	NC_007578.1	3	Lactuca sativa	152765	9
7	NZ_CP012978.1|kraken:taxid|1280	0	Staphylococcus aureus	448852	448956	5570	NC_007578.1	3	Lactuca sativa	152765	9
7	NZ_CP012979.1|kraken:taxid|1280	0	Staphylococcus aureus	449004	449108	5571	NC_007578.1	3	Lactuca sativa	152765	9
7	NZ_CP034098.1|kraken:taxid|1280	0	Staphylococcus aureus	449031	449135	5508	NC_007578.1	3	Lactuca sativa	152765	9
7	NZ_CP019594.2|kraken:taxid|1280	0	Staphylococcus aureus	451117	451221	5550	NC_007578.1	3	Lactuca sativa	152765	9
7	NZ_LT615218.1|kraken:taxid|1280	0	Staphylococcus aureus	451219	451323	5642	NC_007578.1	3	Lactuca sativa	152765	9
7	NZ_CP047843.1|kraken:taxid|1280	0	Staphylococcus aureus	451355	451459	5571	NC_007578.1	3	Lactuca sativa	152765	9
7	NZ_CP038269.1|kraken:taxid|1280	0	Staphylococcus aureus	451736	451840	5465	NC_007578.1	3	Lactuca sativa	152765	9
7	NZ_CP022718.1|kraken:taxid|1280	0	Staphylococcus aureus	452229	452333	5571	NC_007578.1	3	Lactuca sativa	152765	9
7	NZ_CP022720.1|kraken:taxid|1280	0	Staphylococcus aureus	452229	452333	5571	NC_007578.1	3	Lactuca sativa	152765	9
7	NZ_CP017677.1|kraken:taxid|1280	0	Staphylococcus aureus	452594	452698	5467	NC_007578.1	3	Lactuca sativa	152765	9
7	NZ_CP012972.1|kraken:taxid|1280	0	Staphylococcus aureus	452628	452732	5570	NC_007578.1	3	Lactuca sativa	152765	9
7	NZ_CP012970.1|kraken:taxid|1280	0	Staphylococcus aureus	452630	452734	5570	NC_007578.1	3	Lactuca sativa	152765	9
7	NZ_CP018205.1|kraken:taxid|46170	0	Staphylococcus aureus	452653	452757	1682	NC_007578.1	3	Lactuca sativa	152765	9
7	NZ_CP040229.1|kraken:taxid|1280	0	Staphylococcus aureus	452736	452840	5550	NC_007578.1	3	Lactuca sativa	152765	9
7	NZ_CP047815.1|kraken:taxid|1280	0	Staphylococcus aureus	452884	452988	5571	NC_007578.1	3	Lactuca sativa	152765	9
7	NZ_CP019593.2|kraken:taxid|1280	0	Staphylococcus aureus	453282	453386	5587	NC_007578.1	3	Lactuca sativa	152765	9
7	NZ_CP022291.1|kraken:taxid|46170	0	Staphylococcus aureus	453397	453501	5543	NC_007578.1	3	Lactuca sativa	152765	9
7	NZ_CP040230.1|kraken:taxid|1280	0	Staphylococcus aureus	453793	453897	5549	NC_007578.1	3	Lactuca sativa	152765	9
7	NZ_LR130511.1|kraken:taxid|1280	0	Staphylococcus aureus	455054	455158	5405	NC_007578.1	3	Lactuca sativa	152765	9
7	NZ_CP017679.1|kraken:taxid|1280	0	Staphylococcus aureus	456393	456497	5465	NC_007578.1	3	Lactuca sativa	152765	9
7	NZ_CP047783.1|kraken:taxid|1280	0	Staphylococcus aureus	456499	456603	5465	NC_007578.1	3	Lactuca sativa	152765	9
7	NZ_CP010890.1|kraken:taxid|1280	0	Staphylococcus aureus	457258	457362	5572	NC_007578.1	3	Lactuca sativa	152765	9
7	NZ_CP022910.1|kraken:taxid|1280	0	Staphylococcus aureus	457312	457416	3398	NC_007578.1	3	Lactuca sativa	152765	9
7	NZ_CP031664.1|kraken:taxid|1280	0	Staphylococcus aureus	458398	458502	5467	NC_007578.1	3	Lactuca sativa	152765	9
7	NZ_CP031661.1|kraken:taxid|1280	0	Staphylococcus aureus	458399	458503	1683	NC_007578.1	3	Lactuca sativa	152765	9
7	NZ_CP028468.1|kraken:taxid|1280	0	Staphylococcus aureus	459584	459688	5543	NC_007578.1	3	Lactuca sativa	152765	9
7	NZ_CP028470.1|kraken:taxid|1280	0	Staphylococcus aureus	459584	459688	5543	NC_007578.1	3	Lactuca sativa	152765	9
7	NZ_CP011528.1|kraken:taxid|1280	0	Staphylococcus aureus	461125	461229	3420	NC_007578.1	3	Lactuca sativa	152765	9
7	NZ_CP022892.1|kraken:taxid|1280	0	Staphylococcus aureus	461467	461571	3398	NC_007578.1	3	Lactuca sativa	152765	9
7	NZ_CP035101.1|kraken:taxid|46170	0	Staphylococcus aureus	461769	461873	5467	NC_007578.1	3	Lactuca sativa	152765	9
7	NZ_CP012974.1|kraken:taxid|1280	0	Staphylococcus aureus	462526	462630	3362	NC_007578.1	3	Lactuca sativa	152765	9
7	NZ_CP012976.1|kraken:taxid|1280	0	Staphylococcus aureus	462534	462638	3362	NC_007578.1	3	Lactuca sativa	152765	9
7	NZ_CP009554.1|kraken:taxid|46170	0	Staphylococcus aureus	462702	462806	5508	NC_007578.1	3	Lactuca sativa	152765	9
7	NZ_CP022607.1|kraken:taxid|1280	0	Staphylococcus aureus	463500	463604	5420	NC_007578.1	3	Lactuca sativa	152765	9
7	NZ_CP047787.1|kraken:taxid|1280	0	Staphylococcus aureus	464173	464277	5450	NC_007578.1	3	Lactuca sativa	152765	9
7	NZ_LS483302.1|kraken:taxid|1280	0	Staphylococcus aureus	464465	464569	5491	NC_007578.1	3	Lactuca sativa	152765	9
7	NZ_CP047784.1|kraken:taxid|1280	0	Staphylococcus aureus	464595	464699	5577	NC_007578.1	3	Lactuca sativa	152765	9
7	NZ_CP038021.1|kraken:taxid|1280	0	Staphylococcus aureus	464694	464798	5508	NC_007578.1	3	Lactuca sativa	152765	9
7	NZ_CP022896.1|kraken:taxid|1280	0	Staphylococcus aureus	464753	464857	5508	NC_007578.1	3	Lactuca sativa	152765	9
7	NZ_CP022895.1|kraken:taxid|1280	0	Staphylococcus aureus	464753	464857	5508	NC_007578.1	3	Lactuca sativa	152765	9
7	NZ_CP033114.1|kraken:taxid|1280	0	Staphylococcus aureus	465281	465385	1641	NC_007578.1	3	Lactuca sativa	152765	9
7	NZ_CP033112.1|kraken:taxid|1280	0	Staphylococcus aureus	465281	465385	1641	NC_007578.1	3	Lactuca sativa	152765	9
7	NZ_CP020467.1|kraken:taxid|1280	0	Staphylococcus aureus	465713	465817	5508	NC_007578.1	3	Lactuca sativa	152765	9
7	NZ_AP017891.1|kraken:taxid|1280	0	Staphylococcus aureus	466069	466173	5489	NC_007578.1	3	Lactuca sativa	152765	9
7	NZ_LS483314.1|kraken:taxid|1280	0	Staphylococcus aureus	466274	466378	5504	NC_007578.1	3	Lactuca sativa	152765	9
7	NZ_CP017684.1|kraken:taxid|1280	0	Staphylococcus aureus	466344	466448	5550	NC_007578.1	3	Lactuca sativa	152765	9
7	NZ_AP017922.1|kraken:taxid|1280	0	Staphylococcus aureus	466429	466533	5406	NC_007578.1	3	Lactuca sativa	152765	9
7	NZ_LR134093.1|kraken:taxid|1280	0	Staphylococcus aureus	466485	466589	5508	NC_007578.1	3	Lactuca sativa	152765	9
7	NZ_CP014791.1|kraken:taxid|1280	0	Staphylococcus aureus	466708	466812	5571	NC_007578.1	3	Lactuca sativa	152765	9
7	NZ_AP018349.1|kraken:taxid|1280	0	Staphylococcus aureus	466892	466996	5489	NC_007578.1	3	Lactuca sativa	152765	9
7	NZ_CP031131.1|kraken:taxid|1280	0	Staphylococcus aureus	468386	468490	5419	NC_007578.1	3	Lactuca sativa	152765	9
7	NZ_CP022900.1|kraken:taxid|1280	0	Staphylococcus aureus	468506	468610	5508	NC_007578.1	3	Lactuca sativa	152765	9
7	NZ_CP022901.1|kraken:taxid|1280	0	Staphylococcus aureus	468506	468610	5508	NC_007578.1	3	Lactuca sativa	152765	9
7	NZ_CP022899.1|kraken:taxid|1280	0	Staphylococcus aureus	468507	468611	5508	NC_007578.1	3	Lactuca sativa	152765	9
7	NZ_CP021905.1|kraken:taxid|1280	0	Staphylococcus aureus	468799	468903	5484	NC_007578.1	3	Lactuca sativa	152765	9
7	NZ_CP021907.1|kraken:taxid|1280	0	Staphylococcus aureus	468799	468903	5485	NC_007578.1	3	Lactuca sativa	152765	9
7	NZ_CP009361.1|kraken:taxid|46170	0	Staphylococcus aureus	468799	468903	5484	NC_007578.1	3	Lactuca sativa	152765	9
7	NZ_CP017685.1|kraken:taxid|1280	0	Staphylococcus aureus	469311	469415	2840	NC_007578.1	3	Lactuca sativa	152765	9
7	NZ_CP047795.1|kraken:taxid|1280	0	Staphylococcus aureus	469317	469421	3200	NC_007578.1	3	Lactuca sativa	152765	9
7	NZ_CP017680.1|kraken:taxid|1280	0	Staphylococcus aureus	469660	469764	5334	NC_007578.1	3	Lactuca sativa	152765	9
7	NZ_CP018629.1|kraken:taxid|1280	0	Staphylococcus aureus	470207	470311	9189	NC_007578.1	3	Lactuca sativa	152765	9
7	NZ_CP031265.1|kraken:taxid|1280	0	Staphylococcus aureus	470527	470631	5350	NC_007578.1	3	Lactuca sativa	152765	9
7	NZ_LS483308.1|kraken:taxid|1280	0	Staphylococcus aureus	471350	471454	5525	NC_007578.1	3	Lactuca sativa	152765	9
7	NZ_CP020020.1|kraken:taxid|46170	0	Staphylococcus aureus	472135	472239	5525	NC_007578.1	3	Lactuca sativa	152765	9
7	NZ_LR134139.1|kraken:taxid|1280	0	Staphylococcus aureus	472136	472240	5525	NC_007578.1	3	Lactuca sativa	152765	9
7	NZ_AP014942.1|kraken:taxid|1280	0	Staphylococcus aureus	472648	472752	5525	NC_007578.1	3	Lactuca sativa	152765	9
7	NZ_CP029086.1|kraken:taxid|1280	0	Staphylococcus aureus	472840	472944	7951	NC_007578.1	3	Lactuca sativa	152765	9
7	NZ_CP017682.1|kraken:taxid|1280	0	Staphylococcus aureus	474860	474964	5467	NC_007578.1	3	Lactuca sativa	152765	9
7	NZ_LS483300.1|kraken:taxid|1280	0	Staphylococcus aureus	475631	475735	5543	NC_007578.1	3	Lactuca sativa	152765	9
7	NZ_CP021105.1|kraken:taxid|1280	0	Staphylococcus aureus	475656	475760	5575	NC_007578.1	3	Lactuca sativa	152765	9
7	NZ_CP021171.1|kraken:taxid|1280	0	Staphylococcus aureus	476057	476161	4563	NC_007578.1	3	Lactuca sativa	152765	9
7	NZ_LS483350.1|kraken:taxid|1280	0	Staphylococcus aureus	477269	477373	5467	NC_007578.1	3	Lactuca sativa	152765	9
7	NZ_LR133917.1|kraken:taxid|1280	0	Staphylococcus aureus	477510	477614	3363	NC_007578.1	3	Lactuca sativa	152765	9
7	NZ_LR130513.1|kraken:taxid|1280	0	Staphylococcus aureus	477826	477930	5543	NC_007578.1	3	Lactuca sativa	152765	9
7	NZ_LR134193.1|kraken:taxid|1280	0	Staphylococcus aureus	477853	477957	5502	NC_007578.1	3	Lactuca sativa	152765	9
7	NZ_LR134091.1|kraken:taxid|1280	0	Staphylococcus aureus	478417	478521	5525	NC_007578.1	3	Lactuca sativa	152765	9
7	NZ_AP019712.1|kraken:taxid|1280	0	Staphylococcus aureus	478519	478623	5572	NC_007578.1	3	Lactuca sativa	152765	9
7	NZ_CP013182.1|kraken:taxid|1280	0	Staphylococcus aureus	478740	478844	5465	NC_007578.1	3	Lactuca sativa	152765	9
7	NZ_AP018922.1|kraken:taxid|1280	0	Staphylococcus aureus	479517	479621	5416	NC_007578.1	3	Lactuca sativa	152765	9
7	NZ_LS483316.1|kraken:taxid|1280	0	Staphylococcus aureus	480239	480343	5467	NC_007578.1	3	Lactuca sativa	152765	9
7	NZ_CP020354.1|kraken:taxid|1280	0	Staphylococcus aureus	480284	480388	5419	NC_007578.1	3	Lactuca sativa	152765	9
7	NZ_CP031670.1|kraken:taxid|1280	0	Staphylococcus aureus	480571	480675	5467	NC_007578.1	3	Lactuca sativa	152765	9
7	NZ_CP031667.1|kraken:taxid|1280	0	Staphylococcus aureus	480571	480675	5467	NC_007578.1	3	Lactuca sativa	152765	9
7	NZ_CP007676.1|kraken:taxid|1280	0	Staphylococcus aureus	481642	481746	5467	NC_007578.1	3	Lactuca sativa	152765	9
7	NZ_CP045468.1|kraken:taxid|1280	0	Staphylococcus aureus	481862	481966	5459	NC_007578.1	3	Lactuca sativa	152765	9
7	NZ_CP047851.1|kraken:taxid|1280	0	Staphylococcus aureus	483379	483483	5524	NC_007578.1	3	Lactuca sativa	152765	9
7	NZ_CP047021.1|kraken:taxid|1280	0	Staphylococcus aureus	483662	483766	5650	NC_007578.1	3	Lactuca sativa	152765	9
7	NZ_LT671859.1|kraken:taxid|46170	0	Staphylococcus aureus	483806	483910	5467	NC_007578.1	3	Lactuca sativa	152765	9
7	NZ_LR130518.1|kraken:taxid|1280	0	Staphylococcus aureus	485203	485307	5467	NC_007578.1	3	Lactuca sativa	152765	9
7	NZ_CP040560.1|kraken:taxid|1280	0	Staphylococcus aureus	485511	485615	5467	NC_007578.1	3	Lactuca sativa	152765	9
7	NZ_CP020956.1|kraken:taxid|1280	0	Staphylococcus aureus	486099	486203	5467	NC_007578.1	3	Lactuca sativa	152765	9
7	NZ_LR130509.1|kraken:taxid|1280	0	Staphylococcus aureus	486195	486299	5334	NC_007578.1	3	Lactuca sativa	152765	9
7	NZ_CP016398.1|kraken:taxid|1280	0	Staphylococcus aureus	486288	486392	5420	NC_007578.1	3	Lactuca sativa	152765	9
7	NZ_LT992467.1|kraken:taxid|1280	0	Staphylococcus aureus	487701	487805	8000	NC_007578.1	3	Lactuca sativa	152765	9
7	NZ_AP014652.1|kraken:taxid|46170	0	Staphylococcus aureus	490812	490916	5542	NC_007578.1	3	Lactuca sativa	152765	9
7	NZ_AP014653.1|kraken:taxid|46170	0	Staphylococcus aureus	490812	490916	5542	NC_007578.1	3	Lactuca sativa	152765	9
7	NZ_LR134086.1|kraken:taxid|1280	0	Staphylococcus aureus	492078	492182	5543	NC_007578.1	3	Lactuca sativa	152765	9
7	NZ_LS483319.1|kraken:taxid|1280	0	Staphylococcus aureus	492432	492536	5467	NC_007578.1	3	Lactuca sativa	152765	9
7	NZ_CP007659.1|kraken:taxid|46170	0	Staphylococcus aureus	492553	492657	5543	NC_007578.1	3	Lactuca sativa	152765	9
7	NZ_CP017115.1|kraken:taxid|1280	0	Staphylococcus aureus	492793	492897	5382	NC_007578.1	3	Lactuca sativa	152765	9
7	NZ_CP013132.1|kraken:taxid|1280	0	Staphylococcus aureus	492868	492972	5334	NC_007578.1	3	Lactuca sativa	152765	9
7	NZ_CP034349.1|kraken:taxid|46170	0	Staphylococcus aureus	493014	493118	11875	NC_007578.1	3	Lactuca sativa	152765	9
7	NZ_AP018923.1|kraken:taxid|1280	0	Staphylococcus aureus	493389	493493	5334	NC_007578.1	3	Lactuca sativa	152765	9
7	NZ_CP022682.1|kraken:taxid|1280	0	Staphylococcus aureus	493440	493544	5445	NC_007578.1	3	Lactuca sativa	152765	9
7	NZ_CP022717.1|kraken:taxid|1280	0	Staphylococcus aureus	493440	493544	5445	NC_007578.1	3	Lactuca sativa	152765	9
7	NZ_CP040619.1|kraken:taxid|1280	0	Staphylococcus aureus	495041	495145	5467	NC_007578.1	3	Lactuca sativa	152765	9
7	NZ_CP019574.1|kraken:taxid|1280	0	Staphylococcus aureus	495156	495260	5458	NC_007578.1	3	Lactuca sativa	152765	9
7	NZ_LN831036.1|kraken:taxid|1280	0	Staphylococcus aureus	495755	495859	5334	NC_007578.1	3	Lactuca sativa	152765	9
7	NZ_CP010402.1|kraken:taxid|46170	0	Staphylococcus aureus	496387	496491	5382	NC_007578.1	3	Lactuca sativa	152765	9
7	NZ_AP014921.1|kraken:taxid|1280	0	Staphylococcus aureus	496494	496598	5109	NC_007578.1	3	Lactuca sativa	152765	9
7	NZ_CP038460.1|kraken:taxid|1280	0	Staphylococcus aureus	496788	496892	5648	NC_007578.1	3	Lactuca sativa	152765	9
7	NZ_CP033505.1|kraken:taxid|1280	0	Staphylococcus aureus	496802	496906	5525	NC_007578.1	3	Lactuca sativa	152765	9
7	NZ_LT009690.1|kraken:taxid|1280	0	Staphylococcus aureus	497265	497369	5467	NC_007578.1	3	Lactuca sativa	152765	9
7	NZ_CP019591.2|kraken:taxid|1280	0	Staphylococcus aureus	497301	497405	10352	NC_007578.1	3	Lactuca sativa	152765	9
7	NZ_CP009828.1|kraken:taxid|1280	0	Staphylococcus aureus	499029	499133	5465	NC_007578.1	3	Lactuca sativa	152765	9
7	NZ_CP039448.1|kraken:taxid|1280	0	Staphylococcus aureus	499393	499497	5465	NC_007578.1	3	Lactuca sativa	152765	9
7	NZ_AP017377.1|kraken:taxid|1280	0	Staphylococcus aureus	499460	499564	5467	NC_007578.1	3	Lactuca sativa	152765	9
7	NZ_CP017091.1|kraken:taxid|46170	0	Staphylococcus aureus	499524	499628	5429	NC_007578.1	3	Lactuca sativa	152765	9
7	NZ_CP013616.1|kraken:taxid|1280	0	Staphylococcus aureus	499714	499818	5550	NC_007578.1	3	Lactuca sativa	152765	9
7	NZ_CP013218.1|kraken:taxid|46170	0	Staphylococcus aureus	499848	499952	5550	NC_007578.1	3	Lactuca sativa	152765	9
7	NZ_CP039156.1|kraken:taxid|46170	0	Staphylococcus aureus	499875	499979	5467	NC_007578.1	3	Lactuca sativa	152765	9
7	NZ_CP032051.1|kraken:taxid|1280	0	Staphylococcus aureus	500293	500397	5645	NC_007578.1	3	Lactuca sativa	152765	9
7	NZ_CP022902.1|kraken:taxid|1280	0	Staphylococcus aureus	500559	500663	5465	NC_007578.1	3	Lactuca sativa	152765	9
7	NZ_CP022906.1|kraken:taxid|1280	0	Staphylococcus aureus	500561	500665	5467	NC_007578.1	3	Lactuca sativa	152765	9
7	NZ_CP022908.1|kraken:taxid|1280	0	Staphylococcus aureus	500561	500665	5467	NC_007578.1	3	Lactuca sativa	152765	9
7	NZ_CP011147.1|kraken:taxid|1280	0	Staphylococcus aureus	501857	501961	5405	NC_007578.1	3	Lactuca sativa	152765	9
7	NZ_CP034259.1|kraken:taxid|1280	0	Staphylococcus aureus	502194	502298	5467	NC_007578.1	3	Lactuca sativa	152765	9
7	NZ_CP034002.1|kraken:taxid|1280	0	Staphylococcus aureus	502194	502298	5467	NC_007578.1	3	Lactuca sativa	152765	9
7	NZ_CP033990.1|kraken:taxid|1280	0	Staphylococcus aureus	502194	502298	5467	NC_007578.1	3	Lactuca sativa	152765	9
7	NZ_CP034008.1|kraken:taxid|1280	0	Staphylococcus aureus	502194	502298	5467	NC_007578.1	3	Lactuca sativa	152765	9
7	NZ_CP034014.1|kraken:taxid|1280	0	Staphylococcus aureus	502194	502298	5467	NC_007578.1	3	Lactuca sativa	152765	9
7	NZ_CP034005.1|kraken:taxid|1280	0	Staphylococcus aureus	502194	502298	5467	NC_007578.1	3	Lactuca sativa	152765	9
7	NZ_CP033999.1|kraken:taxid|1280	0	Staphylococcus aureus	502194	502298	5467	NC_007578.1	3	Lactuca sativa	152765	9
7	NZ_CP033996.1|kraken:taxid|1280	0	Staphylococcus aureus	502194	502298	5467	NC_007578.1	3	Lactuca sativa	152765	9
7	NZ_CP034011.1|kraken:taxid|1280	0	Staphylococcus aureus	502194	502298	5467	NC_007578.1	3	Lactuca sativa	152765	9
7	NZ_CP015817.1|kraken:taxid|1280	0	Staphylococcus aureus	503109	503213	5420	NC_007578.1	3	Lactuca sativa	152765	9
7	NZ_CP020959.1|kraken:taxid|1280	0	Staphylococcus aureus	503215	503319	1683	NC_007578.1	3	Lactuca sativa	152765	9
7	NZ_CP022290.1|kraken:taxid|46170	0	Staphylococcus aureus	503892	503996	3400	NC_007578.1	3	Lactuca sativa	152765	9
7	NZ_AP017320.1|kraken:taxid|1280	0	Staphylococcus aureus	505100	505204	5467	NC_007578.1	3	Lactuca sativa	152765	9
7	NZ_CP040665.1|kraken:taxid|1280	0	Staphylococcus aureus	506081	506185	5467	NC_007578.1	3	Lactuca sativa	152765	9
7	NZ_CP040623.1|kraken:taxid|1280	0	Staphylococcus aureus	506081	506185	5467	NC_007578.1	3	Lactuca sativa	152765	9
7	NZ_CP020957.1|kraken:taxid|1280	0	Staphylococcus aureus	506200	506304	3400	NC_007578.1	3	Lactuca sativa	152765	9
7	NZ_LT598688.1|kraken:taxid|1280	0	Staphylococcus aureus	506312	506416	5467	NC_007578.1	3	Lactuca sativa	152765	9
7	NZ_CP023391.1|kraken:taxid|46170	0	Staphylococcus aureus	506318	506422	5467	NC_007578.1	3	Lactuca sativa	152765	9
7	NZ_CP007672.1|kraken:taxid|1280	0	Staphylococcus aureus	506375	506479	5467	NC_007578.1	3	Lactuca sativa	152765	9
7	NZ_CP029663.1|kraken:taxid|1280	0	Staphylococcus aureus	506845	506949	1682	NC_007578.1	3	Lactuca sativa	152765	9
7	NZ_CP031779.1|kraken:taxid|1280	0	Staphylococcus aureus	506849	506953	5467	NC_007578.1	3	Lactuca sativa	152765	9
7	NZ_CP007657.1|kraken:taxid|1280	0	Staphylococcus aureus	506852	506956	5467	NC_007578.1	3	Lactuca sativa	152765	9
7	NZ_CP029087.1|kraken:taxid|1280	0	Staphylococcus aureus	507126	507230	5467	NC_007578.1	3	Lactuca sativa	152765	9
7	NZ_CP017090.1|kraken:taxid|1280	0	Staphylococcus aureus	508223	508327	5464	NC_007578.1	3	Lactuca sativa	152765	9
7	NZ_CP009681.1|kraken:taxid|46170	0	Staphylococcus aureus	508347	508451	9179	NC_007578.1	3	Lactuca sativa	152765	9
7	NZ_CP029673.1|kraken:taxid|1280	0	Staphylococcus aureus	508637	508741	5396	NC_007578.1	3	Lactuca sativa	152765	9
7	NZ_CP019592.1|kraken:taxid|1280	0	Staphylococcus aureus	509736	509840	5550	NC_007578.1	3	Lactuca sativa	152765	9
7	NZ_CP011685.1|kraken:taxid|1280	0	Staphylococcus aureus	509839	509943	5465	NC_007578.1	3	Lactuca sativa	152765	9
7	NZ_CP020960.1|kraken:taxid|1280	0	Staphylococcus aureus	510445	510549	5405	NC_007578.1	3	Lactuca sativa	152765	9
7	NZ_LN626917.1|kraken:taxid|1280	0	Staphylococcus aureus	510509	510613	5558	NC_007578.1	3	Lactuca sativa	152765	9
7	NZ_AP019542.1|kraken:taxid|1280	0	Staphylococcus aureus	511127	511231	5467	NC_007578.1	3	Lactuca sativa	152765	9
7	NZ_CP031886.1|kraken:taxid|1280	0	Staphylococcus aureus	511564	511668	3413	NC_007578.1	3	Lactuca sativa	152765	9
7	NZ_CP012593.1|kraken:taxid|1280	0	Staphylococcus aureus	511877	511981	5466	NC_007578.1	3	Lactuca sativa	152765	9
7	NZ_CP014432.1|kraken:taxid|1280	0	Staphylococcus aureus	512034	512138	5467	NC_007578.1	3	Lactuca sativa	152765	9
7	NZ_CP014438.1|kraken:taxid|1280	0	Staphylococcus aureus	512034	512138	5467	NC_007578.1	3	Lactuca sativa	152765	9
7	NZ_CP014441.1|kraken:taxid|1280	0	Staphylococcus aureus	512034	512138	5467	NC_007578.1	3	Lactuca sativa	152765	9
7	NZ_CP038268.1|kraken:taxid|1280	0	Staphylococcus aureus	512289	512393	5191	NC_007578.1	3	Lactuca sativa	152765	9
7	NZ_AP019543.1|kraken:taxid|1280	0	Staphylococcus aureus	512458	512562	5467	NC_007578.1	3	Lactuca sativa	152765	9
7	NZ_AP019545.1|kraken:taxid|1280	0	Staphylococcus aureus	512459	512563	5467	NC_007578.1	3	Lactuca sativa	152765	9
7	NZ_LT699704.1|kraken:taxid|1280	0	Staphylococcus aureus	512539	512643	5424	NC_007578.1	3	Lactuca sativa	152765	9
7	NZ_CP020019.1|kraken:taxid|1280	0	Staphylococcus aureus	513676	513780	5430	NC_007578.1	3	Lactuca sativa	152765	9
7	NZ_CP022905.1|kraken:taxid|1280	0	Staphylococcus aureus	514534	514638	5572	NC_007578.1	3	Lactuca sativa	152765	9
7	NZ_CP022893.1|kraken:taxid|1280	0	Staphylococcus aureus	514561	514665	5572	NC_007578.1	3	Lactuca sativa	152765	9
7	NZ_CP022894.1|kraken:taxid|1280	0	Staphylococcus aureus	514561	514665	5572	NC_007578.1	3	Lactuca sativa	152765	9
7	NZ_CP019117.1|kraken:taxid|1280	0	Staphylococcus aureus	514676	514780	5506	NC_007578.1	3	Lactuca sativa	152765	9
7	NZ_CP029627.1|kraken:taxid|1280	0	Staphylococcus aureus	514739	514843	5525	NC_007578.1	3	Lactuca sativa	152765	9
7	NZ_CP029629.1|kraken:taxid|1280	0	Staphylococcus aureus	514784	514888	5525	NC_007578.1	3	Lactuca sativa	152765	9
7	NZ_LS483317.1|kraken:taxid|1280	0	Staphylococcus aureus	515076	515180	5466	NC_007578.1	3	Lactuca sativa	152765	9
7	NZ_CP029678.1|kraken:taxid|1280	0	Staphylococcus aureus	515248	515352	5467	NC_007578.1	3	Lactuca sativa	152765	9
7	NZ_LR134090.1|kraken:taxid|1280	0	Staphylococcus aureus	515365	515469	1683	NC_007578.1	3	Lactuca sativa	152765	9
7	NZ_CP031888.1|kraken:taxid|1280	0	Staphylococcus aureus	516081	516185	5467	NC_007578.1	3	Lactuca sativa	152765	9
7	NZ_CP031890.1|kraken:taxid|1280	0	Staphylococcus aureus	516093	516197	5467	NC_007578.1	3	Lactuca sativa	152765	9
7	NZ_LR027877.1|kraken:taxid|1280	0	Staphylococcus aureus	516376	516480	5467	NC_007578.1	3	Lactuca sativa	152765	9
7	NZ_CP014362.1|kraken:taxid|1280	0	Staphylococcus aureus	516434	516538	5467	NC_007578.1	3	Lactuca sativa	152765	9
7	NZ_CP014365.1|kraken:taxid|1280	0	Staphylococcus aureus	516434	516538	5467	NC_007578.1	3	Lactuca sativa	152765	9
7	NZ_CP009423.1|kraken:taxid|46170	0	Staphylococcus aureus	516434	516538	5467	NC_007578.1	3	Lactuca sativa	152765	9
7	NZ_CP014397.1|kraken:taxid|1280	0	Staphylococcus aureus	516464	516568	5467	NC_007578.1	3	Lactuca sativa	152765	9
7	NZ_CP014392.1|kraken:taxid|1280	0	Staphylococcus aureus	516464	516568	5467	NC_007578.1	3	Lactuca sativa	152765	9
7	NZ_CP014376.1|kraken:taxid|1280	0	Staphylococcus aureus	516464	516568	5467	NC_007578.1	3	Lactuca sativa	152765	9
7	NZ_CP014402.1|kraken:taxid|1280	0	Staphylococcus aureus	516464	516568	5467	NC_007578.1	3	Lactuca sativa	152765	9
7	NZ_CP014371.1|kraken:taxid|1280	0	Staphylococcus aureus	516464	516568	5467	NC_007578.1	3	Lactuca sativa	152765	9
7	NZ_CP014387.1|kraken:taxid|1280	0	Staphylococcus aureus	516464	516568	5467	NC_007578.1	3	Lactuca sativa	152765	9
7	NZ_CP014384.1|kraken:taxid|1280	0	Staphylococcus aureus	516512	516616	5467	NC_007578.1	3	Lactuca sativa	152765	9
7	NZ_CP014435.1|kraken:taxid|1280	0	Staphylococcus aureus	516553	516657	5467	NC_007578.1	3	Lactuca sativa	152765	9
7	NZ_CP014426.1|kraken:taxid|1280	0	Staphylococcus aureus	516553	516657	5467	NC_007578.1	3	Lactuca sativa	152765	9
7	NZ_CP014420.1|kraken:taxid|1280	0	Staphylococcus aureus	516553	516657	5467	NC_007578.1	3	Lactuca sativa	152765	9
7	NZ_CP014409.1|kraken:taxid|1280	0	Staphylococcus aureus	516553	516657	5467	NC_007578.1	3	Lactuca sativa	152765	9
7	NZ_CP014381.1|kraken:taxid|1280	0	Staphylococcus aureus	516553	516657	5467	NC_007578.1	3	Lactuca sativa	152765	9
7	NZ_CP014412.1|kraken:taxid|1280	0	Staphylococcus aureus	516553	516657	5467	NC_007578.1	3	Lactuca sativa	152765	9
7	NZ_CP014429.1|kraken:taxid|1280	0	Staphylococcus aureus	516553	516657	5467	NC_007578.1	3	Lactuca sativa	152765	9
7	NZ_CP014368.1|kraken:taxid|1280	0	Staphylococcus aureus	516553	516657	5467	NC_007578.1	3	Lactuca sativa	152765	9
7	NZ_CP014423.1|kraken:taxid|1280	0	Staphylococcus aureus	516553	516657	5467	NC_007578.1	3	Lactuca sativa	152765	9
7	NZ_CP014444.1|kraken:taxid|1280	0	Staphylococcus aureus	516557	516661	5467	NC_007578.1	3	Lactuca sativa	152765	9
7	NZ_CP014407.1|kraken:taxid|1280	0	Staphylococcus aureus	516557	516661	5467	NC_007578.1	3	Lactuca sativa	152765	9
7	NZ_CP014415.1|kraken:taxid|1280	0	Staphylococcus aureus	516557	516661	5467	NC_007578.1	3	Lactuca sativa	152765	9
7	NZ_CP007690.1|kraken:taxid|1280	0	Staphylococcus aureus	516617	516721	5467	NC_007578.1	3	Lactuca sativa	152765	9
7	NZ_CP020741.1|kraken:taxid|1280	0	Staphylococcus aureus	516680	516784	5465	NC_007578.1	3	Lactuca sativa	152765	9
7	NZ_CP029031.1|kraken:taxid|46170	0	Staphylococcus aureus	516723	516827	5467	NC_007578.1	3	Lactuca sativa	152765	9
7	NZ_CP029032.1|kraken:taxid|46170	0	Staphylococcus aureus	516723	516827	5467	NC_007578.1	3	Lactuca sativa	152765	9
7	NZ_CP029030.1|kraken:taxid|46170	0	Staphylococcus aureus	516723	516827	5467	NC_007578.1	3	Lactuca sativa	152765	9
7	NZ_CP010298.1|kraken:taxid|1280	0	Staphylococcus aureus	516724	516828	5089	NC_007578.1	3	Lactuca sativa	152765	9
7	NZ_CP010300.1|kraken:taxid|1280	0	Staphylococcus aureus	516725	516829	3350	NC_007578.1	3	Lactuca sativa	152765	9
7	NZ_CP010295.1|kraken:taxid|1280	0	Staphylococcus aureus	516725	516829	3350	NC_007578.1	3	Lactuca sativa	152765	9
7	NZ_CP010299.1|kraken:taxid|1280	0	Staphylococcus aureus	516725	516829	3350	NC_007578.1	3	Lactuca sativa	152765	9
7	NZ_CP010297.1|kraken:taxid|1280	0	Staphylococcus aureus	516725	516829	3350	NC_007578.1	3	Lactuca sativa	152765	9
7	NZ_CP010296.1|kraken:taxid|1280	0	Staphylococcus aureus	516725	516829	3350	NC_007578.1	3	Lactuca sativa	152765	9
7	NZ_CP047830.1|kraken:taxid|1280	0	Staphylococcus aureus	517214	517318	3400	NC_007578.1	3	Lactuca sativa	152765	9
7	NZ_CP019590.1|kraken:taxid|1280	0	Staphylococcus aureus	517400	517504	5467	NC_007578.1	3	Lactuca sativa	152765	9
7	NZ_LR027870.1|kraken:taxid|1280	0	Staphylococcus aureus	517576	517680	5466	NC_007578.1	3	Lactuca sativa	152765	9
7	NZ_LS483484.1|kraken:taxid|1280	0	Staphylococcus aureus	517630	517734	5508	NC_007578.1	3	Lactuca sativa	152765	9
7	NZ_CP029667.1|kraken:taxid|1280	0	Staphylococcus aureus	518759	518863	6731	NC_007578.1	3	Lactuca sativa	152765	9
7	NZ_CP007670.1|kraken:taxid|1280	0	Staphylococcus aureus	519665	519769	5467	NC_007578.1	3	Lactuca sativa	152765	9
7	NZ_CP029653.1|kraken:taxid|1280	0	Staphylococcus aureus	520791	520895	5207	NC_007578.1	3	Lactuca sativa	152765	9
7	NZ_LS483311.1|kraken:taxid|1280	0	Staphylococcus aureus	521463	521567	3418	NC_007578.1	3	Lactuca sativa	152765	9
7	NZ_CP038612.1|kraken:taxid|1280	0	Staphylococcus aureus	521852	521956	5564	NC_007578.1	3	Lactuca sativa	152765	9
7	NZ_LR134271.1|kraken:taxid|1280	0	Staphylococcus aureus	522864	522968	1683	NC_007578.1	3	Lactuca sativa	152765	9
7	NZ_LS483301.1|kraken:taxid|1280	0	Staphylococcus aureus	523423	523527	5466	NC_007578.1	3	Lactuca sativa	152765	9
7	NZ_LR134085.1|kraken:taxid|1280	0	Staphylococcus aureus	524222	524326	5467	NC_007578.1	3	Lactuca sativa	152765	9
7	NZ_CP040622.1|kraken:taxid|1280	0	Staphylococcus aureus	525017	525121	5466	NC_007578.1	3	Lactuca sativa	152765	9
7	NZ_CP040625.1|kraken:taxid|1280	0	Staphylococcus aureus	525017	525121	5466	NC_007578.1	3	Lactuca sativa	152765	9
7	NZ_CP042650.1|kraken:taxid|1280	0	Staphylococcus aureus	526825	526929	5526	NC_007578.1	3	Lactuca sativa	152765	9
7	NZ_CP013619.1|kraken:taxid|1280	0	Staphylococcus aureus	528670	528774	5550	NC_007578.1	3	Lactuca sativa	152765	9
7	NZ_CP026070.1|kraken:taxid|1280	0	Staphylococcus aureus	528865	528969	5171	NC_007578.1	3	Lactuca sativa	152765	9
7	NZ_CP038819.1|kraken:taxid|1280	0	Staphylococcus aureus	529484	529588	5559	NC_007578.1	3	Lactuca sativa	152765	9
7	NZ_CP038270.1|kraken:taxid|1280	0	Staphylococcus aureus	529836	529940	5528	NC_007578.1	3	Lactuca sativa	152765	9
7	NZ_CP022582.1|kraken:taxid|1280	0	Staphylococcus aureus	530026	530130	5467	NC_007578.1	3	Lactuca sativa	152765	9
7	NZ_LR027876.1|kraken:taxid|1280	0	Staphylococcus aureus	530076	530180	5464	NC_007578.1	3	Lactuca sativa	152765	9
7	NZ_CP012692.1|kraken:taxid|1280	0	Staphylococcus aureus	530680	530784	5467	NC_007578.1	3	Lactuca sativa	152765	9
7	NZ_LR027869.1|kraken:taxid|1280	0	Staphylococcus aureus	531438	531542	5465	NC_007578.1	3	Lactuca sativa	152765	9
7	NZ_CP022903.1|kraken:taxid|1280	0	Staphylococcus aureus	533162	533266	6904	NC_007578.1	3	Lactuca sativa	152765	9
7	NZ_CP029675.1|kraken:taxid|1280	0	Staphylococcus aureus	533790	533894	5465	NC_007578.1	3	Lactuca sativa	152765	9
7	NZ_CP007674.1|kraken:taxid|1280	0	Staphylococcus aureus	534177	534281	3400	NC_007578.1	3	Lactuca sativa	152765	9
7	NZ_CP022904.1|kraken:taxid|1280	0	Staphylococcus aureus	534494	534598	6904	NC_007578.1	3	Lactuca sativa	152765	9
7	NZ_CP007499.1|kraken:taxid|1280	0	Staphylococcus aureus	535143	535247	5467	NC_007578.1	3	Lactuca sativa	152765	9
7	NZ_CP038850.1|kraken:taxid|1280	0	Staphylococcus aureus	535279	535383	8542	NC_007578.1	3	Lactuca sativa	152765	9
7	NZ_CP034102.1|kraken:taxid|1280	0	Staphylococcus aureus	536091	536195	5564	NC_007578.1	3	Lactuca sativa	152765	9
[truncated: 723 more rows]
