# Supplementary material for: Use of a taxon-specific reference database for accurate metagenomics-based pathogen detection of Listeria monocytogenes in turkey deli meat and spinach
Source: BMC Genomics. 2023 Jun 27;24:361. doi: 10.1186/s12864-023-09338-w (PMC10303765; doi:10.1186/s12864-023-09338-w)
Supplement: Supplementary file 5 — Additional file 5. [file 12864_2023_9338_MOESM5_ESM.xlsx]

## Sheet: Additional_file_5
Additional File 5. Average number of distinct k-minimizers. File contains the average number of distinct k-minimizers reported by Kraken 2 for both the universal and FBP-specific reference databases for test datasets with genomic DNA extraction performed using the Zymo Research Quick-DNA Fecal/Soil Microbe.
Dataset	Sample Type	Spike-in Level	Extraction Kit	Analysis Parameter(s)	Classifier	Database	Average Number of Distinct k-minimizers
M1-Z	RTE-Turkey	High	Zymo Research Quick-DNA Fecal/Soil Microbe	Filtered (fastp) + Host Removed (Bowtie2) + Confidence Score (--confidence = 0.1)	Kraken2	UNIVERSAL	775.5
M2-Z	RTE-Turkey	Medium	Zymo Research Quick-DNA Fecal/Soil Microbe	Filtered (fastp) + Host Removed (Bowtie2) + Confidence Score (--confidence = 0.1)	Kraken2	UNIVERSAL	110
M3-Z	RTE-Turkey	Low	Zymo Research Quick-DNA Fecal/Soil Microbe	Filtered (fastp) + Host Removed (Bowtie2) + Confidence Score (--confidence = 0.1)	Kraken2	UNIVERSAL	0
S1-Z	Spinach	High	Zymo Research Quick-DNA Fecal/Soil Microbe	Filtered (fastp) + Host Removed (Bowtie2) + Confidence Score (--confidence = 0.1)	Kraken2	UNIVERSAL	2317.5
S2-Z	Spinach	Medium	Zymo Research Quick-DNA Fecal/Soil Microbe	Filtered (fastp) + Host Removed (Bowtie2) + Confidence Score (--confidence = 0.1)	Kraken2	UNIVERSAL	150.5
S3-Z	Spinach	Low	Zymo Research Quick-DNA Fecal/Soil Microbe	Filtered (fastp) + Host Removed (Bowtie2) + Confidence Score (--confidence = 0.1)	Kraken2	UNIVERSAL	77.5
M1-Z	RTE-Turkey	High	Zymo Research Quick-DNA Fecal/Soil Microbe	Filtered (fastp) + Host Removed (Bowtie2) + Confidence Score (--confidence = 0.1)	Kraken2	FBP	782
M2-Z	RTE-Turkey	Medium	Zymo Research Quick-DNA Fecal/Soil Microbe	Filtered (fastp) + Host Removed (Bowtie2) + Confidence Score (--confidence = 0.1)	Kraken2	FBP	110
M3-Z	RTE-Turkey	Low	Zymo Research Quick-DNA Fecal/Soil Microbe	Filtered (fastp) + Host Removed (Bowtie2) + Confidence Score (--confidence = 0.1)	Kraken2	FBP	0
S1-Z	Spinach	High	Zymo Research Quick-DNA Fecal/Soil Microbe	Filtered (fastp) + Host Removed (Bowtie2) + Confidence Score (--confidence = 0.1)	Kraken2	FBP	2378.5
S2-Z	Spinach	Medium	Zymo Research Quick-DNA Fecal/Soil Microbe	Filtered (fastp) + Host Removed (Bowtie2) + Confidence Score (--confidence = 0.1)	Kraken2	FBP	157.5
S3-Z	Spinach	Low	Zymo Research Quick-DNA Fecal/Soil Microbe	Filtered (fastp) + Host Removed (Bowtie2) + Confidence Score (--confidence = 0.1)	Kraken2	FBP	84.5
