# Supplementary material for: Use of a taxon-specific reference database for accurate metagenomics-based pathogen detection of Listeria monocytogenes in turkey deli meat and spinach
Source: BMC Genomics. 2023 Jun 27;24:361. doi: 10.1186/s12864-023-09338-w (PMC10303765; doi:10.1186/s12864-023-09338-w)
Supplement: Supplementary file 6 — Additional file 6. [file 12864_2023_9338_MOESM6_ESM.xlsx]

## Sheet: Additional_file_6
Additional File 6. Percent completeness and contamination of genomes in the Foodborne Pathogen (FBP)- specific reference database. File contains the results obtained from running checkM on the FBP-specific reference database with a focus on Listeria genomes.
		Completeness (%)				Contamination (%)
Reference Genome	Number of Genomes in FBP-specific Reference Database	1	≥95%	≥90%	<90%	0	≤5%	≤10%	>10%
All bacterial genomes	3789	0.05	65.87	20.82	13.25	14.57	85.22	0.16	0.05
Listeria_monocytogenes	203	0	0	99.5	0.5	55.17	44.83	0	0
Listeria_grayi	1	0	0	100	0	100	0	0	0
Listeria_innocua	2	0	0	100	0	0	100	0	0
Listeria_ivanovii	8	0	62.5	37.5	0	0	100	0	0
Listeria_seeligeri	1	0	0	100	0	100	0	0	0
Listeria_weihenstephanensis	1	0	0	100	0	0	100	0	0
Listeria_welshimeri	2	0	0	100	0	100	0	0	0
Listeria spp.	1	0	0	100	0	100	0	0	0
