# Supplementary material for: Use of a taxon-specific reference database for accurate metagenomics-based pathogen detection of Listeria monocytogenes in turkey deli meat and spinach
Source: BMC Genomics. 2023 Jun 27;24:361. doi: 10.1186/s12864-023-09338-w (PMC10303765; doi:10.1186/s12864-023-09338-w)
Supplement: Supplementary file 7 — Additional file 7. [file 12864_2023_9338_MOESM7_ESM.xlsx]

## Sheet: Universal_DB
Additional File 7. Reference Genomes.
Reference Genome
Absiella_argi_strain_N6H1_5-tax1671597-GCF_010537155.1_ASM1053715v1_genomic-dustmasked.fna
Absiella_sp_9CBEGH2-tax2583452-GCF_010537335.1_ASM1053733v1_genomic-dustmasked.fna
Acaryochloris_marina_MBIC11017-tax329726-GCF_000018105.1_ASM1810v1_genomic-dustmasked.fna
Acetoanaerobium_sticklandii_strain_DSM_519-tax1511-GCF_000196455.1_ASM19645v1_genomic-dustmasked.fna
Acetobacteraceae_bacterium_strain_868-tax1909293-GCF_004843345.1_ASM484334v1_genomic-dustmasked.fna
Acetobacteraceae_bacterium_strain_880-tax1909293-GCF_004843165.1_ASM484316v1_genomic-dustmasked.fna
Acetobacter_aceti_strain_TMW2_1153-tax435-GCF_002005445.1_ASM200544v1_genomic-dustmasked.fna
Acetobacter_ascendens_strain_LMG_1590-tax481146-GCF_001766235.1_ASM176623v1_genomic-dustmasked.fna
Acetobacter_ascendens_strain_LMG_1591-tax481146-GCF_001766255.1_ASM176625v1_genomic-dustmasked.fna
Acetobacter_ascendens_strain_SRCM101447-tax481146-GCF_002173775.1_ASM217377v1_genomic-dustmasked.fna
Acetobacterium_woodii_DSM_1030-tax931626-GCF_000247605.1_ASM24760v1_genomic-dustmasked.fna
Acetobacter_orientalis_strain_FAN1-tax146474-GCF_003966365.1_Acetorien_assembly01_genomic-dustmasked.fna
Acetobacter_oryzifermentans_strain_dm-tax1633874-GCF_002220195.1_ASM222019v1_genomic-dustmasked.fna
Acetobacter_oryzifermentans_strain_SLV_7-tax1633874-GCF_001628715.1_ASM162871v1_genomic-dustmasked.fna
Acetobacter_oryzoeni_strain_B6-tax2500548-GCF_004014775.2_ASM401477v2_genomic-dustmasked.fna
Acetobacter_pasteurianus_386B-tax1266844-GCF_000723785.2_AP1_genomic-dustmasked.fna
Acetobacter_pasteurianus_IFO_3283_01_42C_strain_IFO_3283_substr_IFO_3283_01_42C-tax634458-GCF_000010945.1_ASM1094v1_genomic-dustmasked.fna
Acetobacter_pasteurianus_IFO_3283_01_strain_IFO_3283_substr_IFO_3283_01-tax634452-GCF_000010825.1_ASM1082v1_genomic-dustmasked.fna
Acetobacter_pasteurianus_IFO_3283_03_strain_IFO_3283_substr_IFO_3283_03-tax634453-GCF_000010845.1_ASM1084v1_genomic-dustmasked.fna
Acetobacter_pasteurianus_IFO_3283_07_strain_IFO_3283_substr_IFO_3283_07-tax634454-GCF_000010865.1_ASM1086v1_genomic-dustmasked.fna
Acetobacter_pasteurianus_IFO_3283_12_strain_IFO_3283_substr_IFO_3283_12-tax634459-GCF_000010965.1_ASM1096v1_genomic-dustmasked.fna
Acetobacter_pasteurianus_IFO_3283_22_strain_IFO_3283_substr_IFO_3283_22-tax634455-GCF_000010885.1_ASM1088v1_genomic-dustmasked.fna
Acetobacter_pasteurianus_IFO_3283_26_strain_IFO_3283_substr_IFO_3283_26-tax634456-GCF_000010905.1_ASM1090v1_genomic-dustmasked.fna
Acetobacter_pasteurianus_IFO_3283_32_strain_IFO_3283_substr_IFO_3283_32-tax634457-GCF_000010925.1_ASM1092v1_genomic-dustmasked.fna
Acetobacter_pasteurianus_NBRC_101655-tax1006554-GCF_000241585.2_ASM24158v3_genomic-dustmasked.fna
Acetobacter_pasteurianus_strain_Ab3-tax438-GCF_001183745.1_ASM118374v1_genomic-dustmasked.fna
Acetobacter_pasteurianus_strain_CICC_22518-tax438-GCF_009914215.1_ASM991421v1_genomic-dustmasked.fna
Acetobacter_pasteurianus_subsp_pasteurianus_strain_SRCM101342-tax481145-GCF_002173735.1_ASM217373v1_genomic-dustmasked.fna
Acetobacter_pasteurianus_subsp_pasteurianus_strain_SRCM101468-tax481145-GCF_002202135.1_ASM220213v1_genomic-dustmasked.fna
Acetobacter_persici_strain_TMW2_1084-tax1076596-GCF_002006565.1_ASM200656v1_genomic-dustmasked.fna
Acetobacter_pomorum_strain_BDGP5-tax65959-GCF_002456135.1_ASM245613v1_genomic-dustmasked.fna
Acetobacter_pomorum_strain_SH-tax65959-GCF_003391275.1_ASM339127v1_genomic-dustmasked.fna
Acetobacter_senegalensis_strain_108B-tax446692-GCF_001499615.1_Acetobacter_senegalensis_108B_genomic-dustmasked.fna
Acetobacter_sp_JWB-tax2259883-GCF_003323795.1_ASM332379v1_genomic-dustmasked.fna
Acetobacter_sp_KACC_21233-tax2592655-GCF_008365315.1_ASM836531v1_genomic-dustmasked.fna
Acetobacter_tropicalis_strain_BDGP1-tax104102-GCF_002549835.1_ASM254983v1_genomic-dustmasked.fna
Acetohalobium_arabaticum_DSM_5501-tax574087-GCF_000144695.1_ASM14469v1_genomic-dustmasked.fna
Acetomicrobium_mobile_DSM_13181-tax891968-GCF_000266925.1_ASM26692v1_genomic-dustmasked.fna
Acholeplasma_axanthum_strain_NCTC10138-tax29552-GCF_900660745.1_57728_G01-3_genomic-dustmasked.fna
Acholeplasma_brassicae_strain_O502-tax61635-GCF_000967915.1_ASM96791v1_genomic-dustmasked.fna
Acholeplasma_hippikon_strain_NCTC10172-tax264636-GCF_900660755.1_57792_F01-3_genomic-dustmasked.fna
Acholeplasma_laidlawii_PG_8A-tax441768-GCF_000018785.1_ASM1878v1_genomic-dustmasked.fna
Acholeplasma_laidlawii_strain_NCTC10116-tax2148-GCF_900476025.1_50465_E02_genomic-dustmasked.fna
Acholeplasma_oculi-tax35623-GCF_000953195.1_Acholeplasma_oculi_strain_19L_genomic-dustmasked.fna
Acholeplasma_palmae_J233-tax1318466-GCF_000968055.1_ASM96805v1_genomic-dustmasked.fna
Achromobacter_denitrificans_strain_PheN1-tax32002-GCF_003812265.1_ASM381226v1_genomic-dustmasked.fna
Achromobacter_denitrificans_strain_PR1-tax32002-GCF_002205315.1_ASM220531v1_genomic-dustmasked.fna
Achromobacter_denitrificans_strain_USDA_ARS_USMARC_56712-tax32002-GCF_001514355.1_ASM151435v1_genomic-dustmasked.fna
Achromobacter_insolitus_strain_DSM_23807-tax217204-GCF_001971645.1_ASM197164v1_genomic-dustmasked.fna
Achromobacter_insolitus_strain_FDAARGOS_88-tax217204-GCF_000783435.2_ASM78343v2_genomic-dustmasked.fna
Achromobacter_insolitus_strain_LCu2-tax217204-GCF_008245125.1_ASM824512v1_genomic-dustmasked.fna
Achromobacter_insolitus_strain_NCTC13520-tax217204-GCF_900637265.1_50432_C01_genomic-dustmasked.fna
Achromobacter_spanius_strain_DSM_23806-tax217203-GCF_002812705.1_ASM281270v1_genomic-dustmasked.fna
Achromobacter_spanius_strain_MYb73-tax217203-GCF_002966795.1_ASM296679v1_genomic-dustmasked.fna
Achromobacter_spanius_strain_NCTC13519-tax217203-GCF_900636675.1_43781_F01_genomic-dustmasked.fna
Achromobacter_spanius_strain_UQ283-tax217203-GCF_003994415.1_ASM399441v1_genomic-dustmasked.fna
Achromobacter_sp_AONIH1-tax1758194-GCF_002902905.1_ASM290290v1_genomic-dustmasked.fna
Achromobacter_sp_B7-tax2282475-GCF_003600685.1_ASM360068v1_genomic-dustmasked.fna
Achromobacter_xylosoxidans_A8-tax762376-GCF_000165835.1_ASM16583v1_genomic-dustmasked.fna
Achromobacter_xylosoxidans_strain_AX1-tax85698-GCF_008432465.1_ASM843246v1_genomic-dustmasked.fna
Achromobacter_xylosoxidans_strain_DN002-tax85698-GCF_009363015.1_ASM936301v1_genomic-dustmasked.fna
Achromobacter_xylosoxidans_strain_FDAARGOS_147-tax85698-GCF_001558755.2_ASM155875v2_genomic-dustmasked.fna
Achromobacter_xylosoxidans_strain_FDAARGOS_150-tax85698-GCF_001559195.1_ASM155919v2_genomic-dustmasked.fna
Achromobacter_xylosoxidans_strain_FDAARGOS_162-tax85698-GCF_001558915.1_ASM155891v2_genomic-dustmasked.fna
Achromobacter_xylosoxidans_strain_MN001-tax85698-GCF_001051055.1_ASM105105v1_genomic-dustmasked.fna
Achromobacter_xylosoxidans_strain_NCTC10807-tax85698-GCF_001457475.1_NCTC10807_genomic-dustmasked.fna
Achromobacter_xylosoxidans_strain_NCTC10808-tax85698-GCF_900475575.1_44257_A01_genomic-dustmasked.fna
Achromobacter_xylosoxidans-tax85698-GCF_900009115.1_BN2877_genomic-dustmasked.fna
Achromobacter_xylosoxidans-tax85698-GCF_900009125.1_BN2905_genomic-dustmasked.fna
Achromobacter_xylosoxidans-tax85698-GCF_900010105.1_R8_genomic-dustmasked.fna
Acidaminococcus_fermentans_DSM_20731-tax591001-GCF_000025305.1_ASM2530v1_genomic-dustmasked.fna
Acidaminococcus_intestini_RyC_MR95-tax568816-GCF_000230275.1_ASM23027v1_genomic-dustmasked.fna
Acidibrevibacterium_fodinaquatile_strain_G45_3-tax1969806-GCF_003352165.1_ASM335216v1_genomic-dustmasked.fna
Acidiferrobacter_sp_SPIII_3-tax1281578-GCF_003184265.1_ASM318426v1_genomic-dustmasked.fna
Acidihalobacter_prosperus_strain_F5-tax160660-GCF_001753245.1_ASM175324v1_genomic-dustmasked.fna
Acidimicrobium_ferrooxidans_DSM_10331-tax525909-GCF_000023265.1_ASM2326v1_genomic-dustmasked.fna
Acidiphilium_cryptum_JF_5-tax349163-GCF_000016725.1_ASM1672v1_genomic-dustmasked.fna
Acidiphilium_multivorum_AIU301-tax926570-GCF_000202835.1_ASM20283v1_genomic-dustmasked.fna
Acidipropionibacterium_acidipropionici_ATCC_4875-tax1171373-GCF_000310065.1_ASM31006v1_genomic-dustmasked.fna
Acidipropionibacterium_acidipropionici_strain_ATCC_55737-tax1748-GCF_001602115.1_ASM160211v1_genomic-dustmasked.fna
Acidipropionibacterium_acidipropionici_strain_CGMCC_1_2230-tax1748-GCF_001441165.1_ASM144116v1_genomic-dustmasked.fna
Acidipropionibacterium_acidipropionici_strain_F3E8-tax1748-GCF_001855335.1_ASM185533v1_genomic-dustmasked.fna
Acidipropionibacterium_acidipropionici_strain_FAM_19036-tax1748-GCF_005890155.1_ASM589015v1_genomic-dustmasked.fna
Acidipropionibacterium_acidipropionici_strain_WGS7-tax1748-GCF_003956085.1_ASM395608v1_genomic-dustmasked.fna
Acidipropionibacterium_acidipropionici_strain_WSH1105-tax1748-GCF_001975205.1_ASM197520v1_genomic-dustmasked.fna
Acidipropionibacterium_jensenii_strain_FAM_19038-tax1749-GCF_005890135.1_ASM589013v1_genomic-dustmasked.fna
Acidipropionibacterium_jensenii_strain_JS279-tax1749-GCF_004011075.1_ASM401107v1_genomic-dustmasked.fna
Acidipropionibacterium_jensenii_strain_JS280-tax1749-GCF_004011055.1_ASM401105v1_genomic-dustmasked.fna
Acidipropionibacterium_jensenii_strain_NCTC13652-tax1749-GCF_900637925.1_52941_C01_genomic-dustmasked.fna
Acidipropionibacterium_virtanenii_strain_JS278-tax2057246-GCF_003325455.1_ASM332545v1_genomic-dustmasked.fna
Acidisarcina_polymorpha_strain_SBC82-tax2211140-GCF_003330725.1_ASM333072v1_genomic-dustmasked.fna
Acidithiobacillus_caldus_ATCC_51756-tax637389-GCF_000175575.2_ASM17557v2_genomic-dustmasked.fna
Acidithiobacillus_caldus_SM_1-tax990288-GCF_000221025.1_ASM22102v1_genomic-dustmasked.fna
Acidithiobacillus_caldus_strain_MTH_04-tax33059-GCF_001650235.3_ASM165023v3_genomic-dustmasked.fna
Acidithiobacillus_ferridurans_strain_JCM_18981-tax1232575-GCF_003966655.1_ASM396665v1_genomic-dustmasked.fna
Acidithiobacillus_ferrivorans_SS3-tax743299-GCF_000214095.2_ASM21409v3_genomic-dustmasked.fna
Acidithiobacillus_ferrooxidans_ATCC_23270-tax243159-GCF_000021485.1_ASM2148v1_genomic-dustmasked.fna
Acidithiobacillus_ferrooxidans_ATCC_53993-tax380394-GCF_000020825.1_ASM2082v1_genomic-dustmasked.fna
Acidithiobacillus_sp__AMD_consortium-tax2614801-GCF_008926505.1_ASM892650v1_genomic-dustmasked.fna
Acidithiobacillus_thiooxidans_ATCC_19377-tax637390-GCF_009662475.1_ASM966247v1_genomic-dustmasked.fna
Acidobacterium_capsulatum_ATCC_51196-tax240015-GCF_000022565.1_ASM2256v1_genomic-dustmasked.fna
Acidothermus_cellulolyticus_11B_strain_11B_ATCC_43068-tax351607-GCF_000015025.1_ASM1502v1_genomic-dustmasked.fna
Acidovorax_avenae_subsp_avenae_ATCC_19860-tax643561-GCF_000176855.2_ASM17685v2_genomic-dustmasked.fna
Acidovorax_carolinensis_strain_NA2-tax553814-GCF_002157165.1_ASM215716v1_genomic-dustmasked.fna
Acidovorax_carolinensis_strain_NA3-tax553814-GCF_002157145.1_ASM215714v1_genomic-dustmasked.fna
Acidovorax_carolinensis_strain_P3-tax553814-GCF_002157185.1_ASM215718v1_genomic-dustmasked.fna
Acidovorax_carolinensis_strain_P4-tax553814-GCF_002157125.1_ASM215712v1_genomic-dustmasked.fna
Acidovorax_citrulli_AAC00_1-tax397945-GCF_000015325.1_ASM1532v1_genomic-dustmasked.fna
Acidovorax_citrulli_strain_KACC17005-tax80869-GCF_002441975.1_ASM244197v1_genomic-dustmasked.fna
Acidovorax_citrulli_strain_M6-tax80869-GCF_001593665.2_ASM159366v2_genomic-dustmasked.fna
Acidovorax_ebreus_TPSY-tax535289-GCF_000022305.1_ASM2230v1_genomic-dustmasked.fna
Acidovorax_sp_1608163-tax2478662-GCF_003669015.1_ASM366901v1_genomic-dustmasked.fna
Acidovorax_sp_HDW3-tax2714923-GCF_011303755.1_ASM1130375v1_genomic-dustmasked.fna
Acidovorax_sp_JS42-tax232721-GCF_000015545.1_ASM1554v1_genomic-dustmasked.fna
Acidovorax_sp_KKS102-tax358220-GCF_000302535.1_ASM30253v1_genomic-dustmasked.fna
Acidovorax_sp_RAC01-tax1842533-GCF_001714725.1_ASM171472v1_genomic-dustmasked.fna
Acidovorax_sp_T1-tax1858609-GCF_002176815.1_ASM217681v1_genomic-dustmasked.fna
Acinetobacter_baumannii_1656_2-tax696749-GCF_000188215.1_ASM18821v1_genomic-dustmasked.fna
Acinetobacter_baumannii_AB0057-tax480119-GCF_000021245.2_ASM2124v2_genomic-dustmasked.fna
Acinetobacter_baumannii_AB307_0294-tax557600-GCF_002803025.2_ASM280302v2_genomic-dustmasked.fna
Acinetobacter_baumannii_ACICU-tax405416-GCF_000018445.1_ASM1844v1_genomic-dustmasked.fna
Acinetobacter_baumannii_ACICU-tax405416-GCF_005519135.1_ASM551913v1_genomic-dustmasked.fna
Acinetobacter_baumannii_ATCC_17978_strain_ATCC_17978_substr_PMR_High-tax400667-GCF_004797155.2_ASM479715v2_genomic-dustmasked.fna
Acinetobacter_baumannii_AYE-tax509173-GCF_000069245.1_ASM6924v1_genomic-dustmasked.fna
Acinetobacter_baumannii_BJAB07104-tax1096995-GCF_000419385.1_ASM41938v1_genomic-dustmasked.fna
Acinetobacter_baumannii_BJAB0715-tax1096996-GCF_000419405.1_ASM41940v1_genomic-dustmasked.fna
Acinetobacter_baumannii_BJAB0868-tax1096997-GCF_000419425.1_ASM41942v1_genomic-dustmasked.fna
Acinetobacter_baumannii_D1279779-tax945556-GCF_000186665.3_ASM18666v4_genomic-dustmasked.fna
Acinetobacter_baumannii_DU202-tax1370126-GCF_000498375.2_ASM49837v2_genomic-dustmasked.fna
Acinetobacter_baumannii_LAC_4-tax1455315-GCF_000786735.1_ASM78673v1_genomic-dustmasked.fna
Acinetobacter_baumannii_MDR_TJ-tax889738-GCF_000187205.2_ASM18720v4_genomic-dustmasked.fna
Acinetobacter_baumannii_MDR_ZJ06-tax497978-GCF_000226275.2_ASM22627v2_genomic-dustmasked.fna
Acinetobacter_baumannii_NCGM_237-tax1401639-GCF_000828795.1_ASM82879v1_genomic-dustmasked.fna
Acinetobacter_baumannii_strain_10042-tax470-GCF_003522785.1_ASM352278v1_genomic-dustmasked.fna
Acinetobacter_baumannii_strain_10324-tax470-GCF_003522705.1_ASM352270v1_genomic-dustmasked.fna
Acinetobacter_baumannii_strain_11A1213CRGN008-tax470-GCF_004101745.1_ASM410174v1_genomic-dustmasked.fna
Acinetobacter_baumannii_strain_11A1213CRGN055-tax470-GCF_004101725.1_ASM410172v1_genomic-dustmasked.fna
Acinetobacter_baumannii_strain_11A1213CRGN064-tax470-GCF_008244865.1_ASM824486v1_genomic-dustmasked.fna
Acinetobacter_baumannii_strain_11A1314CRGN088-tax470-GCF_004101685.1_ASM410168v1_genomic-dustmasked.fna
Acinetobacter_baumannii_strain_11A1314CRGN089-tax470-GCF_008244905.1_ASM824490v1_genomic-dustmasked.fna
Acinetobacter_baumannii_strain_11A14CRGN003-tax470-GCF_004101705.1_ASM410170v1_genomic-dustmasked.fna
Acinetobacter_baumannii_strain_11W359501-tax470-GCF_006385075.1_ASM638507v1_genomic-dustmasked.fna
Acinetobacter_baumannii_strain_15A34-tax470-GCF_002082685.1_ASM208268v1_genomic-dustmasked.fna
Acinetobacter_baumannii_strain_15A5-tax470-GCF_002082705.1_ASM208270v1_genomic-dustmasked.fna
Acinetobacter_baumannii_strain_3207-tax470-GCF_001636235.1_ASM163623v1_genomic-dustmasked.fna
Acinetobacter_baumannii_strain_39741-tax470-GCF_004564115.1_ASM456411v1_genomic-dustmasked.fna
Acinetobacter_baumannii_strain_5845-tax470-GCF_003522885.1_ASM352288v1_genomic-dustmasked.fna
Acinetobacter_baumannii_strain_6200-tax470-GCF_000814345.1_ASM81434v1_genomic-dustmasked.fna
Acinetobacter_baumannii_strain_6507-tax470-GCF_009455505.1_ASM945550v1_genomic-dustmasked.fna
Acinetobacter_baumannii_strain_7804-tax470-GCF_003431385.1_ASM343138v1_genomic-dustmasked.fna
Acinetobacter_baumannii_strain_7835-tax470-GCF_009497995.1_ASM949799v1_genomic-dustmasked.fna
Acinetobacter_baumannii_strain_7847-tax470-GCF_003516005.1_ASM351600v1_genomic-dustmasked.fna
Acinetobacter_baumannii_strain_810CP-tax470-GCF_003345235.1_ASM334523v1_genomic-dustmasked.fna
Acinetobacter_baumannii_strain_9102-tax470-GCF_003522845.1_ASM352284v1_genomic-dustmasked.fna
Acinetobacter_baumannii_strain_9201-tax470-GCF_003522665.1_ASM352266v1_genomic-dustmasked.fna
Acinetobacter_baumannii_strain_A1296-tax470-GCF_002504145.1_ASM250414v1_genomic-dustmasked.fna
Acinetobacter_baumannii_strain_A1-tax470-GCF_000830055.1_ASM83005v1_genomic-dustmasked.fna
Acinetobacter_baumannii_strain_A320_RUH134-tax470-GCF_007221455.1_ASM722145v1_genomic-dustmasked.fna
Acinetobacter_baumannii_strain_A388-tax470-GCF_002741415.1_ASM274141v1_genomic-dustmasked.fna
Acinetobacter_baumannii_strain_A52-tax470-GCF_004028375.1_ASM402837v1_genomic-dustmasked.fna
Acinetobacter_baumannii_strain_A85-tax470-GCF_002210065.1_ASM221006v1_genomic-dustmasked.fna
Acinetobacter_baumannii_strain_AB042-tax470-GCF_001941765.1_ASM194176v1_genomic-dustmasked.fna
Acinetobacter_baumannii_strain_AB043-tax470-GCF_008630895.1_ASM863089v1_genomic-dustmasked.fna
Acinetobacter_baumannii_strain_Ab04_mff-tax470-GCF_001077655.1_ASM107765v1_genomic-dustmasked.fna
Acinetobacter_baumannii_strain_AB30-tax470-GCF_000746645.1_ASM74664v1_genomic-dustmasked.fna
Acinetobacter_baumannii_strain_AB31-tax470-GCF_000746605.1_ASM74660v1_genomic-dustmasked.fna
Acinetobacter_baumannii_strain_Ab4568-tax470-GCF_002762115.1_ASM276211v1_genomic-dustmasked.fna
Acinetobacter_baumannii_strain_Ab4653-tax470-GCF_002762155.1_ASM276215v1_genomic-dustmasked.fna
Acinetobacter_baumannii_strain_Ab4977-tax470-GCF_002762095.1_ASM276209v1_genomic-dustmasked.fna
Acinetobacter_baumannii_strain_AB5075_UW-tax470-GCF_000963815.1_ASM96381v1_genomic-dustmasked.fna
Acinetobacter_baumannii_strain_ab736-tax470-GCF_002116925.1_ASM211692v1_genomic-dustmasked.fna
Acinetobacter_baumannii_strain_Aba-tax470-GCF_003288775.1_ASM328877v1_genomic-dustmasked.fna
Acinetobacter_baumannii_strain_Ab_B004d_c-tax470-GCF_012931645.1_ASM1293164v1_genomic-dustmasked.fna
Acinetobacter_baumannii_strain_Ab_C102-tax470-GCF_012931605.1_ASM1293160v1_genomic-dustmasked.fna
Acinetobacter_baumannii_strain_Ab_C63-tax470-GCF_012931665.1_ASM1293166v1_genomic-dustmasked.fna
Acinetobacter_baumannii_strain_AbCAN2-tax470-GCF_009833005.1_ASM983300v1_genomic-dustmasked.fna
Acinetobacter_baumannii_strain_ABCR01-tax470-GCF_009498335.1_ASM949833v1_genomic-dustmasked.fna
Acinetobacter_baumannii_strain_Ab_D10a_a-tax470-GCF_012931625.1_ASM1293162v1_genomic-dustmasked.fna
Acinetobacter_baumannii_strain_ABF9692-tax470-GCF_012974585.1_ASM1297458v1_genomic-dustmasked.fna
Acinetobacter_baumannii_strain_ABNIH28-tax470-GCF_002902885.1_ASM290288v1_genomic-dustmasked.fna
Acinetobacter_baumannii_strain_AbPK1-tax470-GCF_002753915.1_ASM275391v1_genomic-dustmasked.fna
Acinetobacter_baumannii_strain_ABUH763-tax470-GCF_001674475.2_ASM167447v2_genomic-dustmasked.fna
Acinetobacter_baumannii_strain_ABUH773-tax470-GCF_001668465.2_ASM166846v2_genomic-dustmasked.fna
Acinetobacter_baumannii_strain_ABUH793-tax470-GCF_001669145.2_ASM166914v2_genomic-dustmasked.fna
Acinetobacter_baumannii_strain_AC29-tax470-GCF_000695855.3_ASM69585v3_genomic-dustmasked.fna
Acinetobacter_baumannii_strain_ACN21-tax470-GCF_004768705.1_ASM476870v1_genomic-dustmasked.fna
Acinetobacter_baumannii_strain_AF_401-tax470-GCF_001896005.1_ASM189600v1_genomic-dustmasked.fna
Acinetobacter_baumannii_strain_AF_673-tax470-GCF_001895985.1_ASM189598v1_genomic-dustmasked.fna
Acinetobacter_baumannii_strain_AR_0052-tax470-GCF_003547115.1_ASM354711v1_genomic-dustmasked.fna
Acinetobacter_baumannii_strain_AR_0056-tax470-GCF_002947415.1_ASM294741v1_genomic-dustmasked.fna
Acinetobacter_baumannii_strain_AR_0056-tax470-GCF_003029495.1_ASM302949v1_genomic-dustmasked.fna
Acinetobacter_baumannii_strain_AR_0063-tax470-GCF_002947845.1_ASM294784v1_genomic-dustmasked.fna
Acinetobacter_baumannii_strain_AR_0070-tax470-GCF_003431865.1_ASM343186v1_genomic-dustmasked.fna
Acinetobacter_baumannii_strain_AR_0078-tax470-GCF_002948925.1_ASM294892v1_genomic-dustmasked.fna
Acinetobacter_baumannii_strain_AR_0083-tax470-GCF_002996805.1_ASM299680v1_genomic-dustmasked.fna
Acinetobacter_baumannii_strain_AR_0088-tax470-GCF_003006035.1_ASM300603v1_genomic-dustmasked.fna
Acinetobacter_baumannii_strain_AR_0101-tax470-GCF_003010675.1_ASM301067v1_genomic-dustmasked.fna
Acinetobacter_baumannii_strain_AR_0102-tax470-GCF_003010655.1_ASM301065v1_genomic-dustmasked.fna
Acinetobacter_baumannii_strain_ATCC_17978_mff-tax470-GCF_001077675.1_ASM107767v1_genomic-dustmasked.fna
Acinetobacter_baumannii_strain_ATCC_17978-tax470-GCF_001593425.2_ASM159342v2_genomic-dustmasked.fna
Acinetobacter_baumannii_strain_ATCC_17978-tax470-GCF_011067065.1_ASM1106706v1_genomic-dustmasked.fna
Acinetobacter_baumannii_strain_ATCC_19606-tax470-GCF_009759685.1_ASM975968v1_genomic-dustmasked.fna
Acinetobacter_baumannii_strain_ATCC_BAA_1790-tax470-GCF_008033255.1_ASM803325v1_genomic-dustmasked.fna
Acinetobacter_baumannii_strain_AYP_A2-tax470-GCF_002761575.1_ASM276157v1_genomic-dustmasked.fna
Acinetobacter_baumannii_strain_B8300-tax470-GCF_001077965.2_ASM107796v2_genomic-dustmasked.fna
Acinetobacter_baumannii_strain_B8342-tax470-GCF_001077555.2_ASM107755v2_genomic-dustmasked.fna
Acinetobacter_baumannii_strain_BAL062-tax470-GCF_900088705.1_26872B01_genomic-dustmasked.fna
Acinetobacter_baumannii_strain_C25-tax470-GCF_008807055.1_ASM880705v1_genomic-dustmasked.fna
Acinetobacter_baumannii_strain_CA_17-tax470-GCF_001721705.1_ASM172170v1_genomic-dustmasked.fna
Acinetobacter_baumannii_strain_CAM180_1-tax470-GCF_008802935.1_ASM880293v1_genomic-dustmasked.fna
Acinetobacter_baumannii_strain_CBA7-tax470-GCF_002082645.1_ASM208264v1_genomic-dustmasked.fna
Acinetobacter_baumannii_strain_CIAT758-tax470-GCF_004758865.1_ASM475886v1_genomic-dustmasked.fna
Acinetobacter_baumannii_strain_CMC_CR_MDR_Ab4-tax470-GCF_001922205.1_ASM192220v1_genomic-dustmasked.fna
Acinetobacter_baumannii_strain_CMC_CR_MDR_Ab66-tax470-GCF_001922245.1_ASM192224v1_genomic-dustmasked.fna
Acinetobacter_baumannii_strain_CMC_MDR_Ab59-tax470-GCF_001922225.1_ASM192222v1_genomic-dustmasked.fna
Acinetobacter_baumannii_strain_CUVET_MIC596-tax470-GCF_012974845.1_ASM1297484v1_genomic-dustmasked.fna
Acinetobacter_baumannii_strain_D36-tax470-GCF_001399655.1_ASM139965v1_genomic-dustmasked.fna
Acinetobacter_baumannii_strain_DA33098-tax470-GCF_003181015.1_ASM318101v1_genomic-dustmasked.fna
Acinetobacter_baumannii_strain_DA33382-tax470-GCF_003296225.1_ASM329622v1_genomic-dustmasked.fna
Acinetobacter_baumannii_strain_DT_Ab003-tax470-GCF_012272795.1_ASM1227279v1_genomic-dustmasked.fna
Acinetobacter_baumannii_strain_DT_Ab007-tax470-GCF_012272775.1_ASM1227277v1_genomic-dustmasked.fna
Acinetobacter_baumannii_strain_DT_Ab020-tax470-GCF_012272755.1_ASM1227275v1_genomic-dustmasked.fna
Acinetobacter_baumannii_strain_DT_Ab022-tax470-GCF_012272735.1_ASM1227273v1_genomic-dustmasked.fna
Acinetobacter_baumannii_strain_DT_Ab057-tax470-GCF_012272715.1_ASM1227271v1_genomic-dustmasked.fna
Acinetobacter_baumannii_strain_E47-tax470-GCF_008931365.1_ASM893136v1_genomic-dustmasked.fna
Acinetobacter_baumannii_strain_FDAARGOS_533-tax470-GCF_003812385.1_ASM381238v1_genomic-dustmasked.fna
Acinetobacter_baumannii_strain_FDAARGOS_540-tax470-GCF_003812065.1_ASM381206v1_genomic-dustmasked.fna
Acinetobacter_baumannii_strain_HRAB_85-tax470-GCF_001887305.1_ASM188730v1_genomic-dustmasked.fna
Acinetobacter_baumannii_strain_HWBA8-tax470-GCF_002082785.1_ASM208278v1_genomic-dustmasked.fna
Acinetobacter_baumannii_strain_IOMTU433-tax470-GCF_000828935.1_ASM82893v1_genomic-dustmasked.fna
Acinetobacter_baumannii_strain_J9-tax470-GCF_007107525.1_ASM710752v1_genomic-dustmasked.fna
Acinetobacter_baumannii_strain_JBA13-tax470-GCF_002082625.2_ASM208262v2_genomic-dustmasked.fna
Acinetobacter_baumannii_strain_K09_14-tax470-GCF_008632635.1_ASM863263v1_genomic-dustmasked.fna
Acinetobacter_baumannii_strain_KAB01-tax470-GCF_001806345.1_ASM180634v1_genomic-dustmasked.fna
Acinetobacter_baumannii_strain_KAB02-tax470-GCF_001806365.1_ASM180636v1_genomic-dustmasked.fna
Acinetobacter_baumannii_strain_KAB03-tax470-GCF_001806385.1_ASM180638v1_genomic-dustmasked.fna
Acinetobacter_baumannii_strain_KAB04-tax470-GCF_001806405.1_ASM180640v1_genomic-dustmasked.fna
Acinetobacter_baumannii_strain_KAB05-tax470-GCF_001806425.1_ASM180642v1_genomic-dustmasked.fna
Acinetobacter_baumannii_strain_KAB06-tax470-GCF_001806445.1_ASM180644v1_genomic-dustmasked.fna
Acinetobacter_baumannii_strain_KAB07-tax470-GCF_001806465.1_ASM180646v1_genomic-dustmasked.fna
Acinetobacter_baumannii_strain_KAB08-tax470-GCF_001806485.1_ASM180648v1_genomic-dustmasked.fna
Acinetobacter_baumannii_strain_KBN10P02143-tax470-GCF_001514375.1_ASM151437v1_genomic-dustmasked.fna
Acinetobacter_baumannii_strain_LAC4-tax470-GCF_001908295.1_ASM190829v1_genomic-dustmasked.fna
Acinetobacter_baumannii_strain_LEV1449_17Ec-tax470-GCF_004564095.1_ASM456409v1_genomic-dustmasked.fna
Acinetobacter_baumannii_strain_MDR_CQ-tax470-GCF_007647215.1_ASM764721v1_genomic-dustmasked.fna
Acinetobacter_baumannii_strain_MDR_UNC-tax470-GCF_004136355.1_ASM413635v1_genomic-dustmasked.fna
Acinetobacter_baumannii_strain_MRSN15313-tax470-GCF_003812485.1_ASM381248v1_genomic-dustmasked.fna
Acinetobacter_baumannii_strain_N13_03449-tax470-GCF_008244885.1_ASM824488v1_genomic-dustmasked.fna
Acinetobacter_baumannii_strain_NCIMB_8209-tax470-GCF_004194555.1_ASM419455v1_genomic-dustmasked.fna
Acinetobacter_baumannii_strain_NCTC13421-tax470-GCF_900478145.1_34555_D01_genomic-dustmasked.fna
Acinetobacter_baumannii_strain_ORAB01-tax470-GCF_000939415.2_HGAP_assembly_of_Acinetobacter_baumannii_ORAB01_genomic-dustmasked.fna
Acinetobacter_baumannii_strain_P7774-tax470-GCF_005518095.1_ASM551809v1_genomic-dustmasked.fna
Acinetobacter_baumannii_strain_PB364-tax470-GCF_005671375.1_ASM567137v1_genomic-dustmasked.fna
Acinetobacter_baumannii_strain_PG20180064-tax470-GCF_008124045.1_ASM812404v1_genomic-dustmasked.fna
Acinetobacter_baumannii_strain_PM1912235-tax470-GCF_012935045.1_ASM1293504v1_genomic-dustmasked.fna
Acinetobacter_baumannii_strain_PM192696-tax470-GCF_012935065.1_ASM1293506v1_genomic-dustmasked.fna
Acinetobacter_baumannii_strain_PM193665-tax470-GCF_012935085.1_ASM1293508v1_genomic-dustmasked.fna
Acinetobacter_baumannii_strain_PM194188-tax470-GCF_012935105.1_ASM1293510v1_genomic-dustmasked.fna
Acinetobacter_baumannii_strain_PM194229-tax470-GCF_012935125.1_ASM1293512v1_genomic-dustmasked.fna
Acinetobacter_baumannii_strain_SAA14-tax470-GCF_002082845.1_ASM208284v1_genomic-dustmasked.fna
Acinetobacter_baumannii_strain_SP304-tax470-GCF_005280675.1_ASM528067v1_genomic-dustmasked.fna
Acinetobacter_baumannii_strain_SSA12-tax470-GCF_002082865.1_ASM208286v1_genomic-dustmasked.fna
Acinetobacter_baumannii_strain_SSA6-tax470-GCF_002082745.1_ASM208274v1_genomic-dustmasked.fna
Acinetobacter_baumannii_strain_SSMA17-tax470-GCF_002082885.1_ASM208288v1_genomic-dustmasked.fna
Acinetobacter_baumannii_strain_Strain_AbH12O_A2-tax470-GCF_000761175.1_ASM76117v1_genomic-dustmasked.fna
Acinetobacter_baumannii_strain_TG22182-tax470-GCF_003949595.2_ASM394959v2_genomic-dustmasked.fna
Acinetobacter_baumannii_strain_TG22627-tax470-GCF_003948535.2_ASM394853v2_genomic-dustmasked.fna
Acinetobacter_baumannii_strain_TG22653-tax470-GCF_003948455.2_ASM394845v2_genomic-dustmasked.fna
Acinetobacter_baumannii_strain_TG29392-tax470-GCF_003949725.2_ASM394972v2_genomic-dustmasked.fna
Acinetobacter_baumannii_strain_TG31302-tax470-GCF_003949115.2_ASM394911v2_genomic-dustmasked.fna
Acinetobacter_baumannii_strain_TG31986-tax470-GCF_003948085.2_ASM394808v2_genomic-dustmasked.fna
Acinetobacter_baumannii_strain_USA15-tax470-GCF_002082825.1_ASM208282v1_genomic-dustmasked.fna
Acinetobacter_baumannii_strain_USA2-tax470-GCF_002082725.1_ASM208272v1_genomic-dustmasked.fna
Acinetobacter_baumannii_strain_VB11737-tax470-GCF_012934965.1_ASM1293496v1_genomic-dustmasked.fna
Acinetobacter_baumannii_strain_VB1190-tax470-GCF_005280375.1_ASM528037v1_genomic-dustmasked.fna
Acinetobacter_baumannii_strain_VB16141-tax470-GCF_005280435.1_ASM528043v1_genomic-dustmasked.fna
Acinetobacter_baumannii_strain_VB2107-tax470-GCF_012935185.1_ASM1293518v1_genomic-dustmasked.fna
Acinetobacter_baumannii_strain_VB2139-tax470-GCF_012935165.1_ASM1293516v1_genomic-dustmasked.fna
Acinetobacter_baumannii_strain_VB2181-tax470-GCF_012934985.1_ASM1293498v1_genomic-dustmasked.fna
Acinetobacter_baumannii_strain_VB2200-tax470-GCF_012935025.1_ASM1293502v1_genomic-dustmasked.fna
Acinetobacter_baumannii_strain_VB2486-tax470-GCF_012935005.1_ASM1293500v1_genomic-dustmasked.fna
Acinetobacter_baumannii_strain_VB33071-tax470-GCF_005280695.1_ASM528069v1_genomic-dustmasked.fna
Acinetobacter_baumannii_strain_VB35575-tax470-GCF_005280715.1_ASM528071v1_genomic-dustmasked.fna
Acinetobacter_baumannii_strain_VB473-tax470-GCF_012934925.1_ASM1293492v1_genomic-dustmasked.fna
Acinetobacter_baumannii_strain_VB7036-tax470-GCF_012935145.1_ASM1293514v1_genomic-dustmasked.fna
Acinetobacter_baumannii_strain_VB723-tax470-GCF_012934945.1_ASM1293494v1_genomic-dustmasked.fna
Acinetobacter_baumannii_strain_VB82-tax470-GCF_012934905.1_ASM1293490v1_genomic-dustmasked.fna
Acinetobacter_baumannii_strain_WCHAB005078-tax470-GCF_002999195.2_ASM299919v2_genomic-dustmasked.fna
Acinetobacter_baumannii_strain_WCHAB005133-tax470-GCF_002950495.2_ASM295049v2_genomic-dustmasked.fna
Acinetobacter_baumannii_strain_WKA02-tax470-GCF_002082805.1_ASM208280v1_genomic-dustmasked.fna
Acinetobacter_baumannii_strain_XDR_BJ83-tax470-GCF_001902375.1_ASM190237v1_genomic-dustmasked.fna
Acinetobacter_baumannii_strain_XH386-tax470-GCF_001026965.1_ASM102696v1_genomic-dustmasked.fna
Acinetobacter_baumannii_strain_XH386-tax470-GCF_003264275.1_ASM326427v1_genomic-dustmasked.fna
Acinetobacter_baumannii_strain_XH731-tax470-GCF_003264255.1_ASM326425v1_genomic-dustmasked.fna
Acinetobacter_baumannii_strain_XH731-tax470-GCF_003264295.1_ASM326429v1_genomic-dustmasked.fna
Acinetobacter_baumannii_strain_XH856-tax470-GCF_001573125.1_ASM157312v1_genomic-dustmasked.fna
Acinetobacter_baumannii_strain_XH857-tax470-GCF_001573105.1_ASM157310v1_genomic-dustmasked.fna
Acinetobacter_baumannii_strain_XH858-tax470-GCF_001578145.1_ASM157814v1_genomic-dustmasked.fna
Acinetobacter_baumannii_strain_XH859-tax470-GCF_001573085.1_ASM157308v1_genomic-dustmasked.fna
Acinetobacter_baumannii_strain_XH860-tax470-GCF_001573065.1_ASM157306v1_genomic-dustmasked.fna
Acinetobacter_baumannii_strain_XH906-tax470-GCF_003591615.1_ASM359161v1_genomic-dustmasked.fna
Acinetobacter_baumannii_strain_XL380-tax470-GCF_009740145.1_ASM974014v1_genomic-dustmasked.fna
Acinetobacter_baumannii_strain_YU_R612-tax470-GCF_001543995.1_ASM154399v1_genomic-dustmasked.fna
Acinetobacter_baumannii-tax470-GCF_001261895.2_R2090_genomic-dustmasked.fna
Acinetobacter_baumannii-tax470-GCF_001457535.1_CIP70.10_genomic-dustmasked.fna
Acinetobacter_baumannii-tax470-GCF_001517645.1_R2091_genomic-dustmasked.fna
Acinetobacter_baumannii-tax470-GCF_002843665.1_ASM284366v1_genomic-dustmasked.fna
Acinetobacter_baumannii-tax470-GCF_003931755.1_ASM393175v1_genomic-dustmasked.fna
Acinetobacter_baumannii-tax470-GCF_003931775.1_ASM393177v1_genomic-dustmasked.fna
Acinetobacter_baumannii_TYTH_1-tax1100841-GCF_000302575.1_ASM30257v1_genomic-dustmasked.fna
Acinetobacter_baumannii_ZW85_1-tax1400867-GCF_000505685.1_ASM50568v2_genomic-dustmasked.fna
Acinetobacter_baylyi_ADP1-tax62977-GCF_000046845.1_ASM4684v1_genomic-dustmasked.fna
Acinetobacter_bereziniae_strain_XH901-tax106648-GCF_002813045.1_ASM281304v1_genomic-dustmasked.fna
Acinetobacter_calcoaceticus_strain_CA16-tax471-GCF_002055515.1_ASM205551v1_genomic-dustmasked.fna
Acinetobacter_calcoaceticus-tax471-GCF_900520355.1_ASM90052035v1_genomic-dustmasked.fna
Acinetobacter_chinensis_strain_WCHAc010005-tax2004650-GCF_002165375.2_ASM216537v2_genomic-dustmasked.fna
Acinetobacter_cumulans_strain_WCHAc060092-tax2136182-GCF_003024525.3_ASM302452v3_genomic-dustmasked.fna
Acinetobacter_defluvii_strain_WCHA30-tax1871111-GCF_001704615.3_ASM170461v3_genomic-dustmasked.fna
Acinetobacter_dispersus_strain_NCCP_16014-tax70348-GCF_009884975.1_ASM988497v1_genomic-dustmasked.fna
Acinetobacter_equi_strain_114-tax1324350-GCF_001307195.1_ASM130719v1_genomic-dustmasked.fna
Acinetobacter_guillouiae_strain_NBRC_110550-tax106649-GCF_002370525.2_ASM237052v2_genomic-dustmasked.fna
Acinetobacter_gyllenbergii_strain_NCCP_16015-tax134534-GCF_009884295.1_ASM988429v1_genomic-dustmasked.fna
Acinetobacter_haemolyticus_strain_11616-tax29430-GCF_009892385.1_ASM989238v1_genomic-dustmasked.fna
Acinetobacter_haemolyticus_strain_2126ch-tax29430-GCF_009892345.1_ASM989234v1_genomic-dustmasked.fna
Acinetobacter_haemolyticus_strain_5227-tax29430-GCF_009892305.1_ASM989230v1_genomic-dustmasked.fna
Acinetobacter_haemolyticus_strain_AN3-tax29430-GCF_009892325.1_ASM989232v1_genomic-dustmasked.fna
Acinetobacter_haemolyticus_strain_AN43-tax29430-GCF_009892265.1_ASM989226v1_genomic-dustmasked.fna
Acinetobacter_haemolyticus_strain_AN4-tax29430-GCF_009892285.1_ASM989228v1_genomic-dustmasked.fna
Acinetobacter_haemolyticus_strain_AN54-tax29430-GCF_003430865.2_ASM343086v2_genomic-dustmasked.fna
Acinetobacter_haemolyticus_strain_AN59-tax29430-GCF_009892245.1_ASM989224v1_genomic-dustmasked.fna
Acinetobacter_haemolyticus_strain_HW_2A-tax29430-GCF_003323815.1_ASM332381v1_genomic-dustmasked.fna
Acinetobacter_haemolyticus_strain_INNSZ174-tax29430-GCF_009892365.1_ASM989236v1_genomic-dustmasked.fna
Acinetobacter_haemolyticus_strain_TJR01-tax29430-GCF_004379355.1_ASM437935v1_genomic-dustmasked.fna
Acinetobacter_haemolyticus_strain_TJS01-tax29430-GCF_001932555.1_ASM193255v1_genomic-dustmasked.fna
Acinetobacter_haemolyticus_strain_XH900-tax29430-GCF_002813065.1_ASM281306v1_genomic-dustmasked.fna
Acinetobacter_indicus_strain_80_1_2-tax756892-GCF_012278735.1_ASM1227873v1_genomic-dustmasked.fna
Acinetobacter_indicus_strain_94_2-tax756892-GCF_012278715.1_ASM1227871v1_genomic-dustmasked.fna
Acinetobacter_indicus_strain_B18-tax756892-GCF_010918375.1_ASM1091837v1_genomic-dustmasked.fna
Acinetobacter_indicus_strain_CMG3_2-tax756892-GCF_010917815.1_ASM1091781v1_genomic-dustmasked.fna
Acinetobacter_indicus_strain_HY20-tax756892-GCF_009296145.1_ASM929614v1_genomic-dustmasked.fna
Acinetobacter_indicus_strain_MMS9_2-tax756892-GCF_010918195.1_ASM1091819v1_genomic-dustmasked.fna
Acinetobacter_indicus_strain_SGAir0564-tax756892-GCF_002953575.2_ASM295357v2_genomic-dustmasked.fna
Acinetobacter_indicus_strain_TQ04-tax756892-GCF_009914415.1_ASM991441v1_genomic-dustmasked.fna
Acinetobacter_indicus_strain_TQ18-tax756892-GCF_009914435.1_ASM991443v1_genomic-dustmasked.fna
Acinetobacter_indicus_strain_TQ23-tax756892-GCF_009914475.1_ASM991447v1_genomic-dustmasked.fna
Acinetobacter_indicus_strain_WMB_7-tax756892-GCF_009734145.1_ASM973414v1_genomic-dustmasked.fna
Acinetobacter_indicus_strain_XG01-tax756892-GCF_009914375.1_ASM991437v1_genomic-dustmasked.fna
Acinetobacter_indicus_strain_XG03-tax756892-GCF_009914395.1_ASM991439v1_genomic-dustmasked.fna
Acinetobacter_johnsonii_strain_Acsw19-tax40214-GCF_008180305.1_ASM818030v1_genomic-dustmasked.fna
Acinetobacter_johnsonii_strain_IC001-tax40214-GCF_003952785.1_ASM395278v1_genomic-dustmasked.fna
Acinetobacter_johnsonii_strain_LXL_C1-tax40214-GCF_003335165.1_ASM333516v1_genomic-dustmasked.fna
Acinetobacter_johnsonii_strain_M19-tax40214-GCF_004337595.1_ASM433759v1_genomic-dustmasked.fna
Acinetobacter_johnsonii_XBB1-tax1242245-GCF_001484935.1_ASM148493v1_genomic-dustmasked.fna
Acinetobacter_junii_strain_65-tax40215-GCF_001941805.1_ASM194180v1_genomic-dustmasked.fna
Acinetobacter_junii_strain_lzh_X15-tax40215-GCF_002761875.1_ASM276187v1_genomic-dustmasked.fna
Acinetobacter_junii_strain_WCHAJ59-tax40215-GCF_002165245.3_ASM216524v3_genomic-dustmasked.fna
Acinetobacter_lactucae_strain_OTEC_02-tax1785128-GCF_002076935.1_ASM207693v1_genomic-dustmasked.fna
Acinetobacter_lactucae-tax1785128-GCF_013122135.1_ASM1312213v1_genomic-dustmasked.fna
Acinetobacter_larvae_strain_BRTC_1-tax1789224-GCF_001704115.1_ASM170411v1_genomic-dustmasked.fna
Acinetobacter_lwoffii_strain_FDAARGOS_552-tax28090-GCF_009730095.1_ASM973009v1_genomic-dustmasked.fna
Acinetobacter_nosocomialis_M2-tax1343071-GCF_005281455.1_ASM528145v1_genomic-dustmasked.fna
Acinetobacter_nosocomialis_strain_6411-tax106654-GCF_000814165.3_ASM81416v3_genomic-dustmasked.fna
Acinetobacter_nosocomialis_strain_AC1530-tax106654-GCF_009588945.1_ASM958894v1_genomic-dustmasked.fna
Acinetobacter_nosocomialis_strain_FDAARGOS_129-tax106654-GCF_002951295.1_ASM295129v1_genomic-dustmasked.fna
Acinetobacter_nosocomialis_strain_J1A-tax106654-GCF_008086325.1_ASM808632v1_genomic-dustmasked.fna
Acinetobacter_nosocomialis_strain_KAN01-tax106654-GCF_004792395.1_ASM479239v1_genomic-dustmasked.fna
Acinetobacter_nosocomialis_strain_KAN02-tax106654-GCF_004295305.1_ASM429530v1_genomic-dustmasked.fna
Acinetobacter_nosocomialis_strain_NCTC_8102-tax106654-GCF_003143895.1_ASM314389v1_genomic-dustmasked.fna
Acinetobacter_nosocomialis_strain_SSA3-tax106654-GCF_002082665.1_ASM208266v1_genomic-dustmasked.fna
Acinetobacter_oleivorans_DR1-tax436717-GCF_000196795.1_ASM19679v1_genomic-dustmasked.fna
Acinetobacter_pittii_PHEA_2-tax871585-GCF_000191145.1_ASM19114v1_genomic-dustmasked.fna
Acinetobacter_pittii_strain_A1254-tax48296-GCF_011996285.1_ASM1199628v1_genomic-dustmasked.fna
Acinetobacter_pittii_strain_AB17H194-tax48296-GCF_008694085.1_ASM869408v1_genomic-dustmasked.fna
Acinetobacter_pittii_strain_AP43-tax48296-GCF_008121475.1_ASM812147v1_genomic-dustmasked.fna
Acinetobacter_pittii_strain_AP_882-tax48296-GCF_001577285.1_ASM157728v1_genomic-dustmasked.fna
Acinetobacter_pittii_strain_C54-tax48296-GCF_007954485.1_ASM795448v1_genomic-dustmasked.fna
Acinetobacter_pittii_strain_HUMV_6483-tax48296-GCF_002158945.1_ASM215894v1_genomic-dustmasked.fna
Acinetobacter_pittii_strain_IEC338SC-tax48296-GCF_001617545.1_ASM161754v1_genomic-dustmasked.fna
Acinetobacter_pittii_strain_NQ_003-tax48296-GCF_009931315.1_ASM993131v1_genomic-dustmasked.fna
Acinetobacter_pittii_strain_ST220-tax48296-GCF_003956065.1_ASM395606v1_genomic-dustmasked.fna
Acinetobacter_pittii_strain_WCHAP005046-tax48296-GCF_003051965.2_ASM305196v2_genomic-dustmasked.fna
Acinetobacter_pittii_strain_WCHAP005069-tax48296-GCF_002902805.2_ASM290280v2_genomic-dustmasked.fna
Acinetobacter_pittii_strain_WCHAP100004-tax48296-GCF_002999115.2_ASM299911v2_genomic-dustmasked.fna
Acinetobacter_pittii_strain_WCHAP100020-tax48296-GCF_002999215.3_ASM299921v3_genomic-dustmasked.fna
Acinetobacter_pittii_strain_XJ88-tax48296-GCF_002863745.1_ASM286374v1_genomic-dustmasked.fna
Acinetobacter_pittii_strain_YMC2010_8_T346-tax48296-GCF_002012285.1_ASM201228v1_genomic-dustmasked.fna
Acinetobacter_radioresistens_DSM_6976__NBRC_102413__CIP_103788-tax981334-GCF_006757745.1_ASM675774v1_genomic-dustmasked.fna
Acinetobacter_radioresistens_strain_DD78-tax40216-GCF_005519305.1_ASM551930v1_genomic-dustmasked.fna
Acinetobacter_radioresistens_strain_DSSKY_A_001-tax40216-GCF_002993105.1_ASM299310v1_genomic-dustmasked.fna
Acinetobacter_radioresistens_strain_LH6-tax40216-GCF_003258335.1_ASM325833v1_genomic-dustmasked.fna
Acinetobacter_schindleri_strain_ACE-tax108981-GCF_001971565.1_ASM197156v1_genomic-dustmasked.fna
Acinetobacter_schindleri_strain_H3-tax108981-GCF_007833615.1_ASM783361v1_genomic-dustmasked.fna
Acinetobacter_schindleri_strain_HZE23_1-tax108981-GCF_010918635.1_ASM1091863v1_genomic-dustmasked.fna
Acinetobacter_schindleri_strain_HZE30_1-tax108981-GCF_010918895.1_ASM1091889v1_genomic-dustmasked.fna
Acinetobacter_schindleri_strain_HZE33_1-tax108981-GCF_010919095.1_ASM1091909v1_genomic-dustmasked.fna
Acinetobacter_schindleri_strain_SGAir0122-tax108981-GCF_003072585.2_ASM307258v2_genomic-dustmasked.fna
Acinetobacter_soli_strain_GFJ2-tax487316-GCF_001953195.1_ASM195319v1_genomic-dustmasked.fna
Acinetobacter_sp_185-tax2715163-GCF_011578285.1_ASM1157828v1_genomic-dustmasked.fna
Acinetobacter_sp_323_1-tax2715164-GCF_011578045.1_ASM1157804v1_genomic-dustmasked.fna
Acinetobacter_sp_ACNIH1-tax1636603-GCF_002934695.1_ASM293469v1_genomic-dustmasked.fna
Acinetobacter_sp_ACNIH2-tax1758189-GCF_002934965.1_ASM293496v1_genomic-dustmasked.fna
Acinetobacter_sp_C16S1-tax2609668-GCF_008630915.1_ASM863091v1_genomic-dustmasked.fna
Acinetobacter_sp_dk386-tax2662362-GCF_009557235.1_ASM955723v1_genomic-dustmasked.fna
Acinetobacter_sp_DUT_2-tax1809055-GCF_001581975.1_ASM158197v1_genomic-dustmasked.fna
Acinetobacter_sp_FDAARGOS_493-tax2420300-GCF_003812245.1_ASM381224v1_genomic-dustmasked.fna
Acinetobacter_sp_FDAARGOS_494-tax2420301-GCF_003812225.1_ASM381222v1_genomic-dustmasked.fna
Acinetobacter_sp_FDAARGOS_560-tax2420305-GCF_003812205.1_ASM381220v1_genomic-dustmasked.fna
Acinetobacter_sp_LoGeW2_3-tax1808001-GCF_002688565.1_ASM268856v1_genomic-dustmasked.fna
Acinetobacter_sp_NCu2D_2-tax1608473-GCF_001647675.1_ASM164767v1_genomic-dustmasked.fna
Acinetobacter_sp_NEB149-tax2725684-GCF_012516415.1_ASM1251641v1_genomic-dustmasked.fna
Acinetobacter_sp_SWBY1-tax2079596-GCF_002946595.1_ASM294659v1_genomic-dustmasked.fna
Acinetobacter_sp_TGL_Y2-tax1407071-GCF_001612555.1_ASM161255v1_genomic-dustmasked.fna
Acinetobacter_sp_TTH0_4-tax1646498-GCF_001278715.1_ASM127871v1_genomic-dustmasked.fna
Acinetobacter_sp_WCHA45-tax2004644-GCF_002165255.2_ASM216525v2_genomic-dustmasked.fna
Acinetobacter_sp_WCHA55-tax2004646-GCF_002165305.2_ASM216530v2_genomic-dustmasked.fna
Acinetobacter_sp_WCHAc010034-tax1879049-GCF_001696615.3_ASM169661v3_genomic-dustmasked.fna
Acinetobacter_sp_WCHAc010052-tax2004647-GCF_002165295.2_ASM216529v2_genomic-dustmasked.fna
Acinetobacter_tandoii_strain_SE63-tax202954-GCF_006965565.1_ASM696556v1_genomic-dustmasked.fna
Acinetobacter_towneri_strain_19110F47-tax202956-GCF_009676805.1_ASM967680v1_genomic-dustmasked.fna
Acinetobacter_towneri_strain_205-tax202956-GCF_012220585.1_ASM1222058v1_genomic-dustmasked.fna
Acinetobacter_ursingii_strain_M3-tax108980-GCF_003966675.1_ASM396667v1_genomic-dustmasked.fna
Acinetobacter_wuhouensis_strain_WCHA60-tax1879050-GCF_001696605.3_ASM169660v3_genomic-dustmasked.fna
Acinetobacter_wuhouensis_strain_WCHAW010062-tax1879050-GCF_002165345.2_ASM216534v2_genomic-dustmasked.fna
Actinoalloteichus_fjordicus_strain_ADI127_7-tax1612552-GCF_001941625.1_ASM194162v1_genomic-dustmasked.fna
Actinoalloteichus_hoggarensis_strain_DSM_45943-tax1470176-GCF_002234535.1_ASM223453v1_genomic-dustmasked.fna
Actinoalloteichus_hymeniacidonis_strain_HPA177_T__DSM_45092_T-tax340345-GCF_001747425.1_ASM174742v1_genomic-dustmasked.fna
Actinoalloteichus_sp_GBA129_24-tax1612551-GCF_001941645.1_ASM194164v1_genomic-dustmasked.fna
Actinobacillus_delphinicola_strain_NCTC12871-tax51161-GCF_900638385.1_57566_E02_genomic-dustmasked.fna
Actinobacillus_equuli_strain_NCTC8529-tax718-GCF_900636745.1_44087_C02_genomic-dustmasked.fna
Actinobacillus_equuli_subsp_equuli_strain_19392-tax202947-GCF_000801145.1_ASM80114v1_genomic-dustmasked.fna
Actinobacillus_indolicus_strain_AIFJ1607-tax51049-GCF_004519515.1_ASM451951v1_genomic-dustmasked.fna
Actinobacillus_lignieresii_strain_NCTC10568-tax720-GCF_900635785.1_33922_B01_genomic-dustmasked.fna
Actinobacillus_pleuropneumoniae_serovar_1_str_4074-tax228399-GCF_000178495.2_ASM17849v2_genomic-dustmasked.fna
Actinobacillus_pleuropneumoniae_serovar_3_str_JL03-tax434271-GCF_000016685.1_ASM1668v1_genomic-dustmasked.fna
Actinobacillus_pleuropneumoniae_serovar_5b_str_L20-tax416269-GCF_000015885.1_ASM1588v1_genomic-dustmasked.fna
Actinobacillus_pleuropneumoniae_serovar_7_str_AP76-tax537457-GCF_000020405.1_ASM2040v1_genomic-dustmasked.fna
Actinobacillus_pleuropneumoniae_serovar_8-tax754345-GCF_001460855.1_MIDG2331_genomic-dustmasked.fna
Actinobacillus_pleuropneumoniae_strain_KL_16-tax715-GCF_003431405.1_ASM343140v1_genomic-dustmasked.fna
Actinobacillus_pleuropneumoniae_strain_NCTC10976-tax715-GCF_900638445.1_57675_E01_genomic-dustmasked.fna
Actinobacillus_pleuropneumoniae_strain_NCTC11384-tax715-GCF_900475195.1_42650_C01_genomic-dustmasked.fna
Actinobacillus_pleuropneumoniae_strain_S4074-tax715-GCF_003290385.1_ASM329038v1_genomic-dustmasked.fna
Actinobacillus_porcitonsillarum_strain_9953L55-tax189834-GCF_003101015.1_ASM310101v1_genomic-dustmasked.fna
Actinobacillus_succinogenes_130Z-tax339671-GCF_000017245.1_ASM1724v1_genomic-dustmasked.fna
Actinobacillus_suis_ATCC_33415-tax743972-GCF_000739435.1_ASM73943v1_genomic-dustmasked.fna
Actinobacillus_suis_strain_NCTC12996-tax716-GCF_900187155.1_51726_C01_genomic-dustmasked.fna
Actinobacteria_bacterium_IMCC19121-tax1848754-GCF_002284895.1_ASM228489v1_genomic-dustmasked.fna
Actinobacteria_bacterium_IMCC25003-tax1848255-GCF_002284855.1_ASM228485v1_genomic-dustmasked.fna
Actinobacteria_bacterium_IMCC26077-tax1848755-GCF_002284915.1_ASM228491v1_genomic-dustmasked.fna
Actinobacteria_bacterium_IMCC26103-tax1848756-GCF_002284875.1_ASM228487v1_genomic-dustmasked.fna
Actinobacteria_bacterium_IMCC26256-tax1650658-GCF_001023575.1_ASM102357v1_genomic-dustmasked.fna
Actinobaculum_sp_313-tax2495645-GCF_003073475.1_ASM307347v1_genomic-dustmasked.fna
Actinomadura_amylolytica_strain_YIM_77502-tax1411117-GCF_003589885.1_ASM358988v1_genomic-dustmasked.fna
Actinomadura_sp_WMMB499-tax2650775-GCF_008824145.1_ASM882414v1_genomic-dustmasked.fna
Actinomyces_gaoshouyii_strain_pika_114-tax1960083-GCF_002076915.1_ASM207691v1_genomic-dustmasked.fna
Actinomyces_howellii_strain_NCTC11636-tax52771-GCF_900637165.1_49699_G02_genomic-dustmasked.fna
Actinomyces_israelii_strain_NCTC12972-tax1659-GCF_900637225.1_50279_H01_genomic-dustmasked.fna
Actinomyces_naeslundii_strain_ATCC_27039-tax1655-GCF_002355915.1_ASM235591v1_genomic-dustmasked.fna
Actinomyces_oris_strain_T14V-tax544580-GCF_001553935.1_ASM155393v1_genomic-dustmasked.fna
Actinomyces_pacaensis_strain_Marseille_P2985T-tax1852377-GCF_900120245.1_PRJEB17949_genomic-dustmasked.fna
Actinomyces_qiguomingii_strain_actinomyces_sp_410-tax2057800-GCF_004102025.1_ASM410202v1_genomic-dustmasked.fna
Actinomyces_radicidentis_strain_CCUG_36733-tax111015-GCF_001553565.1_ASM155356v1_genomic-dustmasked.fna
Actinomyces_slackii_strain_NCTC11923-tax52774-GCF_900637295.1_50477_G01_genomic-dustmasked.fna
Actinomyces_sp_299-tax2057743-GCF_004010955.1_ASM401095v1_genomic-dustmasked.fna
Actinomyces_sp_432-tax2057798-GCF_009930875.1_ASM993087v1_genomic-dustmasked.fna
Actinomyces_sp_Chiba101-tax1851395-GCF_002356195.1_ASM235619v1_genomic-dustmasked.fna
Actinomyces_sp_dk561-tax2560010-GCF_004798665.1_ASM479866v1_genomic-dustmasked.fna
Actinomyces_sp_oral_taxon_171_str_F0337-tax706439-GCF_005696555.1_ASM569655v1_genomic-dustmasked.fna
Actinomyces_sp_oral_taxon_414_strain_F0588-tax712122-GCF_001278845.1_ASM127884v1_genomic-dustmasked.fna
Actinomyces_sp_oral_taxon_848_str_F0332-tax649743-GCF_005886335.1_ASM588633v1_genomic-dustmasked.fna
Actinomyces_sp_oral_taxon_897_strain_F0631-tax2081702-GCF_002999235.1_ASM299923v1_genomic-dustmasked.fna
Actinomyces_sp_Z16-tax2079536-GCF_003111765.1_ASM311176v1_genomic-dustmasked.fna
Actinomyces_tangfeifanii_strain_VUL4_3-tax1912795-GCF_001856685.1_ASM185668v1_genomic-dustmasked.fna
Actinomyces_viscosus_strain_NCTC10951-tax1656-GCF_900637975.1_53550_F01_genomic-dustmasked.fna
Actinoplanes_friuliensis_DSM_7358-tax1246995-GCF_000494755.1_ASM49475v1_genomic-dustmasked.fna
Actinoplanes_missouriensis_431-tax512565-GCF_000284295.1_ASM28429v1_genomic-dustmasked.fna
Actinoplanes_sp_N902_109-tax649831-GCF_000389965.1_ASM38996v1_genomic-dustmasked.fna
Actinoplanes_sp_OR16-tax946334-GCF_004001265.1_ASM400126v1_genomic-dustmasked.fna
Actinoplanes_sp_SE50_110-tax134676-GCF_000237145.1_ASM23714v1_genomic-dustmasked.fna
Actinoplanes_sp_SE50_110-tax134676-GCF_900119315.1_ACP50_genomic-dustmasked.fna
Actinoplanes_sp_SE50-tax2033844-GCF_002717025.1_ASM271702v1_genomic-dustmasked.fna
Actinoplanes_teichomyceticus_ATCC_31121-tax457423-GCF_003711105.1_ASM371110v1_genomic-dustmasked.fna
Actinopolyspora_erythraea_strain_YIM_90600-tax414996-GCF_002263515.1_ASM226351v1_genomic-dustmasked.fna
Actinosynnema_mirum_DSM_43827-tax446462-GCF_000023245.1_ASM2324v1_genomic-dustmasked.fna
Actinosynnema_pretiosum_strain_X47-tax42197-GCF_002354875.1_ASM235487v1_genomic-dustmasked.fna
Actinosynnema_pretiosum_subsp_pretiosum_strain_ATCC_31280-tax103721-GCF_003516205.1_ASM351620v1_genomic-dustmasked.fna
Actinotignum_schaalii_strain_CCUG_27420-tax59505-GCF_000724605.1_ASM72460v1_genomic-dustmasked.fna
Adlercreutzia_equolifaciens_DSM_19450-tax1384484-GCF_000478885.1_ASM47888v1_genomic-dustmasked.fna
Advenella_kashmirensis_WT001-tax1036672-GCF_000219915.2_ASM21991v3_genomic-dustmasked.fna
Advenella_mimigardefordensis_DPN7-tax1247726-GCF_000521505.1_ASM52150v1_genomic-dustmasked.fna
Aequorivita_sp_H23M31-tax2494375-GCF_004022485.1_ASM402248v1_genomic-dustmasked.fna
Aequorivita_sublithincola_DSM_14238-tax746697-GCF_000265385.1_ASM26538v1_genomic-dustmasked.fna
Aeribacillus_pallidus_strain_KCTC3564-tax33936-GCF_002243625.1_ASM224362v1_genomic-dustmasked.fna
Aerococcus_christensenii_strain_CCUG28831-tax87541-GCF_001543105.1_ASM154310v1_genomic-dustmasked.fna
Aerococcus_sanguinicola_strain_CCUG43001-tax119206-GCF_001543145.1_ASM154314v1_genomic-dustmasked.fna
Aerococcus_urinae_ACS_120_V_Col10a-tax866775-GCF_000193205.1_ASM19320v1_genomic-dustmasked.fna
Aerococcus_urinaeequi_strain_CCUG28094-tax51665-GCF_001543205.1_ASM154320v1_genomic-dustmasked.fna
Aerococcus_urinaeequi_strain_USDA_ARS_USMARC_56713-tax51665-GCF_001518795.1_ASM151879v1_genomic-dustmasked.fna
Aerococcus_urinaehominis_strain_CCUG42038B-tax128944-GCF_001543245.1_ASM154324v1_genomic-dustmasked.fna
Aerococcus_urinae_strain_CCUG36881-tax1376-GCF_001543175.1_ASM154317v1_genomic-dustmasked.fna
Aerococcus_viridans_strain_CCUG4311-tax1377-GCF_001543285.1_ASM154328v1_genomic-dustmasked.fna
Aeromicrobium_erythreum_strain_AR18-tax2041-GCF_001509405.1_ASM150940v1_genomic-dustmasked.fna
Aeromicrobium_sp_592-tax2079793-GCF_003065605.1_ASM306560v1_genomic-dustmasked.fna
Aeromicrobium_sp_A1_2-tax2107713-GCF_003443875.1_ASM344387v1_genomic-dustmasked.fna
Aeromicrobium_sp_MF47-tax2662028-GCF_009649075.1_ASM964907v1_genomic-dustmasked.fna
Aeromonas_caviae_strain_FDAARGOS_72-tax648-GCF_000783775.2_ASM78377v2_genomic-dustmasked.fna
Aeromonas_caviae_strain_GSH8M_1-tax648-GCF_003925855.2_ASM392585v2_genomic-dustmasked.fna
Aeromonas_caviae_strain_NCTC12244-tax648-GCF_900476005.1_51438_H01_genomic-dustmasked.fna
Aeromonas_caviae_strain_R25_6-tax648-GCF_003294855.1_ASM329485v1_genomic-dustmasked.fna
Aeromonas_caviae_strain_T25_39-tax648-GCF_003294895.1_ASM329489v1_genomic-dustmasked.fna
Aeromonas_caviae_strain_WCW1_2-tax648-GCF_007179295.1_ASM717929v1_genomic-dustmasked.fna
Aeromonas_dhakensis_strain_KN_Mc_6U21-tax196024-GCF_002285935.1_ASM228593v1_genomic-dustmasked.fna
Aeromonas_encheleia_strain_NCTC12917-tax73010-GCF_900637545.1_51438_G01_genomic-dustmasked.fna
Aeromonas_hydrophila_4AK4-tax1354302-GCF_000512185.1_ASM51218v1_genomic-dustmasked.fna
Aeromonas_hydrophila_AL09_71-tax1418110-GCF_000633175.1_ASM63317v1_genomic-dustmasked.fna
Aeromonas_hydrophila_J_1-tax1419584-GCF_000819505.1_ASM81950v1_genomic-dustmasked.fna
Aeromonas_hydrophila_ML09_119-tax1288394-GCF_000401555.1_ASM40155v1_genomic-dustmasked.fna
Aeromonas_hydrophila_NJ_35-tax1416915-GCF_001019645.1_ASM101964v1_genomic-dustmasked.fna
Aeromonas_hydrophila_pc104A_strain_PC_104A-tax1418107-GCF_000635955.1_ASM63595v1_genomic-dustmasked.fna
Aeromonas_hydrophila_strain_23_C_23-tax644-GCF_004684325.1_ASM468432v1_genomic-dustmasked.fna
Aeromonas_hydrophila_strain_AH10-tax644-GCF_000963645.1_ASM96364v1_genomic-dustmasked.fna
Aeromonas_hydrophila_strain_AHNIH1-tax644-GCF_001687125.1_ASM168712v1_genomic-dustmasked.fna
Aeromonas_hydrophila_strain_AL06_06-tax644-GCF_000940915.1_ASM94091v1_genomic-dustmasked.fna
Aeromonas_hydrophila_strain_D4-tax644-GCF_001518775.1_ASM151877v1_genomic-dustmasked.fna
Aeromonas_hydrophila_strain_GSH8_2-tax644-GCF_004296435.1_ASM429643v1_genomic-dustmasked.fna
Aeromonas_hydrophila_strain_GYK1-tax644-GCF_001683535.1_ASM168353v1_genomic-dustmasked.fna
Aeromonas_hydrophila_strain_HX_3-tax644-GCF_009791455.1_ASM979145v1_genomic-dustmasked.fna
Aeromonas_hydrophila_strain_JBN2301-tax644-GCF_001455365.1_ASM145536v1_genomic-dustmasked.fna
Aeromonas_hydrophila_strain_KN_Mc_1R2-tax644-GCF_003014775.1_ASM301477v1_genomic-dustmasked.fna
Aeromonas_hydrophila_strain_LHW39-tax644-GCF_011602425.1_ASM1160242v1_genomic-dustmasked.fna
Aeromonas_hydrophila_strain_MX16A-tax644-GCF_001895965.1_ASM189596v1_genomic-dustmasked.fna
Aeromonas_hydrophila_strain_NEB724-tax644-GCF_012273595.1_ASM1227359v1_genomic-dustmasked.fna
Aeromonas_hydrophila_strain_WCX23-tax644-GCF_004684305.1_ASM468430v1_genomic-dustmasked.fna
Aeromonas_hydrophila_strain_ZYAH72-tax644-GCF_003491225.1_ASM349122v1_genomic-dustmasked.fna
Aeromonas_hydrophila_strain_ZYAH75-tax644-GCF_003491245.1_ASM349124v1_genomic-dustmasked.fna
Aeromonas_hydrophila_subsp_hydrophila_ATCC_7966-tax380703-GCF_000014805.1_ASM1480v1_genomic-dustmasked.fna
Aeromonas_hydrophila_subsp_hydrophila_strain_WCHAH045096-tax196023-GCF_002850695.3_ASM285069v3_genomic-dustmasked.fna
Aeromonas_hydrophila_YL17-tax1448139-GCF_000612075.2_ASM61207v2_genomic-dustmasked.fna
Aeromonas_media_strain_MC64-tax651-GCF_009931135.1_ASM993113v1_genomic-dustmasked.fna
Aeromonas_media_strain_R1_18-tax651-GCF_013085725.1_ASM1308572v1_genomic-dustmasked.fna
Aeromonas_media_strain_R25_3-tax651-GCF_013085765.1_ASM1308576v1_genomic-dustmasked.fna
Aeromonas_media_strain_R50_22-tax651-GCF_013085785.1_ASM1308578v1_genomic-dustmasked.fna
Aeromonas_media_strain_T0_1_19-tax651-GCF_013085485.1_ASM1308548v1_genomic-dustmasked.fna
Aeromonas_media_strain_T5_8-tax651-GCF_013085745.1_ASM1308574v1_genomic-dustmasked.fna
Aeromonas_media_WS-tax1208104-GCF_000287215.2_ASM28721v3_genomic-dustmasked.fna
Aeromonas_rivipollensis_strain_KN_Mc_11N1-tax948519-GCF_003015165.1_ASM301516v1_genomic-dustmasked.fna
Aeromonas_salmonicida_strain_A527-tax645-GCF_002764135.1_ASM276413v1_genomic-dustmasked.fna
Aeromonas_salmonicida_strain_O23A-tax645-GCF_002180335.1_ASM218033v1_genomic-dustmasked.fna
Aeromonas_salmonicida_strain_S121-tax645-GCF_002214245.1_ASM221424v1_genomic-dustmasked.fna
Aeromonas_salmonicida_strain_S44-tax645-GCF_002214305.1_ASM221430v1_genomic-dustmasked.fna
Aeromonas_salmonicida_strain_S68-tax645-GCF_002214265.1_ASM221426v1_genomic-dustmasked.fna
Aeromonas_salmonicida_strain_SRW_OG1-tax645-GCF_012931585.1_ASM1293158v1_genomic-dustmasked.fna
Aeromonas_salmonicida_subsp_masoucida_strain_RFAS1-tax197700-GCF_002313065.1_ASM231306v1_genomic-dustmasked.fna
Aeromonas_salmonicida_subsp_pectinolytica_34mel-tax1324960-GCF_002735225.1_ASM273522v1_genomic-dustmasked.fna
Aeromonas_salmonicida_subsp_salmonicida_01_B526-tax1076135-GCF_003692675.1_ASM369267v1_genomic-dustmasked.fna
Aeromonas_salmonicida_subsp_salmonicida_A449-tax382245-GCF_000196395.1_ASM19639v1_genomic-dustmasked.fna
Aeromonas_salmonicida_subsp_salmonicida_strain_J223-tax29491-GCF_001643275.2_ASM164327v2_genomic-dustmasked.fna
Aeromonas_salmonicida_subsp_salmonicida_strain_J409-tax29491-GCF_009858115.1_ASM985811v1_genomic-dustmasked.fna
Aeromonas_salmonicida_subsp_salmonicida_strain_J410-tax29491-GCF_009858135.1_ASM985813v1_genomic-dustmasked.fna
Aeromonas_salmonicida_subsp_salmonicida_strain_SHY16_3432-tax29491-GCF_008370735.1_ASM837073v1_genomic-dustmasked.fna
Aeromonas_schubertii_strain_LF1708-tax652-GCF_004919485.1_ASM491948v1_genomic-dustmasked.fna
Aeromonas_schubertii_strain_WL1483-tax652-GCF_001447335.1_ASM144733v1_genomic-dustmasked.fna
Aeromonas_sp_1805-tax2560028-GCF_013085525.1_ASM1308552v1_genomic-dustmasked.fna
Aeromonas_sp_2692_1-tax2560029-GCF_013085505.1_ASM1308550v1_genomic-dustmasked.fna
Aeromonas_sp_ASNIH1-tax1636606-GCF_002934285.1_ASM293428v1_genomic-dustmasked.fna
Aeromonas_sp_ASNIH2-tax1636607-GCF_002934795.1_ASM293479v1_genomic-dustmasked.fna
Aeromonas_sp_ASNIH3-tax1636608-GCF_002903405.1_ASM290340v1_genomic-dustmasked.fna
Aeromonas_sp_ASNIH4-tax1636609-GCF_002934425.1_ASM293442v1_genomic-dustmasked.fna
Aeromonas_sp_ASNIH5-tax1758179-GCF_002902865.1_ASM290286v1_genomic-dustmasked.fna
Aeromonas_sp_ASNIH7-tax1920107-GCF_002903485.1_ASM290348v1_genomic-dustmasked.fna
Aeromonas_sp_CA23-tax2033032-GCF_002587065.1_ASM258706v1_genomic-dustmasked.fna
Aeromonas_sp_CU5-tax2033033-GCF_002586745.1_ASM258674v1_genomic-dustmasked.fna
Aeromonas_veronii_B565-tax998088-GCF_000204115.1_ASM20411v1_genomic-dustmasked.fna
Aeromonas_veronii_strain_17ISAe-tax654-GCF_003491365.1_ASM349136v1_genomic-dustmasked.fna
Aeromonas_veronii_strain_A8_AHP-tax654-GCF_009833025.1_ASM983302v1_genomic-dustmasked.fna
Aeromonas_veronii_strain_Aeromonas_veronii_X11-tax654-GCF_002803925.1_ASM280392v1_genomic-dustmasked.fna
Aeromonas_veronii_strain_AVNIH1-tax654-GCF_001634325.1_ASM163432v1_genomic-dustmasked.fna
Aeromonas_veronii_strain_AVNIH1-tax654-GCF_009834065.1_ASM983406v1_genomic-dustmasked.fna
Aeromonas_veronii_strain_FDAARGOS_632-tax654-GCF_008693705.1_ASM869370v1_genomic-dustmasked.fna
Aeromonas_veronii_strain_HX3-tax654-GCF_009755745.1_ASM975574v1_genomic-dustmasked.fna
Aeromonas_veronii_strain_MS_18_37-tax654-GCF_003722175.1_ASM372217v1_genomic-dustmasked.fna
Aeromonas_veronii_strain_TH0426-tax654-GCF_001593245.1_ASM159324v1_genomic-dustmasked.fna
Aeromonas_veronii_strain_X12-tax654-GCF_002803945.1_ASM280394v1_genomic-dustmasked.fna
Aeromonas_veronii_strain_ZfB1-tax654-GCF_011045495.1_ASM1104549v1_genomic-dustmasked.fna
Aerosticca_soli_strain_Dysh456-tax2010829-GCF_003967035.1_ASM396703v1_genomic-dustmasked.fna
Agarilytica_rhodophyticola_strain_017-tax1737490-GCF_002157225.2_ASM215722v2_genomic-dustmasked.fna
Agarivorans_gilvus_strain_WH0801-tax680279-GCF_001420915.1_ASM142091v1_genomic-dustmasked.fna
Aggregatibacter_actinomycetemcomitans_D7S_1-tax694569-GCF_000163615.3_ASM16361v3_genomic-dustmasked.fna
Aggregatibacter_actinomycetemcomitans_HK1651-tax272556-GCF_000604045.1_ASM60404v1_genomic-dustmasked.fna
Aggregatibacter_actinomycetemcomitans_NUM4039_strain_NUM_4039-tax1407647-GCF_001547775.1_ASM154777v1_genomic-dustmasked.fna
Aggregatibacter_actinomycetemcomitans_strain_624-tax714-GCF_001594265.1_ASM159426v1_genomic-dustmasked.fna
Aggregatibacter_actinomycetemcomitans_strain_HK_907-tax714-GCF_008086365.1_ASM808636v1_genomic-dustmasked.fna
Aggregatibacter_actinomycetemcomitans_strain_HK_973-tax714-GCF_008086385.1_ASM808638v1_genomic-dustmasked.fna
Aggregatibacter_actinomycetemcomitans_strain_IDH781-tax714-GCF_001690155.1_ASM169015v1_genomic-dustmasked.fna
Aggregatibacter_actinomycetemcomitans_strain_PN_696-tax714-GCF_008086405.1_ASM808640v1_genomic-dustmasked.fna
Aggregatibacter_actinomycetemcomitans_strain_VT1169-tax714-GCF_001594245.1_ASM159424v1_genomic-dustmasked.fna
Aggregatibacter_aphrophilus_ATCC_33389_strain_NCTC_5906-tax985008-GCF_900636915.1_45532_F02_genomic-dustmasked.fna
Aggregatibacter_aphrophilus_NJ8700-tax634176-GCF_000022985.1_ASM2298v1_genomic-dustmasked.fna
Aggregatibacter_aphrophilus_NJ8700-tax634176-GCF_001188835.1_ASM118883v1_genomic-dustmasked.fna
Aggregatibacter_aphrophilus_strain_NCTC11096-tax732-GCF_900478265.1_33962_C02_genomic-dustmasked.fna
Aggregatibacter_aphrophilus_strain_W10433-tax732-GCF_001262035.1_ASM126203v1_genomic-dustmasked.fna
Aggregatibacter_segnis_ATCC_33393_strain_NCTC_10977-tax888057-GCF_900476035.1_53694_C01_genomic-dustmasked.fna
Agrobacterium_fabrum_strain_12D13-tax1176649-GCF_003667945.1_ASM366794v1_genomic-dustmasked.fna
Agrobacterium_fabrum_strain_1D132-tax1176649-GCF_003667725.1_ASM366772v1_genomic-dustmasked.fna
Agrobacterium_fabrum_str_C58-tax176299-GCF_000092025.1_ASM9202v1_genomic-dustmasked.fna
Agrobacterium_larrymoorei_strain_CFBP5473-tax160699-GCF_005145045.1_ASM514504v1_genomic-dustmasked.fna
Agrobacterium_radiobacter_K84-tax311403-GCF_000016265.1_ASM1626v1_genomic-dustmasked.fna
Agrobacterium_rhizogenes_strain_K599_NCPPB2659-tax359-GCF_002005205.3_ASM200520v3_genomic-dustmasked.fna
Agrobacterium_sp_H13_3-tax861208-GCF_000192635.1_ASM19263v1_genomic-dustmasked.fna
Agrobacterium_sp_MA01-tax2664893-GCF_009650195.1_ASM965019v1_genomic-dustmasked.fna
Agrobacterium_sp_RAC06-tax1842536-GCF_001713475.1_ASM171347v1_genomic-dustmasked.fna
Agrobacterium_sp_T29-tax2580515-GCF_006970545.1_ASM697054v1_genomic-dustmasked.fna
Agrobacterium_tumefaciens_strain_12D1-tax358-GCF_003667905.1_ASM366790v1_genomic-dustmasked.fna
Agrobacterium_tumefaciens_strain_15955-tax358-GCF_003666465.1_ASM366646v1_genomic-dustmasked.fna
Agrobacterium_tumefaciens_strain_186-tax358-GCF_002591665.3_ASM259166v3_genomic-dustmasked.fna
Agrobacterium_tumefaciens_strain_1D1108-tax358-GCF_003666425.1_ASM366642v1_genomic-dustmasked.fna
Agrobacterium_tumefaciens_strain_1D1460-tax358-GCF_003666445.1_ASM366644v1_genomic-dustmasked.fna
Agrobacterium_tumefaciens_strain_1D1609-tax358-GCF_002943835.1_ASM294383v1_genomic-dustmasked.fna
Agrobacterium_tumefaciens_strain_A6-tax358-GCF_003667925.1_ASM366792v1_genomic-dustmasked.fna
Agrobacterium_tumefaciens_strain_Ach5-tax358-GCF_000971565.1_ASM97156v1_genomic-dustmasked.fna
Agrobacterium_tumefaciens_strain_CFBP5499-tax358-GCF_005221325.1_ASM522132v1_genomic-dustmasked.fna
Agrobacterium_tumefaciens_strain_CFBP5877-tax358-GCF_005221345.1_ASM522134v1_genomic-dustmasked.fna
Agrobacterium_tumefaciens_strain_CFBP6623-tax358-GCF_005221385.1_ASM522138v1_genomic-dustmasked.fna
Agrobacterium_tumefaciens_strain_CFBP6624-tax358-GCF_005221425.1_ASM522142v1_genomic-dustmasked.fna
Agrobacterium_tumefaciens_strain_CFBP6625-tax358-GCF_005221465.1_ASM522146v1_genomic-dustmasked.fna
Agrobacterium_tumefaciens_strain_CFBP6626-tax358-GCF_005221445.1_ASM522144v1_genomic-dustmasked.fna
Agrobacterium_tumefaciens_strain_CFBP7129-tax358-GCF_005221405.1_ASM522140v1_genomic-dustmasked.fna
Agrobacterium_tumefaciens_strain_S33-tax358-GCF_001551895.1_ASM155189v1_genomic-dustmasked.fna
Agrobacterium_vitis_S4-tax311402-GCF_000016285.1_ASM1628v1_genomic-dustmasked.fna
Agrococcus_sp_SGAir0287-tax2070347-GCF_005484985.1_ASM548498v1_genomic-dustmasked.fna
Agromyces_aureus_strain_AR33-tax453304-GCF_001660485.1_ASM166048v1_genomic-dustmasked.fna
Agromyces_protaetiae_strain_FW100M_8-tax2509455-GCF_004135405.1_ASM413540v1_genomic-dustmasked.fna
Agromyces_sp_HY052-tax2585717-GCF_006337065.1_ASM633706v1_genomic-dustmasked.fna
Agromyces_sp_LHK192-tax2498704-GCF_004006235.1_ASM400623v1_genomic-dustmasked.fna
Agromyces_sp_MF30_A-tax2080742-GCF_003070885.1_ASM307088v1_genomic-dustmasked.fna
Ahniella_affigens_strain_D13-tax2021234-GCF_003015185.1_ASM301518v1_genomic-dustmasked.fna
Akkermansia_glycaniphila-tax1679444-GCF_900097105.1_WK001_genomic-dustmasked.fna
Akkermansia_muciniphila_ATCC_BAA_835-tax349741-GCF_000020225.1_ASM2022v1_genomic-dustmasked.fna
Akkermansia_muciniphila_strain_139-tax239935-GCF_004319565.1_ASM431956v1_genomic-dustmasked.fna
Akkermansia_muciniphila_strain_CBA5201-tax239935-GCF_004104435.1_ASM410443v1_genomic-dustmasked.fna
Akkermansia_muciniphila_strain_DSM_22959-tax239935-GCF_008000975.1_ASM800097v1_genomic-dustmasked.fna
Akkermansia_muciniphila_strain_EB_AMDK_10-tax239935-GCF_004015005.1_ASM401500v1_genomic-dustmasked.fna
Akkermansia_muciniphila_strain_EB_AMDK_11-tax239935-GCF_004015025.1_ASM401502v1_genomic-dustmasked.fna
Akkermansia_muciniphila_strain_EB_AMDK_12-tax239935-GCF_004015045.1_ASM401504v1_genomic-dustmasked.fna
Akkermansia_muciniphila_strain_EB_AMDK_13-tax239935-GCF_004015285.1_ASM401528v1_genomic-dustmasked.fna
Akkermansia_muciniphila_strain_EB_AMDK_14-tax239935-GCF_004015065.1_ASM401506v1_genomic-dustmasked.fna
Akkermansia_muciniphila_strain_EB_AMDK_15-tax239935-GCF_004015305.1_ASM401530v1_genomic-dustmasked.fna
Akkermansia_muciniphila_strain_EB_AMDK_16-tax239935-GCF_004015205.1_ASM401520v1_genomic-dustmasked.fna
Akkermansia_muciniphila_strain_EB_AMDK_17-tax239935-GCF_004015225.1_ASM401522v1_genomic-dustmasked.fna
Akkermansia_muciniphila_strain_EB_AMDK_18-tax239935-GCF_004015085.1_ASM401508v1_genomic-dustmasked.fna
Akkermansia_muciniphila_strain_EB_AMDK_19-tax239935-GCF_004015105.1_ASM401510v1_genomic-dustmasked.fna
Akkermansia_muciniphila_strain_EB_AMDK_1-tax239935-GCF_003716915.1_ASM371691v1_genomic-dustmasked.fna
Akkermansia_muciniphila_strain_EB_AMDK_20-tax239935-GCF_004015325.1_ASM401532v1_genomic-dustmasked.fna
Akkermansia_muciniphila_strain_EB_AMDK_21-tax239935-GCF_004015345.1_ASM401534v1_genomic-dustmasked.fna
Akkermansia_muciniphila_strain_EB_AMDK_22-tax239935-GCF_004015125.1_ASM401512v1_genomic-dustmasked.fna
Akkermansia_muciniphila_strain_EB_AMDK_2-tax239935-GCF_003716975.1_ASM371697v1_genomic-dustmasked.fna
Akkermansia_muciniphila_strain_EB_AMDK_3-tax239935-GCF_003716935.1_ASM371693v1_genomic-dustmasked.fna
Akkermansia_muciniphila_strain_EB_AMDK_4-tax239935-GCF_003716955.1_ASM371695v1_genomic-dustmasked.fna
Akkermansia_muciniphila_strain_EB_AMDK_7-tax239935-GCF_004015245.1_ASM401524v1_genomic-dustmasked.fna
Akkermansia_muciniphila_strain_EB_AMDK_8-tax239935-GCF_004015265.1_ASM401526v1_genomic-dustmasked.fna
Akkermansia_muciniphila_strain_JCM_30893-tax239935-GCF_009731575.1_ASM973157v1_genomic-dustmasked.fna
Akkermansia_muciniphila_strain_JCM_30893-tax239935-GCF_010509235.1_ASM1050923v1_genomic-dustmasked.fna
Akkermansia_muciniphila_strain_YL44-tax239935-GCF_001688765.2_ASM168876v2_genomic-dustmasked.fna
Akkermansia_muciniphila-tax239935-GCF_902387255.1_UHGG_MGYG-HGUT-02454_genomic-dustmasked.fna
Alcaligenaceae_bacterium_SJ_26-tax2593958-GCF_007556835.1_ASM755683v1_genomic-dustmasked.fna
Alcaligenes_aquatilis_strain_QD168-tax323284-GCF_003671915.1_ASM367191v1_genomic-dustmasked.fna
Alcaligenes_faecalis_strain_AN70-tax511-GCF_004319585.1_ASM431958v1_genomic-dustmasked.fna
Alcaligenes_faecalis_strain_DSM_30030-tax511-GCF_002443155.1_ASM244315v1_genomic-dustmasked.fna
Alcaligenes_faecalis_strain_FDAARGOS_491-tax511-GCF_003813085.1_ASM381308v1_genomic-dustmasked.fna
Alcaligenes_faecalis_strain_J481-tax511-GCF_003716855.1_ASM371685v1_genomic-dustmasked.fna
Alcaligenes_faecalis_strain_JQ135-tax511-GCF_002242175.1_ASM224217v1_genomic-dustmasked.fna
Alcaligenes_faecalis_strain_MUB14-tax511-GCF_010092625.1_ASM1009262v1_genomic-dustmasked.fna
Alcaligenes_faecalis_strain_P156-tax511-GCF_001641975.2_ASM164197v2_genomic-dustmasked.fna
Alcaligenes_faecalis_strain_ZD02-tax511-GCF_000967305.2_ASM96730v2_genomic-dustmasked.fna
Alcanivorax_borkumensis_SK2-tax393595-GCF_000009365.1_ASM936v1_genomic-dustmasked.fna
Alcanivorax_dieselolei_B5-tax930169-GCF_000300005.1_ASM30000v1_genomic-dustmasked.fna
Alcanivorax_pacificus_W11_5-tax391936-GCF_000299335.2_ASM29933v2_genomic-dustmasked.fna
Alcanivorax_sp_NBRC_101098-tax1113728-GCF_001010505.1_ASM101050v1_genomic-dustmasked.fna
Alcanivorax_xenomutans_strain_P40-tax1094342-GCF_002072815.1_ASM207281v1_genomic-dustmasked.fna
Algibacter_alginicilyticus_strain_HZ22-tax1736674-GCF_001310225.1_ASM131022v1_genomic-dustmasked.fna
Algibacter_sp_L1A34-tax2686365-GCF_009796805.1_ASM979680v1_genomic-dustmasked.fna
Algibacter_sp_L3A6-tax2686366-GCF_009796825.1_ASM979682v1_genomic-dustmasked.fna
Algoriphagus_sanaruensis_strain_M8_2-tax1727163-GCF_001593605.1_ASM159360v1_genomic-dustmasked.fna
Alicycliphilus_denitrificans_BC-tax596153-GCF_000179015.2_ASM17901v2_genomic-dustmasked.fna
Alicycliphilus_denitrificans_K601-tax596154-GCF_000204645.1_ASM20464v1_genomic-dustmasked.fna
Alicycliphilus_denitrificans_strain_DP3-tax179636-GCF_012530715.1_ASM1253071v1_genomic-dustmasked.fna
Alicyclobacillus_acidocaldarius_subsp_acidocaldarius_DSM_446-tax521098-GCF_000024285.1_ASM2428v1_genomic-dustmasked.fna
Alicyclobacillus_acidocaldarius_subsp_acidocaldarius_Tc_4_1-tax1048834-GCF_000219875.1_ASM21987v1_genomic-dustmasked.fna
Aliivibrio_fischeri_ES114-tax312309-GCF_000011805.1_ASM1180v1_genomic-dustmasked.fna
Aliivibrio_salmonicida_LFI1238-tax316275-GCF_000196495.1_ASM19649v1_genomic-dustmasked.fna
Aliivibrio_salmonicida_strain_VS224-tax40269-GCF_003942025.1_ASM394202v1_genomic-dustmasked.fna
Aliivibrio_wodanis-tax80852-GCF_000953695.1_AWOD1_genomic-dustmasked.fna
Alistipes_communis_strain_5CBH24-tax2585118-GCF_006542665.1_Acom_1.0_genomic-dustmasked.fna
Alistipes_communis_strain_6CPBBH3-tax2585118-GCF_006542745.1_6CPBBH3_genomic-dustmasked.fna
Alistipes_dispar_strain_5CPEGH6-tax2585119-GCF_006542685.1_Adis_1.0_genomic-dustmasked.fna
Alistipes_finegoldii_DSM_17242-tax679935-GCF_000265365.1_ASM26536v1_genomic-dustmasked.fna
Alistipes_megaguti_strain_Marseille_P5997-tax2364787-GCF_900604385.1_PRJEB28786_genomic-dustmasked.fna
Alistipes_onderdonkii_subsp_vulgaris_strain_3BBH6-tax2585117-GCF_006542645.1_Aond_1.0_genomic-dustmasked.fna
Alistipes_onderdonkii_subsp_vulgaris_strain_5CPYCFAH4-tax2585117-GCF_006542705.1_Aond_2.0_genomic-dustmasked.fna
Alistipes_onderdonkii_subsp_vulgaris_strain_5NYCFAH2-tax2585117-GCF_006542725.1_Aond_3.0_genomic-dustmasked.fna
Alistipes_sp_dk3624-tax2662363-GCF_009557455.1_ASM955745v1_genomic-dustmasked.fna
Alkalilimnicola_ehrlichii_MLHE_1-tax187272-GCF_000014785.1_ASM1478v1_genomic-dustmasked.fna
Alkaliphilus_metalliredigens_QYMF-tax293826-GCF_000016985.1_ASM1698v1_genomic-dustmasked.fna
Alkaliphilus_oremlandii_OhILAs-tax350688-GCF_000018325.1_ASM1832v1_genomic-dustmasked.fna
Alkalitalea_saponilacus_strain_SC_BZ_SP2-tax889453-GCF_002201795.1_ASM220179v1_genomic-dustmasked.fna
Alloactinosynnema_sp_L_07-tax1653480-GCF_900070365.1_Alloactinosynnema_sp._L-07_genomic-dustmasked.fna
Allochromatium_vinosum_DSM_180-tax572477-GCF_000025485.1_ASM2548v1_genomic-dustmasked.fna
Allofrancisella_guangzhouensis_strain_08HL01032-tax594679-GCF_000815225.1_ASM81522v1_genomic-dustmasked.fna
Alloprevotella_sp_E39-tax2133944-GCF_003265305.2_ASM326530v2_genomic-dustmasked.fna
Allopseudarcicella_aquatilis_strain_HME7025-tax998844-GCF_003143535.1_ASM314353v1_genomic-dustmasked.fna
alpha_proteobacterium_HIMB59-tax744985-GCF_000299115.1_ASM29911v1_genomic-dustmasked.fna
alpha_proteobacterium_HIMB5-tax859653-GCF_000299095.1_ASM29909v1_genomic-dustmasked.fna
Altererythrobacter_atlanticus_strain_26DY36-tax1267766-GCF_001008165.2_ASM100816v2_genomic-dustmasked.fna
Altererythrobacter_dongtanensis_strain_KCTC_22672-tax692370-GCF_001698205.1_ASM169820v1_genomic-dustmasked.fna
Altererythrobacter_epoxidivorans_strain_CGMCC_1_7731-tax361183-GCF_001281485.1_ASM128148v1_genomic-dustmasked.fna
Altererythrobacter_ishigakiensis_strain_NBRC_107699-tax476157-GCF_001663155.1_ASM166315v1_genomic-dustmasked.fna
Altererythrobacter_mangrovi_strain_C9_11-tax1982042-GCF_002269345.1_ASM226934v1_genomic-dustmasked.fna
Altererythrobacter_marensis_strain_KCTC_22370-tax543877-GCF_001028625.1_ASM102862v1_genomic-dustmasked.fna
Altererythrobacter_namhicola_strain_JCM_16345-tax645517-GCF_001687545.1_ASM168754v1_genomic-dustmasked.fna
Altererythrobacter_sp_B11-tax2060312-GCF_003569745.1_ASM356974v1_genomic-dustmasked.fna
Altererythrobacter_sp_BO_6-tax2604537-GCF_011047315.1_ASM1104731v1_genomic-dustmasked.fna
Alteromonas_addita_strain_R10SW13-tax287094-GCF_001562195.1_ASM156219v1_genomic-dustmasked.fna
Alteromonas_australica_strain_DE170-tax589873-GCF_000934525.1_ASM93452v1_genomic-dustmasked.fna
Alteromonas_australica_strain_H_17-tax589873-GCF_000730385.1_ASM73038v1_genomic-dustmasked.fna
Alteromonas_macleodii_ATCC_27126-tax529120-GCF_000172635.2_ASM17263v2_genomic-dustmasked.fna
Alteromonas_macleodii_strain_D7-tax28108-GCF_001562235.1_ASM156223v1_genomic-dustmasked.fna
Alteromonas_macleodii_strain_HOT1A3-tax28108-GCF_001578515.1_ASM157851v1_genomic-dustmasked.fna
Alteromonas_macleodii_strain_Te101-tax28108-GCF_002849875.1_ASM284987v1_genomic-dustmasked.fna
Alteromonas_macleodii_str__Balearic_Sea_AD45-tax1004787-GCF_000300175.1_ASM30017v1_genomic-dustmasked.fna
Alteromonas_macleodii_str__Black_Sea_11-tax1004785-GCF_000299995.1_ASM29999v1_genomic-dustmasked.fna
Alteromonas_macleodii_str__English_Channel_673-tax1004788-GCF_000299955.1_ASM29995v1_genomic-dustmasked.fna
Alteromonas_mediterranea_615_strain_English_Channel_615-tax1300253-GCF_000439475.1_ASM43947v1_genomic-dustmasked.fna
Alteromonas_mediterranea_DE1_strain_AltDE1-tax1004786-GCF_000310085.1_ASM31008v1_genomic-dustmasked.fna
Alteromonas_mediterranea_DE_strain_Deep_ecotype-tax1774373-GCF_000020585.3_ASM2058v3_genomic-dustmasked.fna
Alteromonas_mediterranea_MED64_strain_Aegean_Sea_MED64-tax1300254-GCF_000439495.1_ASM43949v1_genomic-dustmasked.fna
Alteromonas_mediterranea_strain_AltCH17-tax314275-GCF_009759785.1_ASM975978v1_genomic-dustmasked.fna
Alteromonas_mediterranea_strain_AR43-tax314275-GCF_001886455.1_ASM188645v1_genomic-dustmasked.fna
Alteromonas_mediterranea_strain_CP48-tax314275-GCF_001886395.1_ASM188639v1_genomic-dustmasked.fna
Alteromonas_mediterranea_strain_CP49-tax314275-GCF_001886415.1_ASM188641v1_genomic-dustmasked.fna
Alteromonas_mediterranea_strain_PT11-tax314275-GCF_006517095.1_ASM651709v1_genomic-dustmasked.fna
Alteromonas_mediterranea_strain_PT15-tax314275-GCF_006517115.1_ASM651711v1_genomic-dustmasked.fna
Alteromonas_mediterranea_strain_RG65-tax314275-GCF_001886435.1_ASM188643v1_genomic-dustmasked.fna
Alteromonas_mediterranea_strain_UM8-tax314275-GCF_001562315.1_ASM156231v1_genomic-dustmasked.fna
Alteromonas_mediterranea_U7_strain_Ionian_Sea_U7-tax1300256-GCF_000439535.1_ASM43953v1_genomic-dustmasked.fna
Alteromonas_mediterranea_UM4b_strain_Ionian_Sea_UM4b-tax1300259-GCF_000439595.1_ASM43959v1_genomic-dustmasked.fna
Alteromonas_mediterranea_UM7_strain_Ionian_Sea_UM7-tax1300258-GCF_000439575.1_ASM43957v1_genomic-dustmasked.fna
Alteromonas_naphthalenivorans_strain_SN2-tax715451-GCF_000213655.1_ASM21365v1_genomic-dustmasked.fna
Alteromonas_pelagimontana_strain_5_12-tax1858656-GCF_002499975.2_ASM249997v2_genomic-dustmasked.fna
Alteromonas_sp_76_1-tax2358187-GCF_900654235.1_alt76_genomic-dustmasked.fna
Alteromonas_sp_BL110-tax1714845-GCF_003443615.1_ASM344361v1_genomic-dustmasked.fna
Alteromonas_sp_I4-tax2652380-GCF_009176745.1_ASM917674v1_genomic-dustmasked.fna
Alteromonas_sp_Mac1-tax1777491-GCF_001562125.1_ASM156212v1_genomic-dustmasked.fna
Alteromonas_sp_MB_3u_76-tax2058133-GCF_002831605.1_ASM283160v1_genomic-dustmasked.fna
Alteromonas_sp_RKMC_009-tax2267264-GCF_003584565.2_ASM358456v3_genomic-dustmasked.fna
Alteromonas_sp_RW2A1-tax1917158-GCF_001886475.1_ASM188647v1_genomic-dustmasked.fna
Alteromonas_stellipolaris_LMG_21856-tax1160720-GCF_001433715.1_ASM143371v1_genomic-dustmasked.fna
Alteromonas_stellipolaris_strain_LMG_21861-tax233316-GCF_001562115.1_ASM156211v1_genomic-dustmasked.fna
Alteromonas_stellipolaris_strain_PQQ_42-tax233316-GCF_001632765.1_ASM163276v1_genomic-dustmasked.fna
Alteromonas_stellipolaris_strain_PQQ_44-tax233316-GCF_001632825.1_ASM163282v1_genomic-dustmasked.fna
Aminipila_butyrica_strain_DSM_103574-tax433296-GCF_010669305.1_ASM1066930v1_genomic-dustmasked.fna
Aminipila_sp_CBA3637-tax2697030-GCF_010120715.1_ASM1012071v1_genomic-dustmasked.fna
Aminipila_sp_JN_18-tax2507160-GCF_004103735.1_ASM410373v1_genomic-dustmasked.fna
Aminobacter_aminovorans_strain_KCTC_2477-tax83263-GCF_001605015.1_ASM160501v1_genomic-dustmasked.fna
Aminobacterium_colombiense_DSM_12261-tax572547-GCF_000025885.1_ASM2588v1_genomic-dustmasked.fna
Aminobacter_sp_MSH1-tax374606-GCF_003063555.1_ASM306355v1_genomic-dustmasked.fna
Aminobacter_sp_MSH1-tax374606-GCF_003071665.1_ASM307166v1_genomic-dustmasked.fna
Ammonifex_degensii_KC4-tax429009-GCF_000024605.1_ASM2460v1_genomic-dustmasked.fna
Amphibacillus_xylanus_NBRC_15112-tax698758-GCF_000307165.1_ASM30716v1_genomic-dustmasked.fna
Amycolatopsis_albispora_strain_WP1-tax1804986-GCF_003312875.1_ASM331287v1_genomic-dustmasked.fna
Amycolatopsis_japonica_strain_DSM_44213-tax208439-GCF_000732925.1_ASM73292v1_genomic-dustmasked.fna
Amycolatopsis_keratiniphila_strain_HCCB10007-tax129921-GCF_000400635.2_ASM40063v2_genomic-dustmasked.fna
Amycolatopsis_mediterranei_RB-tax1221524-GCF_000454025.1_ASM45402v1_genomic-dustmasked.fna
Amycolatopsis_mediterranei_S699-tax713604-GCF_000220945.1_ASM22094v1_genomic-dustmasked.fna
Amycolatopsis_mediterranei_S699-tax713604-GCF_000282715.1_ASM28271v1_genomic-dustmasked.fna
Amycolatopsis_mediterranei_U32-tax749927-GCF_000196835.1_ASM19683v1_genomic-dustmasked.fna
Amycolatopsis_methanolica_239-tax1068978-GCF_000739085.1_ASM73908v1_genomic-dustmasked.fna
Amycolatopsis_orientalis_strain_B_37-tax31958-GCF_000943515.2_ASM94351v2_genomic-dustmasked.fna
Amycolatopsis_sp_AA4-tax1896961-GCF_002796545.1_ASM279654v1_genomic-dustmasked.fna
Amycolatopsis_sp_BJA_103-tax1911175-GCF_002849735.1_ASM284973v1_genomic-dustmasked.fna
Amycolatopsis_sp_YIM_10-tax2653857-GCF_009429145.1_ASM942914v1_genomic-dustmasked.fna
Anabaena_cylindrica_PCC_7122-tax272123-GCF_000317695.1_ASM31769v1_genomic-dustmasked.fna
Anabaena_sp_90-tax46234-GCF_000312705.1_ASM31270v1_genomic-dustmasked.fna
Anabaena_sp_WA102-tax1647413-GCF_001277295.1_ASM127729v1_genomic-dustmasked.fna
Anabaena_sp_YBS01-tax2490939-GCF_009498015.1_ASM949801v1_genomic-dustmasked.fna
Anaerobutyricum_hallii-tax39488-GCF_900209925.1_EH1_genomic-dustmasked.fna
Anaerococcus_mediterraneensis_strain_Marseille_P2765T-tax1870984-GCF_900128415.1_PRJEB15655_genomic-dustmasked.fna
Anaerococcus_prevotii_DSM_20548-tax525919-GCF_000024105.1_ASM2410v1_genomic-dustmasked.fna
Anaerocolumna_sp_CBA3638-tax2696063-GCF_009931695.1_ASM993169v1_genomic-dustmasked.fna
Anaerohalosphaera_lusitana_strain_ST_NAGAB_D1-tax1936003-GCF_002007645.1_ASM200764v1_genomic-dustmasked.fna
Anaerolineaceae_bacterium_oral_taxon_439_strain_W11661-tax1889813-GCF_001717545.1_ASM171754v1_genomic-dustmasked.fna
Anaerolinea_thermophila_UNI_1-tax926569-GCF_000199675.1_ASM19967v1_genomic-dustmasked.fna
Anaeromyxobacter_dehalogenans_2CP_1_strain_2CP1-tax455488-GCF_000022145.1_ASM2214v1_genomic-dustmasked.fna
Anaeromyxobacter_dehalogenans_2CP_C-tax290397-GCF_000013385.1_ASM1338v1_genomic-dustmasked.fna
Anaeromyxobacter_sp_Fw109_5-tax404589-GCF_000017505.1_ASM1750v1_genomic-dustmasked.fna
Anaeromyxobacter_sp_K-tax447217-GCF_000020805.1_ASM2080v1_genomic-dustmasked.fna
Anaerostipes_hadrus_strain_BPB5-tax649756-GCF_001998765.1_ASM199876v1_genomic-dustmasked.fna
Anaerostipes_hadrus-tax649756-GCF_902388025.1_UHGG_MGYG-HGUT-02528_genomic-dustmasked.fna
Anaerostipes_rhamnosivorans_strain_1y2-tax1229621-GCF_005280655.1_ASM528065v1_genomic-dustmasked.fna
Anaerotignum_propionicum_DSM_1682_strain_X2-tax991789-GCF_001561955.1_ASM156195v1_genomic-dustmasked.fna
Anaplasma_centrale_str_Israel-tax574556-GCF_000024505.1_ASM2450v1_genomic-dustmasked.fna
Anaplasma_marginale_str_Florida-tax320483-GCF_000020305.1_ASM2030v1_genomic-dustmasked.fna
Anaplasma_marginale_str_St_Maries-tax234826-GCF_000011945.1_ASM1194v1_genomic-dustmasked.fna
Anaplasma_ovis_str_Haibei-tax1248439-GCF_002214625.1_ASM221462v2_genomic-dustmasked.fna
Anaplasma_phagocytophilum_str_HZ2-tax1184253-GCF_000439755.1_ASM43975v1_genomic-dustmasked.fna
Anaplasma_phagocytophilum_str_HZ-tax212042-GCF_000013125.1_ASM1312v1_genomic-dustmasked.fna
Anaplasma_phagocytophilum_str_JM-tax1173064-GCF_000439775.1_ASM43977v1_genomic-dustmasked.fna
Anaplasma_phagocytophilum_str_Norway_variant2-tax1392507-GCF_000689635.2_ASM68963v2_genomic-dustmasked.fna
Ancylobacter_pratisalsi_strain_DSM_102029-tax1745854-GCF_010669125.1_ASM1066912v1_genomic-dustmasked.fna
Ancylobacter_sp_TS_1-tax1850374-GCF_009223885.1_ASM922388v1_genomic-dustmasked.fna
Aneurinibacillus_soli_strain_CB4-tax1500254-GCF_002355375.1_ASM235537v1_genomic-dustmasked.fna
Aneurinibacillus_sp_XH2-tax1450761-GCF_001439585.2_ASM143958v2_genomic-dustmasked.fna
Anoxybacillus_amylolyticus_strain_DSM_15939-tax294699-GCF_001634285.1_ASM163428v1_genomic-dustmasked.fna
Anoxybacillus_flavithermus_strain_52_1A-tax33934-GCF_002197485.1_ASM219748v1_genomic-dustmasked.fna
Anoxybacillus_flavithermus_WK1-tax491915-GCF_000019045.1_ASM1904v1_genomic-dustmasked.fna
Anoxybacillus_gonensis_strain_G2-tax198467-GCF_001187595.1_ASM118759v1_genomic-dustmasked.fna
Anoxybacillus_sp_B2M1_strain_b2m1-tax1490052-GCF_001634265.1_ASM163426v1_genomic-dustmasked.fna
Anoxybacillus_sp_B7M1_strain_b7m1-tax1490057-GCF_001634305.1_ASM163430v1_genomic-dustmasked.fna
Anoxybacillus_sp_PDR2-tax1636720-GCF_009834045.1_ASM983404v1_genomic-dustmasked.fna
Anoxybacter_fermentans_strain_DY22613-tax1323375-GCF_003991135.1_ASM399113v1_genomic-dustmasked.fna
Anseongella_ginsenosidimutans_strain_Gsoil_524-tax496056-GCF_008033235.1_ASM803323v1_genomic-dustmasked.fna
Antarcticibacterium_flavum_strain_JB01H24-tax2058175-GCF_006159205.1_ASM615920v1_genomic-dustmasked.fna
Antarcticibacterium_sp_PAMC_28998-tax2585771-GCF_007993795.1_ASM799379v1_genomic-dustmasked.fna
Antarctobacter_heliothermus_strain_SMS3-tax74033-GCF_002237555.1_ASM223755v1_genomic-dustmasked.fna
Apibacter_sp_B2966-tax2656761-GCF_011082485.1_ASM1108248v1_genomic-dustmasked.fna
Apibacter_sp_B3706-tax2656760-GCF_011082725.1_ASM1108272v1_genomic-dustmasked.fna
Apibacter_sp_HY041-tax2500547-GCF_004014855.1_ASM401485v1_genomic-dustmasked.fna
Aquabacterium_olei_strain_NBRC_110486-tax1296669-GCF_003100395.1_ASM310039v1_genomic-dustmasked.fna
Aquaspirillum_sp_LM1-tax1938604-GCF_002002905.1_ASM200290v1_genomic-dustmasked.fna
Aquicella_lusitana_strain_SGT_39-tax254246-GCF_902459475.1_pb_189-1_HGAP3_CTR_genomic-dustmasked.fna
Aquicella_siphonis_strain_SGT_108-tax254247-GCF_902459485.1_pb_189-2_HGAP3_CTR_genomic-dustmasked.fna
Aquifex_aeolicus_VF5-tax224324-GCF_000008625.1_ASM862v1_genomic-dustmasked.fna
Aquimarina_sp_AD10-tax1714849-GCF_003443715.1_ASM344371v1_genomic-dustmasked.fna
Aquimarina_sp_AD1-tax1714848-GCF_003443695.1_ASM344369v1_genomic-dustmasked.fna
Aquimarina_sp_BL5-tax1714860-GCF_003443675.1_ASM344367v1_genomic-dustmasked.fna
Aquisalimonas_sp_2447-tax2419781-GCF_012044895.1_ASM1204489v1_genomic-dustmasked.fna
Aquisphaera_giovannonii_strain_OJF2-tax406548-GCF_008087625.1_ASM808762v1_genomic-dustmasked.fna
Aquitalea_denitrificans_strain_5YN1_3-tax519081-GCF_009856625.1_ASM985662v1_genomic-dustmasked.fna
Aquitalea_magnusonii_strain_H3-tax332411-GCF_002217795.2_ASM221779v2_genomic-dustmasked.fna
Aquitalea_sp_THG_DN7_12-tax1537400-GCF_005155025.1_ASM515502v1_genomic-dustmasked.fna
Aquitalea_sp_USM4-tax1590041-GCF_004328945.1_ASM432894v1_genomic-dustmasked.fna
Arachidicoccus_ginsenosidivorans_strain_Gsoil_809-tax496057-GCF_007971385.1_ASM797138v1_genomic-dustmasked.fna
Arachidicoccus_sp_B3_10-tax2545455-GCF_004337365.2_ASM433736v2_genomic-dustmasked.fna
Arachidicoccus_sp_BS20-tax1850526-GCF_001659705.1_ASM165970v1_genomic-dustmasked.fna
Arachidicoccus_sp_KIS59_12-tax2341117-GCF_003600625.1_ASM360062v1_genomic-dustmasked.fna
Arcanobacterium_haemolyticum_DSM_20595-tax644284-GCF_000092365.1_ASM9236v1_genomic-dustmasked.fna
Arcanobacterium_haemolyticum_strain_NCTC8452-tax28264-GCF_900475915.1_48128_H02_genomic-dustmasked.fna
Arcanobacterium_sp_2701-tax2722751-GCF_012563545.1_ASM1256354v1_genomic-dustmasked.fna
Archangium_gephyra_strain_DSM_2261-tax48-GCF_001027285.1_ASM102728v1_genomic-dustmasked.fna
Arcobacter_anaerophilus_strain_DSM_24636-tax877500-GCF_006459125.1_ASM645912v1_genomic-dustmasked.fna
Arcobacter_butzleri_7h1h-tax1036172-GCF_000215345.2_ASM21534v3_genomic-dustmasked.fna
Arcobacter_butzleri_ED_1-tax944546-GCF_000284355.1_ASM28435v1_genomic-dustmasked.fna
Arcobacter_butzleri_JV22-tax888827-GCF_005886055.1_ASM588605v1_genomic-dustmasked.fna
Arcobacter_butzleri_RM4018-tax367737-GCF_000014025.1_ASM1402v1_genomic-dustmasked.fna
Arcobacter_butzleri_strain_ED_1-tax28197-GCF_007005625.1_ASM700562v1_genomic-dustmasked.fna
Arcobacter_butzleri_strain_NCTC_12481-tax28197-GCF_900187115.1_51699_F01_genomic-dustmasked.fna
Arcobacter_canalis_strain_LMG_29148-tax1912871-GCF_008000835.1_ASM800083v1_genomic-dustmasked.fna
Arcobacter_cibarius_strain_H743-tax255507-GCF_008808035.1_ASM880803v1_genomic-dustmasked.fna
Arcobacter_cryaerophilus_ATCC_43158-tax1032070-GCF_003660105.1_ASM366010v1_genomic-dustmasked.fna
Arcobacter_cryaerophilus_D2610-tax1032071-GCF_003660085.1_ASM366008v1_genomic-dustmasked.fna
Arcobacter_cryaerophilus_strain_G13RTA-tax28198-GCF_011045415.1_ASM1104541v1_genomic-dustmasked.fna
Arcobacter_ellisii_strain_LMG_26155-tax913109-GCF_003544915.1_ASM354491v1_genomic-dustmasked.fna
Arcobacter_halophilus_strain_CCUG_53805-tax197482-GCF_003346755.1_ASM334675v1_genomic-dustmasked.fna
Arcobacter_marinus_strain_JCM_15502-tax505249-GCF_003544855.1_ASM354485v1_genomic-dustmasked.fna
Arcobacter_molluscorum_LMG_25693_strain_CECT_7696-tax870501-GCF_003544935.1_ASM354493v1_genomic-dustmasked.fna
Arcobacter_mytili_LMG_24559-tax1032238-GCF_003346775.1_ASM334677v1_genomic-dustmasked.fna
Arcobacter_nitrofigilis_DSM_7299-tax572480-GCF_000092245.1_ASM9224v1_genomic-dustmasked.fna
Arcobacter_pacificus_strain_LMG_26638-tax1080223-GCF_004214795.1_ASM421479v1_genomic-dustmasked.fna
_Arcobacter_porcinus_strain_CCUG_56899-tax1935204-GCF_004299785.2_ASM429978v2_genomic-dustmasked.fna
Arcobacter_skirrowii_CCUG_10374-tax1032239-GCF_003544835.1_ASM354483v1_genomic-dustmasked.fna
Arcobacter_skirrowii_strain_A2S6-tax28200-GCF_003939045.1_ASM393904v1_genomic-dustmasked.fna
Arcobacter_sp_LPB0137-tax1850254-GCF_001956695.1_ASM195669v1_genomic-dustmasked.fna
Arcobacter_sp_L-tax944547-GCF_000284235.1_ASM28423v1_genomic-dustmasked.fna
Arcobacter_suis_CECT_7833-tax663365-GCF_003544815.1_ASM354481v1_genomic-dustmasked.fna
Arcobacter_thereius_LMG_24486-tax1032240-GCF_004214815.1_ASM421481v1_genomic-dustmasked.fna
Arcobacter_trophiarum_LMG_25534-tax1032241-GCF_003355515.1_ASM335551v1_genomic-dustmasked.fna
Arcticibacterium_luteifluviistationis_strain_SM1504T-tax1784714-GCF_003258705.1_ASM325870v1_genomic-dustmasked.fna
Arenibacter_algicola_strain_SMS7-tax616991-GCF_002234495.1_ASM223449v1_genomic-dustmasked.fna
Aromatoleum_aromaticum_EbN1-tax76114-GCF_000025965.1_ASM2596v1_genomic-dustmasked.fna
Arsenicicoccus_sp_oral_taxon_190_strain_F0371-tax1658671-GCF_001189535.1_ASM118953v1_genomic-dustmasked.fna
arsenite_oxidising_bacterium_NT_25-tax97707-GCF_902502875.1_C03_1.2_genomic-dustmasked.fna
Arsenophonus_endosymbiont_of_Aleurodicus_dispersus_strain_ARAD-tax235559-GCF_900343015.1_ARADv1_genomic-dustmasked.fna
Arsenophonus_nasoniae_strain_FIN-tax638-GCF_004768525.1_ASM476852v1_genomic-dustmasked.fna
Arthrobacter_alpinus_strain_A3-tax656366-GCF_000755585.2_ASM75558v2_genomic-dustmasked.fna
Arthrobacter_alpinus_strain_ERGS4_06-tax656366-GCF_001445575.1_ASM144557v1_genomic-dustmasked.fna
Arthrobacter_alpinus_strain_R3_8-tax656366-GCF_001294625.1_ASM129462v1_genomic-dustmasked.fna
Arthrobacter_crystallopoietes_strain_DSM_20117-tax37928-GCF_002849715.1_ASM284971v1_genomic-dustmasked.fna
Arthrobacter_dokdonellae-tax2211210-GCF_003268655.1_ASM326865v1_genomic-dustmasked.fna
Arthrobacter_sp_24S4_2-tax2575374-GCF_005280255.1_ASM528025v1_genomic-dustmasked.fna
Arthrobacter_sp_AQ5_05-tax2184581-GCF_009707285.1_ASM970728v1_genomic-dustmasked.fna
Arthrobacter_sp_ERGS1_01-tax1704044-GCF_001281315.1_ASM128131v1_genomic-dustmasked.fna
Arthrobacter_sp_FB24-tax290399-GCF_000196235.1_ASM19623v1_genomic-dustmasked.fna
Arthrobacter_sp_KBS0702-tax2578107-GCF_005937985.2_ASM593798v2_genomic-dustmasked.fna
Arthrobacter_sp_PAMC_25486-tax1494608-GCF_000785535.1_ASM78553v1_genomic-dustmasked.fna
Arthrobacter_sp_PAMC25564-tax2565366-GCF_004798705.1_ASM479870v1_genomic-dustmasked.fna
Arthrobacter_sp_PGP41-tax2079227-GCF_002953935.1_ASM295393v1_genomic-dustmasked.fna
Arthrobacter_sp_QXT_31-tax1357915-GCF_001969265.1_ASM196926v1_genomic-dustmasked.fna
Arthrobacter_sp_Rue61a-tax1118963-GCF_000294695.2_ASM29469v2_genomic-dustmasked.fna
Arthrobacter_sp_SLBN_53_strain_NRRL_B_3805-tax1570328-GCF_001580405.1_ASM158040v1_genomic-dustmasked.fna
Arthrobacter_sp_U41-tax1849032-GCF_001750145.1_ASM175014v1_genomic-dustmasked.fna
Arthrobacter_sp_UKPF54_2-tax2600159-GCF_007858535.1_ASM785853v1_genomic-dustmasked.fna
Arthrobacter_sp_YC_RL1-tax1652545-GCF_001454985.1_ASM145498v1_genomic-dustmasked.fna
Arthrobacter_sp_YN-tax2020486-GCF_002224285.1_ASM222428v1_genomic-dustmasked.fna
Arthrobacter_sp_ZXY_2-tax1806905-GCF_001854365.1_ASM185436v1_genomic-dustmasked.fna
Asaia_bogorensis_NBRC_16594-tax1231624-GCF_001547995.1_ASM154799v1_genomic-dustmasked.fna
Aster_yellows_witches_broom_phytoplasma_AYWB_strain_AY_WB-tax322098-GCF_000012225.1_ASM1222v1_genomic-dustmasked.fna
Asticcacaulis_excentricus_CB_48_strain_CS_48-tax573065-GCF_000175215.2_ASM17521v2_genomic-dustmasked.fna
Asticcacaulis_excentricus_strain_M6-tax78587-GCF_003966695.1_ASM396669v1_genomic-dustmasked.fna
Athalassotoga_saccharophila_strain_NAS_01-tax1441386-GCF_009936215.1_ASM993621v1_genomic-dustmasked.fna
Atlantibacter_hermannii_strain_78_1320-tax565-GCF_011068345.1_ASM1106834v1_genomic-dustmasked.fna
Atlantibacter_hermannii_strain_ATCC_33651-tax565-GCF_008064855.1_ASM806485v1_genomic-dustmasked.fna
Atlantibacter_hermannii_strain_NCTC12129-tax565-GCF_900635495.1_29859_A01_genomic-dustmasked.fna
Atopobiaceae_bacterium-tax2485926-GCF_902386885.1_UHGG_MGYG-HGUT-02405_genomic-dustmasked.fna
Atopobium_parvulum_DSM_20469-tax521095-GCF_000024225.1_ASM2422v1_genomic-dustmasked.fna
Aurantimicrobium_minutum_strain_KNC-tax708131-GCF_002355535.1_ASM235553v1_genomic-dustmasked.fna
Aurantimicrobium_sp_MWH_Mo1-tax1987356-GCF_003194085.1_ASM319408v1_genomic-dustmasked.fna
Aurantimicrobium_sp_MWH_Uga1-tax2079575-GCF_003325955.1_ASM332595v1_genomic-dustmasked.fna
Aureimonas_sp_AU20-tax1349819-GCF_001442755.1_ASM144275v1_genomic-dustmasked.fna
Aureitalea_sp_RR4_38-tax2094025-GCF_002966125.1_ASM296612v1_genomic-dustmasked.fna
Auricoccus_indicus_strain_S31-tax1849491-GCF_001989575.1_ASM198957v1_genomic-dustmasked.fna
Auritidibacter_sp_NML130574-tax2170745-GCF_003185725.2_ASM318572v2_genomic-dustmasked.fna
Austwickia_chelonae_strain_LK16_18-tax100225-GCF_003391095.1_ASM339109v1_genomic-dustmasked.fna
Avibacterium_paragallinarum_strain_ADL_AP01-tax728-GCF_012850955.1_ASM1285095v1_genomic-dustmasked.fna
Avibacterium_paragallinarum_strain_ADL_AP02-tax728-GCF_012850815.1_ASM1285081v1_genomic-dustmasked.fna
Avibacterium_paragallinarum_strain_ADL_AP07-tax728-GCF_012850655.1_ASM1285065v1_genomic-dustmasked.fna
Avibacterium_paragallinarum_strain_ADL_AP10-tax728-GCF_012850455.1_ASM1285045v1_genomic-dustmasked.fna
Avibacterium_paragallinarum_strain_ADL_AP15-tax728-GCF_012850275.1_ASM1285027v1_genomic-dustmasked.fna
Avibacterium_paragallinarum_strain_ADL_AP16-tax728-GCF_012850075.1_ASM1285007v1_genomic-dustmasked.fna
Avibacterium_paragallinarum_strain_ADL_AP17-tax728-GCF_012849875.1_ASM1284987v1_genomic-dustmasked.fna
Avibacterium_paragallinarum_strain_ESV_135-tax728-GCF_011765605.1_ASM1176560v1_genomic-dustmasked.fna
Avibacterium_paragallinarum_strain_FARPER_174-tax728-GCF_003864155.1_ASM386415v1_genomic-dustmasked.fna
Avibacterium_volantium_strain_NCTC3438-tax762-GCF_900635775.1_33763_C01_genomic-dustmasked.fna
Azoarcus_communis_strain_TSNA42-tax41977-GCF_003111665.1_ASM311166v1_genomic-dustmasked.fna
Azoarcus_communis_strain_TSPY31-tax41977-GCF_003111645.1_ASM311164v1_genomic-dustmasked.fna
Azoarcus_olearius_strain_DQS4-tax418699-GCF_001682385.1_ASM168238v1_genomic-dustmasked.fna
Azoarcus_sp_BH72-tax62928-GCF_000061505.1_ASM6150v1_genomic-dustmasked.fna
Azoarcus_sp_CIB-tax198107-GCF_001190925.1_ASM119092v1_genomic-dustmasked.fna
Azoarcus_sp_DD4-tax2027405-GCF_006496635.1_ASM649663v1_genomic-dustmasked.fna
Azoarcus_sp_DN11-tax356837-GCF_003628555.1_ASM362855v1_genomic-dustmasked.fna
Azoarcus_sp_KH32C-tax748247-GCF_000349945.1_ASM34994v1_genomic-dustmasked.fna
Azoarcus_sp_SY39-tax2067960-GCF_002872475.1_ASM287247v1_genomic-dustmasked.fna
Azorhizobium_caulinodans_ORS_571-tax438753-GCF_000010525.1_ASM1052v1_genomic-dustmasked.fna
Azospira_oryzae_PS-tax640081-GCF_000236665.1_ASM23666v1_genomic-dustmasked.fna
Azospira_sp_I09-tax1765049-GCF_009177135.1_ASM917713v1_genomic-dustmasked.fna
Azospirillum_brasilense_strain_Az39-tax192-GCF_000632475.1_ASM63247v2_genomic-dustmasked.fna
Azospirillum_brasilense_strain_Cd-tax192-GCF_008274965.1_ASM827496v1_genomic-dustmasked.fna
Azospirillum_brasilense_strain_MTCC4035-tax192-GCF_005222165.1_ASM522216v1_genomic-dustmasked.fna
Azospirillum_brasilense_strain_MTCC4038-tax192-GCF_005222145.1_ASM522214v1_genomic-dustmasked.fna
Azospirillum_brasilense_strain_MTCC4039-tax192-GCF_005222205.1_ASM522220v1_genomic-dustmasked.fna
Azospirillum_brasilense_strain_Sp_7-tax192-GCF_001315015.1_ASM131501v1_genomic-dustmasked.fna
Azospirillum_brasilense_strain_Sp_7-tax192-GCF_008274945.1_ASM827494v1_genomic-dustmasked.fna
Azospirillum_lipoferum_4B-tax862719-GCF_000283655.1_ASM28365v1_genomic-dustmasked.fna
Azospirillum_sp_B510-tax137722-GCF_000010725.1_ASM1072v1_genomic-dustmasked.fna
Azospirillum_sp_CFH_70021-tax2202148-GCF_003130795.1_ASM313079v1_genomic-dustmasked.fna
Azospirillum_sp_M2T2B2-tax682998-GCF_003233655.1_ASM323365v1_genomic-dustmasked.fna
Azospirillum_sp_TSA2s_strain_TSA2S-tax709810-GCF_004923315.1_ASM492331v1_genomic-dustmasked.fna
Azospirillum_sp_TSH100-tax652764-GCF_004923295.1_ASM492329v1_genomic-dustmasked.fna
Azospirillum_sp_TSH58-tax664962-GCF_003119115.1_ASM311911v1_genomic-dustmasked.fna
Azospirillum_thiophilum_strain_BV_S-tax528244-GCF_001305595.1_ASM130559v1_genomic-dustmasked.fna
Azotobacter_chroococcum_NCIMB_8003-tax1328314-GCF_000817975.1_ASM81797v1_genomic-dustmasked.fna
Azotobacter_chroococcum_strain_B3-tax353-GCF_002220155.1_ASM222015v1_genomic-dustmasked.fna
Azotobacter_salinestris_strain_KACC_13899-tax69964-GCF_009363155.1_ASM936315v1_genomic-dustmasked.fna
Azotobacter_vinelandii_CA6-tax1283331-GCF_000380365.1_ASM38036v1_genomic-dustmasked.fna
Azotobacter_vinelandii_CA-tax1283330-GCF_000380335.1_ASM38033v1_genomic-dustmasked.fna
Azotobacter_vinelandii_DJ_strain_DJ_ATCC_BAA_1303-tax322710-GCF_000021045.1_ASM2104v1_genomic-dustmasked.fna
Bacillaceae_bacterium_C02-tax2654284-GCF_009429005.1_ASM942900v1_genomic-dustmasked.fna
Bacillaceae_bacterium_C05-tax2654326-GCF_009429025.1_ASM942902v1_genomic-dustmasked.fna
Bacillaceae_bacterium_TKL69-tax2594883-GCF_007301515.1_ASM730151v1_genomic-dustmasked.fna
Bacillus_aerophilus_strain_232-tax293389-GCF_004101925.1_ASM410192v1_genomic-dustmasked.fna
Bacillus_albus_strain_DLOU_Yingkou-tax2026189-GCF_009740005.1_ASM974000v1_genomic-dustmasked.fna
Bacillus_albus_strain_PFYN01-tax2026189-GCF_003966295.1_ASM396629v1_genomic-dustmasked.fna
Bacillus_altitudinis_strain_CHB19-tax293387-GCF_004563755.2_ASM456375v2_genomic-dustmasked.fna
Bacillus_altitudinis_strain_GLB197-tax293387-GCF_001908475.1_ASM190847v1_genomic-dustmasked.fna
Bacillus_altitudinis_strain_GQYP101-tax293387-GCF_005849435.1_ASM584943v1_genomic-dustmasked.fna
Bacillus_altitudinis_strain_GR_8-tax293387-GCF_001191605.1_ASM119160v1_genomic-dustmasked.fna
Bacillus_altitudinis_strain_HQ_51_Ba-tax293387-GCF_006007905.1_ASM600790v1_genomic-dustmasked.fna
Bacillus_altitudinis_strain_NJ_M2-tax293387-GCF_001431145.1_ASM143114v1_genomic-dustmasked.fna
Bacillus_altitudinis_strain_NJ_V2-tax293387-GCF_001431785.1_ASM143178v1_genomic-dustmasked.fna
Bacillus_altitudinis_strain_NJ_V-tax293387-GCF_001700735.1_ASM170073v1_genomic-dustmasked.fna
Bacillus_altitudinis_strain_P_10-tax293387-GCF_002741745.1_ASM274174v1_genomic-dustmasked.fna
Bacillus_altitudinis_strain_SGAir0031-tax293387-GCF_002443015.2_ASM244301v2_genomic-dustmasked.fna
Bacillus_altitudinis_strain_W3-tax293387-GCF_000972685.1_ASM97268v1_genomic-dustmasked.fna
Bacillus_amyloliquefaciens_CC178-tax1412898-GCF_000494835.1_ASM49483v1_genomic-dustmasked.fna
Bacillus_amyloliquefaciens_DSM_7__ATCC_23350-tax692420-GCF_000196735.1_ASM19673v1_genomic-dustmasked.fna
Bacillus_amyloliquefaciens_IT_45-tax1091041-GCF_000242855.2_ASM24285v2_genomic-dustmasked.fna
Bacillus_amyloliquefaciens_KHG19-tax1292358-GCF_000835145.1_ASM83514v1_genomic-dustmasked.fna
Bacillus_amyloliquefaciens_LFB112-tax1415165-GCF_000508265.1_ASM50826v1_genomic-dustmasked.fna
Bacillus_amyloliquefaciens_LL3-tax1001582-GCF_000204275.1_ASM20427v1_genomic-dustmasked.fna
Bacillus_amyloliquefaciens_strain_ALB65-tax1390-GCF_003149715.1_ASM314971v1_genomic-dustmasked.fna
Bacillus_amyloliquefaciens_strain_ALB69-tax1390-GCF_003149695.1_ASM314969v1_genomic-dustmasked.fna
Bacillus_amyloliquefaciens_strain_ALB79-tax1390-GCF_003149795.1_ASM314979v1_genomic-dustmasked.fna
Bacillus_amyloliquefaciens_strain_ARP23-tax1390-GCF_008245105.1_ASM824510v1_genomic-dustmasked.fna
Bacillus_amyloliquefaciens_strain_B15-tax1390-GCF_001596755.1_ASM159675v1_genomic-dustmasked.fna
Bacillus_amyloliquefaciens_strain_DH8030-tax1390-GCF_008534375.1_ASM853437v1_genomic-dustmasked.fna
Bacillus_amyloliquefaciens_strain_FS1092-tax1390-GCF_004421045.1_ASM442104v1_genomic-dustmasked.fna
Bacillus_amyloliquefaciens_strain_HK1-tax1390-GCF_004006115.1_ASM400611v1_genomic-dustmasked.fna
Bacillus_amyloliquefaciens_strain_H-tax1390-GCF_007827165.1_ASM782716v1_genomic-dustmasked.fna
Bacillus_amyloliquefaciens_strain_KC41-tax1390-GCF_008824205.1_ASM882420v1_genomic-dustmasked.fna
Bacillus_amyloliquefaciens_strain_LM2303-tax1390-GCF_001889285.1_ASM188928v1_genomic-dustmasked.fna
Bacillus_amyloliquefaciens_strain_MBE1283-tax1390-GCF_001483885.1_ASM148388v1_genomic-dustmasked.fna
Bacillus_amyloliquefaciens_strain_MT45-tax1390-GCF_002209305.1_ASM220930v1_genomic-dustmasked.fna
Bacillus_amyloliquefaciens_strain_RD7_7-tax1390-GCF_001705195.1_ASM170519v1_genomic-dustmasked.fna
Bacillus_amyloliquefaciens_strain_S499-tax1390-GCF_001586105.1_ASM158610v1_genomic-dustmasked.fna
Bacillus_amyloliquefaciens_strain_SH_B74-tax1390-GCF_003312895.1_ASM331289v1_genomic-dustmasked.fna
Bacillus_amyloliquefaciens_strain_SRCM101267-tax1390-GCF_002173635.1_ASM217363v1_genomic-dustmasked.fna
Bacillus_amyloliquefaciens_strain_V167-tax1390-GCF_008808015.1_ASM880801v1_genomic-dustmasked.fna
Bacillus_amyloliquefaciens_strain_V417-tax1390-GCF_008807995.1_ASM880799v1_genomic-dustmasked.fna
Bacillus_amyloliquefaciens_strain_WF02-tax1390-GCF_013122255.1_ASM1312225v1_genomic-dustmasked.fna
Bacillus_amyloliquefaciens_strain_WS_8-tax1390-GCF_001922005.1_ASM192200v1_genomic-dustmasked.fna
Bacillus_amyloliquefaciens_strain_X030-tax1390-GCF_007923205.1_ASM792320v1_genomic-dustmasked.fna
Bacillus_amyloliquefaciens_strain_Y14-tax1390-GCF_001874385.1_ASM187438v1_genomic-dustmasked.fna
Bacillus_amyloliquefaciens_strain_YP6-tax1390-GCF_003868675.1_ASM386867v1_genomic-dustmasked.fna
Bacillus_amyloliquefaciens_strain_ZJU1-tax1390-GCF_007362635.1_ASM736263v1_genomic-dustmasked.fna
Bacillus_amyloliquefaciens_TA208-tax999891-GCF_000195515.1_ASM19551v1_genomic-dustmasked.fna
Bacillus_amyloliquefaciens_UMAF6614-tax1434324-GCF_001593785.1_ASM159378v1_genomic-dustmasked.fna
Bacillus_amyloliquefaciens_UMAF6639-tax1333538-GCF_001593765.1_ASM159376v1_genomic-dustmasked.fna
Bacillus_amyloliquefaciens_XH7-tax1034836-GCF_000221645.1_ASM22164v1_genomic-dustmasked.fna
Bacillus_amyloliquefaciens_Y2-tax1126211-GCF_000262385.1_ASM26238v1_genomic-dustmasked.fna
Bacillus_anthracis_str_A0248-tax592021-GCF_000022865.1_ASM2286v1_genomic-dustmasked.fna
Bacillus_anthracis_str_A16R-tax673518-GCF_000512775.2_ASM51277v2_genomic-dustmasked.fna
Bacillus_anthracis_str_A16-tax743835-GCF_000512835.2_ASM51283v2_genomic-dustmasked.fna
Bacillus_anthracis_strain_14RA5914-tax1392-GCF_002277915.1_ASM227791v1_genomic-dustmasked.fna
Bacillus_anthracis_strain_17OD930-tax1392-GCF_006088855.1_ASM608885v1_genomic-dustmasked.fna
Bacillus_anthracis_strain_2000031021-tax1392-GCF_000742655.1_ASM74265v1_genomic-dustmasked.fna
Bacillus_anthracis_strain_2002013094-tax1392-GCF_000832965.1_ASM83296v1_genomic-dustmasked.fna
Bacillus_anthracis_strain_A1144-tax1392-GCF_000875715.1_ASM87571v1_genomic-dustmasked.fna
Bacillus_anthracis_strain_Ames-tax1392-GCF_000833065.1_ASM83306v1_genomic-dustmasked.fna
Bacillus_anthracis_strain_BA1015-tax1392-GCF_000832665.1_ASM83266v1_genomic-dustmasked.fna
Bacillus_anthracis_strain_BA1035-tax1392-GCF_000832725.1_ASM83272v1_genomic-dustmasked.fna
Bacillus_anthracis_strain_Canadian_Bison-tax1392-GCF_000833125.1_ASM83312v1_genomic-dustmasked.fna
Bacillus_anthracis_strain_CZC5-tax1392-GCF_000534935.2_ASM53493v2_genomic-dustmasked.fna
Bacillus_anthracis_strain_FDAARGOS_341-tax1392-GCF_002208785.1_ASM220878v2_genomic-dustmasked.fna
Bacillus_anthracis_strain_FDAARGOS_698-tax1392-GCF_009806595.1_ASM980659v1_genomic-dustmasked.fna
Bacillus_anthracis_strain_FDAARGOS_700-tax1392-GCF_009806635.1_ASM980663v1_genomic-dustmasked.fna
Bacillus_anthracis_strain_FDAARGOS_701-tax1392-GCF_009806615.1_ASM980661v1_genomic-dustmasked.fna
Bacillus_anthracis_strain_FDAARGOS_704-tax1392-GCF_009806695.1_ASM980669v1_genomic-dustmasked.fna
Bacillus_anthracis_strain_FDAARGOS_705-tax1392-GCF_009806675.1_ASM980667v1_genomic-dustmasked.fna
Bacillus_anthracis_strain_FDAARGOS_706-tax1392-GCF_009806655.1_ASM980665v1_genomic-dustmasked.fna
Bacillus_anthracis_strain_HYU01-tax1392-GCF_000725325.1_ASM72532v1_genomic-dustmasked.fna
Bacillus_anthracis_strain_K3-tax1392-GCF_000832465.1_ASM83246v1_genomic-dustmasked.fna
Bacillus_anthracis_strain_London_499-tax1392-GCF_003227955.1_ASM322795v1_genomic-dustmasked.fna
Bacillus_anthracis_strain_MCCC_1A01412-tax1392-GCF_003410355.1_ASM341035v1_genomic-dustmasked.fna
Bacillus_anthracis_strain_MCCC_1A02161-tax1392-GCF_003410255.1_ASM341025v1_genomic-dustmasked.fna
Bacillus_anthracis_strain_Ohio_ACB-tax1392-GCF_000832505.1_ASM83250v1_genomic-dustmasked.fna
Bacillus_anthracis_strain_PAK_1-tax1392-GCF_000832425.1_ASM83242v1_genomic-dustmasked.fna
Bacillus_anthracis_strain_Parent1-tax1392-GCF_001683095.1_ASM168309v1_genomic-dustmasked.fna
Bacillus_anthracis_strain_Parent2-tax1392-GCF_001683065.1_ASM168306v1_genomic-dustmasked.fna
Bacillus_anthracis_strain_Pasteur-tax1392-GCF_000832585.1_ASM83258v1_genomic-dustmasked.fna
Bacillus_anthracis_strain_PCr-tax1392-GCF_006742565.1_ASM674256v1_genomic-dustmasked.fna
Bacillus_anthracis_strain_PR01-tax1392-GCF_001683135.1_ASM168313v1_genomic-dustmasked.fna
Bacillus_anthracis_strain_PR02-tax1392-GCF_001683155.1_ASM168315v1_genomic-dustmasked.fna
Bacillus_anthracis_strain_PR05-tax1392-GCF_001683175.1_ASM168317v1_genomic-dustmasked.fna
Bacillus_anthracis_strain_PR06-tax1392-GCF_001683195.1_ASM168319v1_genomic-dustmasked.fna
Bacillus_anthracis_strain_PR07-tax1392-GCF_001683215.1_ASM168321v1_genomic-dustmasked.fna
Bacillus_anthracis_strain_PR08-tax1392-GCF_001683235.1_ASM168323v1_genomic-dustmasked.fna
Bacillus_anthracis_strain_PR09_1-tax1392-GCF_001683255.1_ASM168325v1_genomic-dustmasked.fna
Bacillus_anthracis_strain_PR09_4-tax1392-GCF_001683275.1_ASM168327v1_genomic-dustmasked.fna
Bacillus_anthracis_strain_PR10_4-tax1392-GCF_001683295.1_ASM168329v1_genomic-dustmasked.fna
Bacillus_anthracis_strain_RA3-tax1392-GCF_000832745.1_ASM83274v1_genomic-dustmasked.fna
Bacillus_anthracis_strain_Shikan_NIID-tax1392-GCF_002356575.1_ASM235657v1_genomic-dustmasked.fna
Bacillus_anthracis_strain_SK_102-tax1392-GCF_000832565.1_ASM83256v1_genomic-dustmasked.fna
Bacillus_anthracis_strain_SPV842_15-tax1392-GCF_001990245.1_ASM199024v1_genomic-dustmasked.fna
Bacillus_anthracis_strain_Stendal-tax1392-GCF_001543225.1_ASM154322v1_genomic-dustmasked.fna
Bacillus_anthracis_strain_Tangail_1-tax1392-GCF_001654475.1_ASM165447v1_genomic-dustmasked.fna
Bacillus_anthracis_strain_Tyrol_4675-tax1392-GCF_001936375.1_ASM193637v1_genomic-dustmasked.fna
Bacillus_anthracis_strain_Vollum_1B-tax1392-GCF_000832445.1_ASM83244v1_genomic-dustmasked.fna
Bacillus_anthracis_str__Ames_Ancestor_strain_Ames_Ancestor_A2084-tax261594-GCF_000008445.1_ASM844v1_genomic-dustmasked.fna
Bacillus_anthracis_str_Ames-tax198094-GCF_000007845.1_ASM784v1_genomic-dustmasked.fna
Bacillus_anthracis_str_BF1-tax1213182-GCF_000295695.2_ASM29569v2_genomic-dustmasked.fna
Bacillus_anthracis_str_CDC_684-tax568206-GCF_000021445.1_ASM2144v1_genomic-dustmasked.fna
Bacillus_anthracis_str_H9401-tax768494-GCF_000258885.1_ASM25888v1_genomic-dustmasked.fna
Bacillus_anthracis_str_Sterne-tax260799-GCF_000008165.1_ASM816v1_genomic-dustmasked.fna
Bacillus_anthracis_str_Sterne-tax260799-GCF_000832635.1_ASM83263v1_genomic-dustmasked.fna
Bacillus_anthracis_str_SVA11-tax1392837-GCF_000583105.1_ASM58310v1_genomic-dustmasked.fna
Bacillus_anthracis_str_Turkey32_strain_35-tax1452727-GCF_000833275.1_ASM83327v1_genomic-dustmasked.fna
Bacillus_anthracis_str_V770_NP_1R-tax1449979-GCF_000832785.1_ASM83278v1_genomic-dustmasked.fna
Bacillus_anthracis_str_Vollum-tax261591-GCF_000742895.1_ASM74289v1_genomic-dustmasked.fna
Bacillus_aryabhattai_strain_K13-tax412384-GCF_002688605.1_ASM268860v1_genomic-dustmasked.fna
Bacillus_asahii_strain_OM18-tax228899-GCF_004006295.1_ASM400629v1_genomic-dustmasked.fna
Bacillus_atrophaeus_1942-tax720555-GCF_000165925.1_ASM16592v1_genomic-dustmasked.fna
Bacillus_atrophaeus_strain_BA59-tax1452-GCF_002688645.1_ASM268864v1_genomic-dustmasked.fna
Bacillus_atrophaeus_strain_GQJK17-tax1452-GCF_002243495.1_ASM224349v1_genomic-dustmasked.fna
Bacillus_atrophaeus_strain_SRCM101359-tax1452-GCF_002173495.1_ASM217349v1_genomic-dustmasked.fna
Bacillus_beveridgei_strain_MLTeJB-tax632773-GCF_001721685.1_ASM172168v1_genomic-dustmasked.fna
Bacillus_bombysepticus_str_Wang-tax1330043-GCF_000831065.1_ASM83106v1_genomic-dustmasked.fna
Bacillus_butanolivorans_strain_PHB_7a-tax421767-GCF_003410415.1_ASM341041v1_genomic-dustmasked.fna
_Bacillus_caldolyticus_strain_NEB414-tax1394-GCF_003595605.1_ASM359560v1_genomic-dustmasked.fna
Bacillus_cellulosilyticus_DSM_2522-tax649639-GCF_000177235.2_ASM17723v2_genomic-dustmasked.fna
Bacillus_cereus_03BB102-tax572264-GCF_000022505.1_ASM2250v1_genomic-dustmasked.fna
Bacillus_cereus_03BB102-tax572264-GCF_000832405.1_ASM83240v1_genomic-dustmasked.fna
Bacillus_cereus_03BB108-tax451709-GCF_000832865.1_ASM83286v1_genomic-dustmasked.fna
Bacillus_cereus_AH187-tax405534-GCF_000021225.1_ASM2122v1_genomic-dustmasked.fna
Bacillus_cereus_AH820-tax405535-GCF_000021785.1_ASM2178v1_genomic-dustmasked.fna
Bacillus_cereus_ATCC_10987-tax222523-GCF_000008005.1_ASM800v1_genomic-dustmasked.fna
Bacillus_cereus_ATCC_14579-tax226900-GCF_000007825.1_ASM782v1_genomic-dustmasked.fna
Bacillus_cereus_ATCC_14579-tax226900-GCF_006094295.1_ASM609429v1_genomic-dustmasked.fna
Bacillus_cereus_ATCC_4342-tax526977-GCF_000832845.1_ASM83284v1_genomic-dustmasked.fna
Bacillus_cereus_B4264-tax405532-GCF_000021205.1_ASM2120v1_genomic-dustmasked.fna
Bacillus_cereus_biovar_anthracis_str_CI-tax637380-GCF_000143605.1_ASM14360v1_genomic-dustmasked.fna
Bacillus_cereus_C1L-tax1003239-GCF_002224345.1_ASM222434v1_genomic-dustmasked.fna
Bacillus_cereus_D17-tax1454382-GCF_000832385.1_ASM83238v1_genomic-dustmasked.fna
Bacillus_cereus_E33L-tax288681-GCF_000011625.1_ASM1162v1_genomic-dustmasked.fna
Bacillus_cereus_E33L-tax288681-GCF_000833045.1_ASM83304v1_genomic-dustmasked.fna
Bacillus_cereus_F837_76-tax347495-GCF_000239195.1_ASM23919v1_genomic-dustmasked.fna
Bacillus_cereus_FRI_35-tax1217984-GCF_000292415.1_ASM29241v1_genomic-dustmasked.fna
Bacillus_cereus_G9241-tax269801-GCF_000832805.1_ASM83280v1_genomic-dustmasked.fna
Bacillus_cereus_G9842-tax405531-GCF_000021305.1_ASM2130v1_genomic-dustmasked.fna
Bacillus_cereus_NC7401-tax334406-GCF_000283675.1_ASM28367v1_genomic-dustmasked.fna
Bacillus_cereus_Q1-tax361100-GCF_000013065.1_ASM1306v1_genomic-dustmasked.fna
Bacillus_cereus_strain_03BB87-tax1396-GCF_000789315.1_ASM78931v1_genomic-dustmasked.fna
Bacillus_cereus_strain_1000305-tax1396-GCF_004771155.1_ASM477115v1_genomic-dustmasked.fna
Bacillus_cereus_strain_3a-tax1396-GCF_000832765.1_ASM83276v1_genomic-dustmasked.fna
Bacillus_cereus_strain_A1-tax1396-GCF_000635895.2_ASM63589v2_genomic-dustmasked.fna
Bacillus_cereus_strain_AR156-tax1396-GCF_001880305.1_ASM188030v1_genomic-dustmasked.fna
Bacillus_cereus_strain_CC_1-tax1396-GCF_002290105.1_ASM229010v1_genomic-dustmasked.fna
Bacillus_cereus_strain_CMCC_P0011-tax1396-GCF_001635955.1_ASM163595v1_genomic-dustmasked.fna
Bacillus_cereus_strain_CMCC_P0021-tax1396-GCF_001635915.1_ASM163591v1_genomic-dustmasked.fna
Bacillus_cereus_strain_D12_2-tax1396-GCF_002214705.1_ASM221470v1_genomic-dustmasked.fna
Bacillus_cereus_strain_DLOU_Changhai-tax1396-GCF_009739925.1_ASM973992v1_genomic-dustmasked.fna
Bacillus_cereus_strain_DLOU_Tangshan-tax1396-GCF_009739965.1_ASM973996v1_genomic-dustmasked.fna
Bacillus_cereus_strain_DLOU_Weihai-tax1396-GCF_009739985.1_ASM973998v1_genomic-dustmasked.fna
Bacillus_cereus_strain_FM1-tax1396-GCF_000832525.1_ASM83252v1_genomic-dustmasked.fna
Bacillus_cereus_strain_FORC_005-tax1396-GCF_000978375.1_ASM97837v1_genomic-dustmasked.fna
Bacillus_cereus_strain_FORC_013-tax1396-GCF_001518875.1_ASM151887v1_genomic-dustmasked.fna
Bacillus_cereus_strain_FORC021-tax1396-GCF_002000005.1_ASM200000v1_genomic-dustmasked.fna
Bacillus_cereus_strain_FORC_024-tax1396-GCF_001721145.1_ASM172114v1_genomic-dustmasked.fna
Bacillus_cereus_strain_FORC_047-tax1396-GCF_002220285.1_ASM222028v1_genomic-dustmasked.fna
Bacillus_cereus_strain_FORC_048-tax1396-GCF_002214765.1_ASM221476v1_genomic-dustmasked.fna
Bacillus_cereus_strain_FORC_086-tax1396-GCF_005707595.1_ASM570759v1_genomic-dustmasked.fna
Bacillus_cereus_strain_FORC087-tax1396-GCF_006384875.1_ASM638487v1_genomic-dustmasked.fna
Bacillus_cereus_strain_FORC60-tax1396-GCF_003020845.1_ASM302084v1_genomic-dustmasked.fna
Bacillus_cereus_strain_G1_1-tax1396-GCF_008041975.1_ASM804197v1_genomic-dustmasked.fna
Bacillus_cereus_strain_HBL_AI-tax1396-GCF_003568565.1_ASM356856v1_genomic-dustmasked.fna
Bacillus_cereus_strain_HN001-tax1396-GCF_001635995.1_ASM163599v1_genomic-dustmasked.fna
Bacillus_cereus_strain_ISSFR_3F-tax1396-GCF_001941905.1_ASM194190v1_genomic-dustmasked.fna
Bacillus_cereus_strain_ISSFR_9F-tax1396-GCF_001941885.1_ASM194188v1_genomic-dustmasked.fna
Bacillus_cereus_strain_JEM_2-tax1396-GCF_001941925.1_ASM194192v1_genomic-dustmasked.fna
Bacillus_cereus_strain_K8-tax1396-GCF_002215175.1_ASM221517v1_genomic-dustmasked.fna
Bacillus_cereus_strain_M13-tax1396-GCF_002216125.1_ASM221612v1_genomic-dustmasked.fna
Bacillus_cereus_strain_M3-tax1396-GCF_002214725.1_ASM221472v1_genomic-dustmasked.fna
Bacillus_cereus_strain_MH19-tax1396-GCF_004801195.1_ASM480119v1_genomic-dustmasked.fna
Bacillus_cereus_strain_MLY1-tax1396-GCF_002813875.1_ASM281387v1_genomic-dustmasked.fna
Bacillus_cereus_strain_NJ_W-tax1396-GCF_001277915.1_ASM127791v1_genomic-dustmasked.fna
Bacillus_cereus_strain_S2_8-tax1396-GCF_000835185.1_ASM83518v1_genomic-dustmasked.fna
Bacillus_cereus_strain_SB1-tax1396-GCF_009497015.2_ASM949701v2_genomic-dustmasked.fna
Bacillus_cereus_strain_TG1_6-tax1396-GCF_003013315.1_ASM301331v1_genomic-dustmasked.fna
Bacillus_cereus_strain_WPySW2-tax1396-GCF_013112375.1_ASM1311237v1_genomic-dustmasked.fna
Bacillus_cereus_strain_ZB201708-tax1396-GCF_004006495.1_ASM400649v1_genomic-dustmasked.fna
Bacillus_ciccensis_strain_5L6-tax1670641-GCF_006704205.1_ASM670420v1_genomic-dustmasked.fna
Bacillus_circulans_strain_GN03-tax1397-GCF_013138395.1_ASM1313839v1_genomic-dustmasked.fna
Bacillus_circulans_strain_PK3_109-tax1397-GCF_003726095.1_ASM372609v1_genomic-dustmasked.fna
Bacillus_circulans_strain_PK3_138-tax1397-GCF_003726115.1_ASM372611v1_genomic-dustmasked.fna
Bacillus_clausii_KSM_K16-tax66692-GCF_000009825.1_ASM982v1_genomic-dustmasked.fna
Bacillus_clausii_strain_DSM_8716-tax79880-GCF_002250115.1_ASM225011v1_genomic-dustmasked.fna
Bacillus_clausii_strain_ENTPro-tax79880-GCF_000737305.2_ASM73730v2_genomic-dustmasked.fna
Bacillus_coagulans_2_6-tax941639-GCF_000217835.1_ASM21783v1_genomic-dustmasked.fna
Bacillus_coagulans_36D1-tax345219-GCF_000169195.2_ASM16919v2_genomic-dustmasked.fna
Bacillus_coagulans_strain_BC_HY1-tax1398-GCF_001870065.1_ASM187006v1_genomic-dustmasked.fna
Bacillus_coagulans_strain_DSM_2314-tax1398-GCF_006716385.1_ASM671638v1_genomic-dustmasked.fna
Bacillus_coagulans_strain_HM_08-tax1398-GCF_000876545.1_ASM87654v1_genomic-dustmasked.fna
Bacillus_coagulans_strain_IDCC1201-tax1398-GCF_004114715.1_ASM411471v1_genomic-dustmasked.fna
Bacillus_coagulans_strain_LA204-tax1398-GCF_003184245.1_ASM318424v1_genomic-dustmasked.fna
Bacillus_coagulans_strain_R11-tax1398-GCF_002946455.1_ASM294645v1_genomic-dustmasked.fna
Bacillus_coagulans_strain_S_lac-tax1398-GCF_001039495.1_ASM103949v1_genomic-dustmasked.fna
Bacillus_cohnii_strain_DSM_6307-tax33932-GCF_002250055.1_ASM225005v1_genomic-dustmasked.fna
Bacillus_cytotoxicus_NVH_391_98-tax315749-GCF_000017425.1_ASM1742v1_genomic-dustmasked.fna
Bacillus_cytotoxicus_strain_CH_13-tax580165-GCF_002250945.2_ASM225094v2_genomic-dustmasked.fna
Bacillus_cytotoxicus_strain_CH_15-tax580165-GCF_002251025.2_ASM225102v2_genomic-dustmasked.fna
Bacillus_cytotoxicus_strain_CH_1-tax580165-GCF_002251055.2_ASM225105v2_genomic-dustmasked.fna
Bacillus_cytotoxicus_strain_CH_23-tax580165-GCF_002250925.2_ASM225092v2_genomic-dustmasked.fna
Bacillus_cytotoxicus_strain_CH_25-tax580165-GCF_002250905.2_ASM225090v2_genomic-dustmasked.fna
Bacillus_cytotoxicus_strain_CH_2-tax580165-GCF_002251045.2_ASM225104v2_genomic-dustmasked.fna
Bacillus_cytotoxicus_strain_CH_38-tax580165-GCF_002250885.2_ASM225088v2_genomic-dustmasked.fna
Bacillus_cytotoxicus_strain_CH_39-tax580165-GCF_002251005.2_ASM225100v2_genomic-dustmasked.fna
Bacillus_cytotoxicus_strain_CH_3-tax580165-GCF_002251115.2_ASM225111v2_genomic-dustmasked.fna
Bacillus_cytotoxicus_strain_CH_4-tax580165-GCF_002250965.2_ASM225096v2_genomic-dustmasked.fna
Bacillus_filamentosus_strain_Hbe603-tax1402861-GCF_000972245.3_ASM97224v3_genomic-dustmasked.fna
Bacillus_flexus_strain_KLBMP_4941-tax86664-GCF_002024265.1_ASM202426v1_genomic-dustmasked.fna
Bacillus_flexus-tax86664-GCF_005577315.1_ASM557731v1_genomic-dustmasked.fna
Bacillus_foraminis_strain_Bac44-tax279826-GCF_003667765.1_ASM366776v1_genomic-dustmasked.fna
Bacillus_freudenreichii_strain_NCTC4823-tax1783501-GCF_900636945.1_45532_G01_genomic-dustmasked.fna
Bacillus_gibsonii_strain_FJAT_10019-tax79881-GCF_001719185.1_ASM171918v1_genomic-dustmasked.fna
Bacillus_glycinifermentans_strain_KBN06P03352-tax1664069-GCF_002443095.1_ASM244309v1_genomic-dustmasked.fna
Bacillus_glycinifermentans_strain_SRCM103574-tax1664069-GCF_004103615.1_ASM410361v1_genomic-dustmasked.fna
Bacillus_glycinifermentans-tax1664069-GCF_900093775.1_EVONIK_BGLY_genomic-dustmasked.fna
Bacillus_halodurans_C_125-tax272558-GCF_000011145.1_ASM1114v1_genomic-dustmasked.fna
Bacillus_halodurans-tax86665-GCF_005671335.1_ASM567133v1_genomic-dustmasked.fna
Bacillus_halotolerans_strain_F41_3-tax260554-GCF_006965425.1_ASM696542v1_genomic-dustmasked.fna
Bacillus_halotolerans_strain_ZB201702-tax260554-GCF_004006435.1_ASM400643v1_genomic-dustmasked.fna
Bacillus_horikoshii_strain_20a-tax79883-GCF_002157855.1_ASM215785v1_genomic-dustmasked.fna
Bacillus_infantis_NRRL_B_14911-tax1367477-GCF_000473245.1_ASM47324v1_genomic-dustmasked.fna
Bacillus_intestinalis_strain_T30-tax1963032-GCF_000959025.1_ASM95902v1_genomic-dustmasked.fna
Bacillus_kochii_strain_BDGP4-tax859143-GCF_002276165.1_ASM227616v1_genomic-dustmasked.fna
Bacillus_krulwichiae_strain_AM31D-tax199441-GCF_002109385.1_ASM210938v1_genomic-dustmasked.fna
Bacillus_lehensis_G1-tax1246626-GCF_000706725.1_ASM70672v1_genomic-dustmasked.fna
Bacillus_lentus_strain_NCTC4824-tax1467-GCF_900478165.1_48290_A02_genomic-dustmasked.fna
Bacillus_licheniformis_DSM_13__ATCC_14580_strain_ATCC_14580_DSM_13-tax279010-GCF_000011645.1_ASM1164v1_genomic-dustmasked.fna
Bacillus_licheniformis_DSM_13__ATCC_14580-tax279010-GCF_000008425.1_ASM842v1_genomic-dustmasked.fna
Bacillus_licheniformis_strain_0DA23_1-tax1402-GCF_003339545.1_ASM333954v1_genomic-dustmasked.fna
Bacillus_licheniformis_strain_14ADL4-tax1402-GCF_002966955.1_ASM296695v1_genomic-dustmasked.fna
Bacillus_licheniformis_strain_ATCC_14580-tax1402-GCF_006094335.1_ASM609433v1_genomic-dustmasked.fna
Bacillus_licheniformis_strain_ATCC_9789-tax1402-GCF_002504325.1_ASM250432v1_genomic-dustmasked.fna
Bacillus_licheniformis_strain_BL_010-tax1402-GCF_002236895.1_ASM223689v1_genomic-dustmasked.fna
Bacillus_licheniformis_strain_BL1202-tax1402-GCF_001726125.1_ASM172612v1_genomic-dustmasked.fna
Bacillus_licheniformis_strain_CBA7132-tax1402-GCF_003253815.1_ASM325381v1_genomic-dustmasked.fna
Bacillus_licheniformis_strain_CSL2-tax1402-GCF_006494795.1_ASM649479v1_genomic-dustmasked.fna
Bacillus_licheniformis_strain_HRBL_15TDI7-tax1402-GCF_001596055.1_ASM159605v1_genomic-dustmasked.fna
Bacillus_licheniformis_strain_KNU11-tax1402-GCF_007855455.1_ASM785545v1_genomic-dustmasked.fna
Bacillus_licheniformis_strain_MCC_2514-tax1402-GCF_004526275.1_ASM452627v1_genomic-dustmasked.fna
Bacillus_licheniformis_strain_MT_B06-tax1402-GCF_003606405.1_ASM360640v1_genomic-dustmasked.fna
Bacillus_licheniformis_strain_P8_B2-tax1402-GCF_009662395.1_ASM966239v1_genomic-dustmasked.fna
Bacillus_licheniformis_strain_PB3-tax1402-GCF_003952865.1_ASM395286v1_genomic-dustmasked.fna
Bacillus_licheniformis_strain_SCCB_37-tax1402-GCF_002074135.1_ASM207413v1_genomic-dustmasked.fna
Bacillus_licheniformis_strain_SCDB_14-tax1402-GCF_002074095.1_ASM207409v1_genomic-dustmasked.fna
Bacillus_licheniformis_strain_SCDB_34-tax1402-GCF_002074115.1_ASM207411v1_genomic-dustmasked.fna
Bacillus_licheniformis_strain_SCK_B11-tax1402-GCF_002074075.1_ASM207407v1_genomic-dustmasked.fna
Bacillus_licheniformis_strain_SRCM100027-tax1402-GCF_002174255.1_ASM217425v1_genomic-dustmasked.fna
Bacillus_licheniformis_strain_SRCM100141-tax1402-GCF_002173675.1_ASM217367v1_genomic-dustmasked.fna
Bacillus_licheniformis_strain_SRCM103529-tax1402-GCF_004103575.1_ASM410357v1_genomic-dustmasked.fna
Bacillus_licheniformis_strain_SRCM103583-tax1402-GCF_004119755.1_ASM411975v1_genomic-dustmasked.fna
Bacillus_licheniformis_strain_SRCM103608-tax1402-GCF_004119795.1_ASM411979v1_genomic-dustmasked.fna
Bacillus_licheniformis_strain_SRCM103914-tax1402-GCF_004101525.1_ASM410152v1_genomic-dustmasked.fna
Bacillus_licheniformis_strain_TAB7-tax1402-GCF_003595625.1_ASM359562v1_genomic-dustmasked.fna
Bacillus_licheniformis_strain_TCCC_11148-tax1402-GCF_006974025.1_ASM697402v1_genomic-dustmasked.fna
Bacillus_licheniformis-tax1402-GCF_902386215.1_UHGG_MGYG-HGUT-02357_genomic-dustmasked.fna
Bacillus_litoralis_strain_Bac94-tax152268-GCF_003667825.1_ASM366782v1_genomic-dustmasked.fna
Bacillus_luti_strain_FJ-tax2026191-GCF_009739945.1_ASM973994v1_genomic-dustmasked.fna
Bacillus_marisflavi_strain_151_25-tax189381-GCF_009806575.1_ASM980657v1_genomic-dustmasked.fna
Bacillus_marisflavi_strain_Bac144-tax189381-GCF_003667865.1_ASM366786v1_genomic-dustmasked.fna
Bacillus_megaterium_DSM_319-tax592022-GCF_000025805.1_ASM2580v1_genomic-dustmasked.fna
Bacillus_megaterium_NBRC_15308__ATCC_14581-tax1348623-GCF_000832985.1_ASM83298v1_genomic-dustmasked.fna
Bacillus_megaterium_NBRC_15308__ATCC_14581-tax1348623-GCF_006094495.1_ASM609449v1_genomic-dustmasked.fna
Bacillus_megaterium_NCT_2-tax1138452-GCF_000334875.3_ASM33487v3_genomic-dustmasked.fna
Bacillus_megaterium_Q3-tax1452722-GCF_001050455.1_ASM105045v1_genomic-dustmasked.fna
Bacillus_megaterium_QM_B1551-tax545693-GCF_000025825.1_ASM2582v1_genomic-dustmasked.fna
Bacillus_megaterium_strain_5_3-tax1404-GCF_009911775.1_ASM991177v1_genomic-dustmasked.fna
Bacillus_megaterium_strain_A-tax1404-GCF_009497655.1_ASM949765v1_genomic-dustmasked.fna
Bacillus_megaterium_strain_JX285-tax1404-GCF_002009195.1_ASM200919v1_genomic-dustmasked.fna
Bacillus_megaterium_strain_KNU_01-tax1404-GCF_006385935.1_ASM638593v1_genomic-dustmasked.fna
Bacillus_megaterium_strain_S188-tax1404-GCF_011058275.1_ASM1105827v1_genomic-dustmasked.fna
Bacillus_megaterium_strain_S2-tax1404-GCF_012275205.1_ASM1227520v1_genomic-dustmasked.fna
Bacillus_megaterium_strain_YC4_R4-tax1404-GCF_003072605.1_ASM307260v1_genomic-dustmasked.fna
Bacillus_megaterium_WSH_002-tax1006007-GCF_000225265.1_ASM22526v1_genomic-dustmasked.fna
Bacillus_mesonae_strain_H20_5-tax1193713-GCF_003999735.1_ASM399973v1_genomic-dustmasked.fna
Bacillus_methanolicus_MGA3-tax796606-GCF_000724485.1_ASM72448v1_genomic-dustmasked.fna
Bacillus_mobilis_strain_ML_A2C4-tax2026190-GCF_003612955.1_ASM361295v1_genomic-dustmasked.fna
Bacillus_mojavensis_strain_UCMB5075-tax72360-GCF_012648005.1_ASM1264800v1_genomic-dustmasked.fna
Bacillus_muralis_strain_G25_68-tax264697-GCF_001645685.2_ASM164568v2_genomic-dustmasked.fna
Bacillus_mycoides_KBAB4-tax315730-GCF_000018825.1_ASM1882v1_genomic-dustmasked.fna
Bacillus_mycoides_strain_ATCC_6462-tax1405-GCF_000832605.1_ASM83260v1_genomic-dustmasked.fna
Bacillus_mycoides_strain_BPN401-tax1405-GCF_008274925.1_ASM827492v1_genomic-dustmasked.fna
Bacillus_mycoides_strain_Gnyt1-tax1405-GCF_002104575.1_ASM210457v1_genomic-dustmasked.fna
Bacillus_mycoides_strain_WSBC10204-tax1405-GCF_000775975.1_ASM77597v1_genomic-dustmasked.fna
Bacillus_oceanisediminis_2691-tax1196031-GCF_000294775.2_ASM29477v2_genomic-dustmasked.fna
Bacillus_pacificus_strain_NCCP_15909-tax2026187-GCF_009884315.1_ASM988431v1_genomic-dustmasked.fna
Bacillus_paralicheniformis_ATCC_9945a-tax766760-GCF_000408885.1_ASM40888v1_genomic-dustmasked.fna
Bacillus_paralicheniformis_strain_14DA11-tax1648923-GCF_002393225.1_ASM239322v1_genomic-dustmasked.fna
Bacillus_paralicheniformis_strain_A4_3-tax1648923-GCF_008365255.1_ASM836525v1_genomic-dustmasked.fna
Bacillus_paralicheniformis_strain_Bac48-tax1648923-GCF_002993945.1_ASM299394v1_genomic-dustmasked.fna
Bacillus_paralicheniformis_strain_Bac84-tax1648923-GCF_002993925.1_ASM299392v1_genomic-dustmasked.fna
Bacillus_paralicheniformis_strain_BL_09-tax1648923-GCF_000876525.1_ASM87652v1_genomic-dustmasked.fna
Bacillus_paralicheniformis_strain_CBMAI_1303-tax1648923-GCF_003711025.1_ASM371102v1_genomic-dustmasked.fna
Bacillus_paralicheniformis_strain_FA6-tax1648923-GCF_009497935.1_ASM949793v1_genomic-dustmasked.fna
Bacillus_paralicheniformis_strain_MDJK30-tax1648923-GCF_002068155.1_ASM206815v1_genomic-dustmasked.fna
Bacillus_paranthracis_strain_BC307-tax2026186-GCF_009799965.1_ASM979996v1_genomic-dustmasked.fna
Bacillus_paranthracis_strain_MN1F-tax2026186-GCF_010669045.1_ASM1066904v1_genomic-dustmasked.fna
Bacillus_paranthracis_strain_PR1-tax2026186-GCF_005848985.1_ASM584898v1_genomic-dustmasked.fna
Bacillus_pseudofirmus_OF4-tax398511-GCF_000005825.2_ASM582v2_genomic-dustmasked.fna
Bacillus_pseudomycoides_strain_219298-tax64104-GCF_000742855.1_ASM74285v1_genomic-dustmasked.fna
Bacillus_pseudomycoides_strain_BTZ-tax64104-GCF_000832885.1_ASM83288v1_genomic-dustmasked.fna
Bacillus_pumilus_SAFR_032-tax315750-GCF_000017885.4_ASM1788v4_genomic-dustmasked.fna
Bacillus_pumilus_strain_145-tax1408-GCF_003431975.1_ASM343197v1_genomic-dustmasked.fna
Bacillus_pumilus_strain_150a-tax1408-GCF_003571425.1_ASM357142v1_genomic-dustmasked.fna
Bacillus_pumilus_strain_B6033-tax1408-GCF_000590455.1_ASM59045v1_genomic-dustmasked.fna
Bacillus_pumilus_strain_NCTC10337-tax1408-GCF_900186955.1_49386_E02_genomic-dustmasked.fna
Bacillus_pumilus_strain_PDSLzg_1-tax1408-GCF_001704975.1_ASM170497v1_genomic-dustmasked.fna
Bacillus_pumilus_strain_SH_B11-tax1408-GCF_001578165.1_ASM157816v1_genomic-dustmasked.fna
Bacillus_pumilus_strain_SH_B9-tax1408-GCF_001578205.1_ASM157820v1_genomic-dustmasked.fna
Bacillus_pumilus_strain_TUAT1-tax1408-GCF_001548215.1_ASM154821v1_genomic-dustmasked.fna
Bacillus_pumilus_strain_ZB201701-tax1408-GCF_004006455.1_ASM400645v1_genomic-dustmasked.fna
Bacillus_safensis_strain_BRM1-tax561879-GCF_002077215.1_ASM207721v1_genomic-dustmasked.fna
Bacillus_safensis_strain_KCTC_12796BP-tax561879-GCF_001895885.1_ASM189588v1_genomic-dustmasked.fna
Bacillus_safensis_strain_PgKB20-tax561879-GCF_008244765.1_ASM824476v1_genomic-dustmasked.fna
Bacillus_safensis_strain_U14_5-tax561879-GCF_001938665.1_ASM193866v1_genomic-dustmasked.fna
Bacillus_safensis_strain_U17_1-tax561879-GCF_001938705.1_ASM193870v1_genomic-dustmasked.fna
Bacillus_safensis_strain_U41-tax561879-GCF_001938685.1_ASM193868v1_genomic-dustmasked.fna
_Bacillus_selenitireducens_MLS10-tax439292-GCF_000093085.1_ASM9308v1_genomic-dustmasked.fna
Bacillus_siamensis_strain_SCSIO_05746-tax659243-GCF_002850535.1_ASM285053v1_genomic-dustmasked.fna
Bacillus_simplex_NBRC_15720__DSM_1321-tax1349754-GCF_002243645.1_ASM224364v1_genomic-dustmasked.fna
Bacillus_simplex_strain_SH_B26-tax1478-GCF_001578185.1_ASM157818v1_genomic-dustmasked.fna
Bacillus_smithii_strain_DSM_4216-tax1479-GCF_001050115.1_ASM105011v1_genomic-dustmasked.fna
Bacillus_sonorensis_strain_SRCM101395-tax119858-GCF_002202015.1_ASM220201v1_genomic-dustmasked.fna
Bacillus_sp_1NLA3E-tax666686-GCF_000242895.2_ASM24289v3_genomic-dustmasked.fna
Bacillus_sp_1s_1-tax2026248-GCF_002269275.1_ASM226927v1_genomic-dustmasked.fna
Bacillus_sp_275-tax1941347-GCF_001999205.1_ASM199920v1_genomic-dustmasked.fna
Bacillus_sp_A260-tax2660750-GCF_009861435.1_ASM986143v1_genomic-dustmasked.fna
Bacillus_sp_ABP14-tax1892404-GCF_001831375.1_ASM183137v1_genomic-dustmasked.fna
Bacillus_sp_AM1_2019-tax2665175-GCF_009906915.1_ASM990691v1_genomic-dustmasked.fna
Bacillus_sp_AR4_2-tax2217825-GCF_008274865.1_ASM827486v1_genomic-dustmasked.fna
Bacillus_sp_BD59S-tax2499213-GCF_007363175.1_ASM736317v1_genomic-dustmasked.fna
Bacillus_sp_BH072-tax1570330-GCF_000827045.1_ASM82704v1_genomic-dustmasked.fna
Bacillus_sp_BS34A-tax1806506-GCF_000952895.1_BS34ACh_genomic-dustmasked.fna
Bacillus_sp_BS98-tax2608254-GCF_008432245.1_ASM843224v1_genomic-dustmasked.fna
Bacillus_sp_Cs_700-tax2589818-GCF_011082085.1_ASM1108208v1_genomic-dustmasked.fna
Bacillus_sp_DM2-tax2267265-GCF_003330965.1_ASM333096v1_genomic-dustmasked.fna
Bacillus_sp_DSL_17-tax2567941-GCF_009720625.1_ASM972062v1_genomic-dustmasked.fna
Bacillus_sp_DU_106-tax2080759-GCF_004799705.1_ASM479970v1_genomic-dustmasked.fna
Bacillus_sp_FDAARGOS_235-tax1839798-GCF_002073415.2_ASM207341v2_genomic-dustmasked.fna
Bacillus_sp_FDAARGOS_527-tax2576356-GCF_003812125.1_ASM381212v1_genomic-dustmasked.fna
Bacillus_sp_FJAT_14266-tax1837130-GCF_001719225.1_ASM171922v1_genomic-dustmasked.fna
Bacillus_sp_FJAT_25496-tax1742359-GCF_007995155.1_ASM799515v1_genomic-dustmasked.fna
Bacillus_sp_H15_1-tax1856406-GCF_001896025.1_ASM189602v1_genomic-dustmasked.fna
Bacillus_sp_HBCD_sjtu-tax2053832-GCF_002833485.1_ASM283348v1_genomic-dustmasked.fna
Bacillus_sp_HNA3-tax2585772-GCF_012572025.1_ASM1257202v1_genomic-dustmasked.fna
Bacillus_sp_IHB_B_7164-tax1827146-GCF_001648135.1_ASM164813v1_genomic-dustmasked.fna
Bacillus_sp_JAS24_2-tax2217832-GCF_008274905.1_ASM827490v1_genomic-dustmasked.fna
Bacillus_sp_JS-tax1127744-GCF_000259365.1_ASM25936v1_genomic-dustmasked.fna
Bacillus_sp_KBS0812-tax2582827-GCF_005937795.2_ASM593779v2_genomic-dustmasked.fna
Bacillus_sp_L13_2020-tax2728853-GCF_012955605.1_ASM1295560v1_genomic-dustmasked.fna
Bacillus_sp_LM_4_2-tax1628753-GCF_000978495.1_ASM97849v1_genomic-dustmasked.fna
Bacillus_sp_LUNF1-tax2709781-GCF_011008975.1_ASM1100897v1_genomic-dustmasked.fna
Bacillus_sp_Lzh_5-tax2049935-GCF_002763675.1_ASM276367v1_genomic-dustmasked.fna
Bacillus_sp_M4U3P1-tax2592382-GCF_006965545.1_ASM696554v1_genomic-dustmasked.fna
Bacillus_sp_MD_5-tax2009331-GCF_002201875.1_ASM220187v1_genomic-dustmasked.fna
Bacillus_sp_ms_22-tax2683680-GCF_009759805.1_ASM975980v1_genomic-dustmasked.fna
Bacillus_sp_N1_1-tax2682541-GCF_009818105.1_ASM981810v1_genomic-dustmasked.fna
Bacillus_sp_N3536-tax2666127-GCF_009676825.1_ASM967682v1_genomic-dustmasked.fna
Bacillus_sp_NSP9_1-tax1071078-GCF_000465465.2_ASM46546v2_genomic-dustmasked.fna
Bacillus_sp_OxB_1-tax98228-GCF_000829195.1_ASM82919v1_genomic-dustmasked.fna
Bacillus_sp_Pc3-tax1446792-GCF_000815145.1_ASM81514v1_genomic-dustmasked.fna
Bacillus_sp_RZ2MS9-tax1806216-GCF_001816185.2_ASM181618v2_genomic-dustmasked.fna
Bacillus_sp_S3-tax486398-GCF_005154805.1_ASM515480v1_genomic-dustmasked.fna
Bacillus_sp_SB49-tax1071080-GCF_000469135.2_ASM46913v2_genomic-dustmasked.fna
Bacillus_sp_SDLI1-tax1774743-GCF_001553895.1_ASM155389v1_genomic-dustmasked.fna
Bacillus_sp_SH8_8-tax2217830-GCF_008274885.1_ASM827488v1_genomic-dustmasked.fna
Bacillus_sp_SJ_10-tax563169-GCF_002843505.1_ASM284350v1_genomic-dustmasked.fna
Bacillus_sp_SYJ-tax2529386-GCF_004322655.1_ASM432265v1_genomic-dustmasked.fna
Bacillus_sp_THAF10-tax2587848-GCF_009363695.1_ASM936369v1_genomic-dustmasked.fna
Bacillus_sp_WP8-tax756828-GCF_000800825.1_ASM80082v1_genomic-dustmasked.fna
Bacillus_sp_WR11-tax2448811-GCF_004103875.1_ASM410387v1_genomic-dustmasked.fna
Bacillus_sp_X1_2014-tax1565991-GCF_000747345.1_ASM74734v1_genomic-dustmasked.fna
Bacillus_sp_Y_01-tax2052936-GCF_003047225.1_ASM304722v1_genomic-dustmasked.fna
Bacillus_sp_Y1-tax352858-GCF_003586445.1_ASM358644v1_genomic-dustmasked.fna
Bacillus_sp_YP1-tax1574141-GCF_000877815.1_ASM87781v1_genomic-dustmasked.fna
Bacillus_sp_ZY_1_1-tax2093834-GCF_003047165.1_ASM304716v1_genomic-dustmasked.fna
Bacillus_subtilis_BEST7003-tax1204342-GCF_000523045.1_ASM52304v1_genomic-dustmasked.fna
Bacillus_subtilis_BSn5-tax936156-GCF_000186745.1_ASM18674v1_genomic-dustmasked.fna
Bacillus_subtilis_HJ5-tax1453990-GCF_000973605.1_ASM97360v1_genomic-dustmasked.fna
Bacillus_subtilis_KCTC_1028__ATCC_6051a-tax1136873-GCF_000971925.1_ASM97192v1_genomic-dustmasked.fna
Bacillus_subtilis_PY79-tax1415167-GCF_000497485.1_ASM49748v1_genomic-dustmasked.fna
Bacillus_subtilis_QB928-tax1220533-GCF_000293765.1_ASM29376v1_genomic-dustmasked.fna
Bacillus_subtilis_strain_2014_3557-tax1423-GCF_009914705.1_ASM991470v1_genomic-dustmasked.fna
Bacillus_subtilis_strain_29R7_12-tax1423-GCF_001902555.1_ASM190255v1_genomic-dustmasked.fna
Bacillus_subtilis_strain_50_1-tax1423-GCF_003184225.1_ASM318422v1_genomic-dustmasked.fna
Bacillus_subtilis_strain_73-tax1423-GCF_009662275.1_ASM966227v1_genomic-dustmasked.fna
Bacillus_subtilis_strain_75-tax1423-GCF_009662235.1_ASM966223v1_genomic-dustmasked.fna
Bacillus_subtilis_strain_7PJ_16-tax1423-GCF_009866865.1_ASM986686v1_genomic-dustmasked.fna
Bacillus_subtilis_strain_At3-tax1423-GCF_012647565.1_ASM1264756v1_genomic-dustmasked.fna
Bacillus_subtilis_strain_ATCC_11774-tax1423-GCF_004101945.1_ASM410194v1_genomic-dustmasked.fna
Bacillus_subtilis_strain_ATCC_21228-tax1423-GCF_002982175.1_ASM298217v1_genomic-dustmasked.fna
Bacillus_subtilis_strain_Bacillus_subtilis_Bs_115-tax1423-GCF_002096095.1_ASM209609v1_genomic-dustmasked.fna
Bacillus_subtilis_strain_BJ3_2-tax1423-GCF_002893805.1_ASM289380v1_genomic-dustmasked.fna
Bacillus_subtilis_strain_BJQ0005-tax1423-GCF_009884005.1_ASM988400v1_genomic-dustmasked.fna
Bacillus_subtilis_strain_BS16045-tax1423-GCF_001720505.1_ASM172050v1_genomic-dustmasked.fna
Bacillus_subtilis_strain_BS38-tax1423-GCF_001746575.1_ASM174657v1_genomic-dustmasked.fna
Bacillus_subtilis_strain_BS49-tax1423-GCF_000953615.1_BS49Ch_genomic-dustmasked.fna
Bacillus_subtilis_strain_Bs_916-tax1423-GCF_000772205.1_ASM77220v1_genomic-dustmasked.fna
Bacillus_subtilis_strain_CW14-tax1423-GCF_002163815.1_ASM216381v1_genomic-dustmasked.fna
Bacillus_subtilis_strain_DKU_NT_02-tax1423-GCF_002269175.1_ASM226917v1_genomic-dustmasked.fna
Bacillus_subtilis_strain_DKU_NT_03-tax1423-GCF_002269195.1_ASM226919v1_genomic-dustmasked.fna
Bacillus_subtilis_strain_FDAARGOS_606-tax1423-GCF_006364495.1_ASM636449v1_genomic-dustmasked.fna
Bacillus_subtilis_strain_ge28-tax1423-GCF_002202055.1_ASM220205v1_genomic-dustmasked.fna
Bacillus_subtilis_strain_GOT9-tax1423-GCF_009857115.1_ASM985711v1_genomic-dustmasked.fna
Bacillus_subtilis_strain_GQJK2-tax1423-GCF_002072735.1_ASM207273v1_genomic-dustmasked.fna
Bacillus_subtilis_strain_H19-tax1423-GCF_005234095.1_ASM523409v1_genomic-dustmasked.fna
Bacillus_subtilis_strain_H1-tax1423-GCF_011456075.1_ASM1145607v1_genomic-dustmasked.fna
Bacillus_subtilis_strain_HJ0_6-tax1423-GCF_001704095.1_ASM170409v1_genomic-dustmasked.fna
Bacillus_subtilis_strain_HMNig_2-tax1423-GCF_009497815.1_ASM949781v1_genomic-dustmasked.fna
Bacillus_subtilis_strain_HRBS_10TDI13-tax1423-GCF_001747445.1_ASM174744v1_genomic-dustmasked.fna
Bacillus_subtilis_strain_J_5-tax1423-GCF_001889385.1_ASM188938v1_genomic-dustmasked.fna
Bacillus_subtilis_strain_JAAA-tax1423-GCF_009363835.1_ASM936383v1_genomic-dustmasked.fna
Bacillus_subtilis_strain_KH2-tax1423-GCF_001890405.1_ASM189040v1_genomic-dustmasked.fna
Bacillus_subtilis_strain_MB8_B10-tax1423-GCF_009662195.1_ASM966219v1_genomic-dustmasked.fna
Bacillus_subtilis_strain_MB8_B1-tax1423-GCF_009662255.1_ASM966225v1_genomic-dustmasked.fna
Bacillus_subtilis_strain_MB8_B7-tax1423-GCF_009662215.1_ASM966221v1_genomic-dustmasked.fna
Bacillus_subtilis_strain_MB9_B1-tax1423-GCF_009662175.1_ASM966217v1_genomic-dustmasked.fna
Bacillus_subtilis_strain_MB9_B4-tax1423-GCF_009662155.1_ASM966215v1_genomic-dustmasked.fna
Bacillus_subtilis_strain_MB9_B6-tax1423-GCF_009662375.1_ASM966237v1_genomic-dustmasked.fna
Bacillus_subtilis_strain_MBI_600-tax1423-GCF_005160425.1_ASM516042v1_genomic-dustmasked.fna
Bacillus_subtilis_strain_MENO2-tax1423-GCF_009497795.1_ASM949779v1_genomic-dustmasked.fna
Bacillus_subtilis_strain_MJ01-tax1423-GCF_001889625.1_ASM188962v1_genomic-dustmasked.fna
Bacillus_subtilis_strain_ms_2-tax1423-GCF_008831405.1_ASM883140v1_genomic-dustmasked.fna
Bacillus_subtilis_strain_MZK05-tax1423-GCF_003612735.1_ASM361273v1_genomic-dustmasked.fna
Bacillus_subtilis_strain_NCIB_3610-tax1423-GCF_002055965.1_ASM205596v1_genomic-dustmasked.fna
Bacillus_subtilis_strain_P5_B1-tax1423-GCF_009662355.1_ASM966235v1_genomic-dustmasked.fna
Bacillus_subtilis_strain_P5_B2-tax1423-GCF_009662335.1_ASM966233v1_genomic-dustmasked.fna
Bacillus_subtilis_strain_P8_B1-tax1423-GCF_009662435.1_ASM966243v1_genomic-dustmasked.fna
Bacillus_subtilis_strain_P8_B3-tax1423-GCF_009662415.1_ASM966241v1_genomic-dustmasked.fna
Bacillus_subtilis_strain_P9_B1-tax1423-GCF_009662455.1_ASM966245v1_genomic-dustmasked.fna
Bacillus_subtilis_strain_PR10-tax1423-GCF_005849145.1_ASM584914v1_genomic-dustmasked.fna
Bacillus_subtilis_strain_PS832-tax1423-GCF_000789295.1_ASM78929v1_genomic-dustmasked.fna
Bacillus_subtilis_strain_QB61-tax1423-GCF_003148355.1_ASM314835v2_genomic-dustmasked.fna
Bacillus_subtilis_strain_SEM_9-tax1423-GCF_006165085.1_ASM616508v1_genomic-dustmasked.fna
Bacillus_subtilis_strain_SG6-tax1423-GCF_000782835.1_ASM78283v1_genomic-dustmasked.fna
Bacillus_subtilis_strain_SRCM101393-tax1423-GCF_009914155.1_ASM991415v1_genomic-dustmasked.fna
Bacillus_subtilis_strain_SRCM102745-tax1423-GCF_009913395.1_ASM991339v1_genomic-dustmasked.fna
Bacillus_subtilis_strain_SRCM102748-tax1423-GCF_009913515.1_ASM991351v1_genomic-dustmasked.fna
Bacillus_subtilis_strain_SRCM102749-tax1423-GCF_009913535.1_ASM991353v1_genomic-dustmasked.fna
Bacillus_subtilis_strain_SRCM102750-tax1423-GCF_009913555.1_ASM991355v1_genomic-dustmasked.fna
Bacillus_subtilis_strain_SRCM102751-tax1423-GCF_009913575.1_ASM991357v1_genomic-dustmasked.fna
Bacillus_subtilis_strain_SRCM102753-tax1423-GCF_009913255.1_ASM991325v1_genomic-dustmasked.fna
Bacillus_subtilis_strain_SRCM102754-tax1423-GCF_009913275.1_ASM991327v1_genomic-dustmasked.fna
Bacillus_subtilis_strain_SRCM102756-tax1423-GCF_009913595.1_ASM991359v1_genomic-dustmasked.fna
Bacillus_subtilis_strain_SRCM103517-tax1423-GCF_004103535.1_ASM410353v1_genomic-dustmasked.fna
Bacillus_subtilis_strain_SRCM103551-tax1423-GCF_004103555.1_ASM410355v1_genomic-dustmasked.fna
Bacillus_subtilis_strain_SRCM103571-tax1423-GCF_004103595.1_ASM410359v1_genomic-dustmasked.fna
Bacillus_subtilis_strain_SRCM103576-tax1423-GCF_004119615.1_ASM411961v1_genomic-dustmasked.fna
Bacillus_subtilis_strain_SRCM103581-tax1423-GCF_004119655.1_ASM411965v1_genomic-dustmasked.fna
Bacillus_subtilis_strain_SRCM103612-tax1423-GCF_004119775.1_ASM411977v1_genomic-dustmasked.fna
Bacillus_subtilis_strain_SRCM103622-tax1423-GCF_004119835.1_ASM411983v1_genomic-dustmasked.fna
Bacillus_subtilis_strain_SRCM103629-tax1423-GCF_004119815.1_ASM411981v1_genomic-dustmasked.fna
Bacillus_subtilis_strain_SRCM103637-tax1423-GCF_004119875.1_ASM411987v1_genomic-dustmasked.fna
Bacillus_subtilis_strain_SRCM103641-tax1423-GCF_004119555.1_ASM411955v1_genomic-dustmasked.fna
Bacillus_subtilis_strain_SRCM103689-tax1423-GCF_004119535.1_ASM411953v1_genomic-dustmasked.fna
Bacillus_subtilis_strain_SRCM103696-tax1423-GCF_004119595.1_ASM411959v1_genomic-dustmasked.fna
Bacillus_subtilis_strain_SRCM103697-tax1423-GCF_004119635.1_ASM411963v1_genomic-dustmasked.fna
Bacillus_subtilis_strain_SRCM103773-tax1423-GCF_004119675.1_ASM411967v1_genomic-dustmasked.fna
Bacillus_subtilis_strain_SRCM103835-tax1423-GCF_004119715.1_ASM411971v1_genomic-dustmasked.fna
Bacillus_subtilis_strain_SRCM103837-tax1423-GCF_004119695.1_ASM411969v1_genomic-dustmasked.fna
Bacillus_subtilis_strain_SRCM103862-tax1423-GCF_004101345.1_ASM410134v1_genomic-dustmasked.fna
Bacillus_subtilis_strain_SRCM103881-tax1423-GCF_004101445.1_ASM410144v1_genomic-dustmasked.fna
Bacillus_subtilis_strain_SRCM103886-tax1423-GCF_004101365.1_ASM410136v1_genomic-dustmasked.fna
Bacillus_subtilis_strain_SRCM103923-tax1423-GCF_004101405.1_ASM410140v1_genomic-dustmasked.fna
Bacillus_subtilis_strain_SRCM103971-tax1423-GCF_004101465.1_ASM410146v1_genomic-dustmasked.fna
Bacillus_subtilis_strain_SRCM104005-tax1423-GCF_004101425.1_ASM410142v1_genomic-dustmasked.fna
Bacillus_subtilis_strain_SRCM104008-tax1423-GCF_004101485.1_ASM410148v1_genomic-dustmasked.fna
Bacillus_subtilis_strain_SRCM104011-tax1423-GCF_004101565.1_ASM410156v1_genomic-dustmasked.fna
Bacillus_subtilis_strain_SX01705-tax1423-GCF_002216085.1_ASM221608v1_genomic-dustmasked.fna
Bacillus_subtilis_strain_SZMC_6179J-tax1423-GCF_001604995.1_ASM160499v1_genomic-dustmasked.fna
Bacillus_subtilis_strain_TLO3-tax1423-GCF_002142595.1_ASM214259v1_genomic-dustmasked.fna
Bacillus_subtilis_strain_TLO3-tax1423-GCF_002290305.1_ASM229030v1_genomic-dustmasked.fna
Bacillus_subtilis_strain_TO_A_JPC-tax1423-GCF_001037985.1_ASM103798v1_genomic-dustmasked.fna
Bacillus_subtilis_strain_UD1022-tax1423-GCF_001015095.1_ASM101509v1_genomic-dustmasked.fna
Bacillus_subtilis_strain_VV2-tax1423-GCF_001808235.1_ASM180823v1_genomic-dustmasked.fna
Bacillus_subtilis_strain_WB800N-tax1423-GCF_003610955.1_ASM361095v1_genomic-dustmasked.fna
Bacillus_subtilis_strain_ZD01-tax1423-GCF_009665145.1_ASM966514v2_genomic-dustmasked.fna
Bacillus_subtilis_subsp_inaquosorum_strain_DE111-tax483913-GCF_001534785.1_ASM153478v1_genomic-dustmasked.fna
Bacillus_subtilis_subsp_inaquosorum_strain_KCTC_13429-tax483913-GCF_003148415.1_ASM314841v1_genomic-dustmasked.fna
Bacillus_subtilis_subsp_natto_BEST195-tax645657-GCF_000209795.2_ASM20979v2_genomic-dustmasked.fna
Bacillus_subtilis_subsp_natto_strain_CGMCC_2108-tax86029-GCF_001565875.1_ASM156587v1_genomic-dustmasked.fna
Bacillus_subtilis_subsp_spizizenii_ATCC_6633-tax703612-GCF_006094475.1_ASM609447v1_genomic-dustmasked.fna
Bacillus_subtilis_subsp_spizizenii_str_W23-tax655816-GCF_000146565.1_ASM14656v1_genomic-dustmasked.fna
Bacillus_subtilis_subsp_spizizenii_TU_B_10-tax1052585-GCF_000227465.1_ASM22746v1_genomic-dustmasked.fna
Bacillus_subtilis_subsp_subtilis_6051_HGW-tax1147161-GCF_000344745.1_ASM34474v1_genomic-dustmasked.fna
Bacillus_subtilis_subsp_subtilis_NCIB_3610__ATCC_6051-tax535026-GCF_006088795.1_ASM608879v1_genomic-dustmasked.fna
Bacillus_subtilis_subsp_subtilis_str_168-tax224308-GCF_000009045.1_ASM904v1_genomic-dustmasked.fna
Bacillus_subtilis_subsp_subtilis_str_168-tax224308-GCF_000789275.1_ASM78927v1_genomic-dustmasked.fna
Bacillus_subtilis_subsp_subtilis_str_168-tax224308-GCF_012931705.1_ASM1293170v1_genomic-dustmasked.fna
Bacillus_subtilis_subsp_subtilis_str_168-tax224308-GCF_013009385.1_ASM1300938v1_genomic-dustmasked.fna
Bacillus_subtilis_subsp_subtilis_str_AG1839-tax1221328-GCF_000699525.1_ASM69952v1_genomic-dustmasked.fna
Bacillus_subtilis_subsp_subtilis_strain_168G-tax135461-GCF_001703495.1_ASM170349v1_genomic-dustmasked.fna
Bacillus_subtilis_subsp_subtilis_strain_2KL1-tax135461-GCF_003665395.1_ASM366539v1_genomic-dustmasked.fna
Bacillus_subtilis_subsp_subtilis_strain_2RL2_3-tax135461-GCF_003665275.1_ASM366527v1_genomic-dustmasked.fna
Bacillus_subtilis_subsp_subtilis_strain_3NA-tax135461-GCF_000827065.1_ASM82706v1_genomic-dustmasked.fna
Bacillus_subtilis_subsp_subtilis_strain_BSD_2-tax135461-GCF_001465815.1_ASM146581v1_genomic-dustmasked.fna
Bacillus_subtilis_subsp_subtilis_strain_CU1050-tax135461-GCF_001541905.1_ASM154190v1_genomic-dustmasked.fna
Bacillus_subtilis_subsp_subtilis_strain_delta6-tax135461-GCF_001660525.1_ASM166052v1_genomic-dustmasked.fna
Bacillus_subtilis_subsp_subtilis_strain_G7-tax135461-GCF_004328925.1_ASM432892v1_genomic-dustmasked.fna
Bacillus_subtilis_subsp_subtilis_strain_GFR_12-tax135461-GCF_003665195.1_ASM366519v1_genomic-dustmasked.fna
Bacillus_subtilis_subsp_subtilis_strain_KCTC_3135-tax135461-GCF_001697265.1_ASM169726v1_genomic-dustmasked.fna
Bacillus_subtilis_subsp_subtilis_strain_MH_1-tax135461-GCF_003665235.1_ASM366523v1_genomic-dustmasked.fna
Bacillus_subtilis_subsp_subtilis_strain_N1_1-tax135461-GCF_003665335.1_ASM366533v1_genomic-dustmasked.fna
Bacillus_subtilis_subsp_subtilis_strain_N2_2-tax135461-GCF_003665315.1_ASM366531v1_genomic-dustmasked.fna
Bacillus_subtilis_subsp_subtilis_strain_N3_1-tax135461-GCF_003665355.1_ASM366535v1_genomic-dustmasked.fna
Bacillus_subtilis_subsp_subtilis_strain_N4_2-tax135461-GCF_003665295.1_ASM366529v1_genomic-dustmasked.fna
Bacillus_subtilis_subsp_subtilis_strain_NBRC_13719-tax135461-GCF_006741845.1_ASM674184v1_genomic-dustmasked.fna
Bacillus_subtilis_subsp_subtilis_strain_PJ_7-tax135461-GCF_003665215.1_ASM366521v1_genomic-dustmasked.fna
Bacillus_subtilis_subsp_subtilis_strain_SRCM100333-tax135461-GCF_002201995.1_ASM220199v1_genomic-dustmasked.fna
Bacillus_subtilis_subsp_subtilis_strain_SRCM100757-tax135461-GCF_002173715.1_ASM217371v1_genomic-dustmasked.fna
Bacillus_subtilis_subsp_subtilis_strain_SRCM100761-tax135461-GCF_002201955.1_ASM220195v1_genomic-dustmasked.fna
Bacillus_subtilis_subsp_subtilis_strain_SRCM101392-tax135461-GCF_002202035.1_ASM220203v1_genomic-dustmasked.fna
Bacillus_subtilis_subsp_subtilis_strain_SRCM101441-tax135461-GCF_002173615.1_ASM217361v1_genomic-dustmasked.fna
Bacillus_subtilis_subsp_subtilis_strain_SRCM101444-tax135461-GCF_002173695.1_ASM217369v1_genomic-dustmasked.fna
Bacillus_subtilis_subsp_subtilis_strain_SSJ_1-tax135461-GCF_003665255.1_ASM366525v1_genomic-dustmasked.fna
Bacillus_subtilis_subsp_subtilis_strain_UCMB5021-tax135461-GCF_012648345.1_ASM1264834v1_genomic-dustmasked.fna
Bacillus_subtilis_subsp_subtilis_strain_UCMB5121-tax135461-GCF_012648205.1_ASM1264820v1_genomic-dustmasked.fna
Bacillus_subtilis_subsp_subtilis_str_BAB_1-tax1302650-GCF_000349795.1_ASM34979v1_genomic-dustmasked.fna
Bacillus_subtilis_subsp_subtilis_str_BSP1-tax1192196-GCF_000321395.1_ASM32139v1_genomic-dustmasked.fna
Bacillus_subtilis_subsp_subtilis_str_JH642_substr_AG174_strain_JH642_AG174_substr_AG174-tax1232554-GCF_000699465.1_ASM69946v1_genomic-dustmasked.fna
Bacillus_subtilis_subsp_subtilis_str_OH_131_1_strain_OH131_1-tax1404258-GCF_000706705.1_ASM70670v1_genomic-dustmasked.fna
Bacillus_subtilis_subsp_subtilis_str_RO_NN_1-tax1052588-GCF_000227485.1_ASM22748v1_genomic-dustmasked.fna
Bacillus_subtilis_subsp_subtilis_str_SMY-tax535024-GCF_012030675.1_ASM1203067v1_genomic-dustmasked.fna
Bacillus_subtilis_TO_A-tax1340494-GCF_000737405.1_ASM73740v1_genomic-dustmasked.fna
Bacillus_subtilis_XF_1-tax1233100-GCF_000338735.1_ASM33873v1_genomic-dustmasked.fna
Bacillus_tequilensis_strain_EA_CB0015-tax227866-GCF_012225885.1_ASM1222588v1_genomic-dustmasked.fna
Bacillus_thermoamylovorans_strain_SSBM-tax35841-GCF_003096215.1_ASM309621v1_genomic-dustmasked.fna
Bacillus_thermocopriae_strain_DUT50_236-tax1215031-GCF_004116995.1_ASM411699v1_genomic-dustmasked.fna
Bacillus_thuringiensis_BMB171-tax714359-GCF_000092165.1_ASM9216v1_genomic-dustmasked.fna
Bacillus_thuringiensis_Bt18247-tax1423143-GCF_001721165.1_ASM172116v1_genomic-dustmasked.fna
Bacillus_thuringiensis_Bt407-tax527021-GCF_000306745.1_ASM30674v1_genomic-dustmasked.fna
Bacillus_thuringiensis_HD1002-tax1452729-GCF_000835025.1_ASM83502v1_genomic-dustmasked.fna
Bacillus_thuringiensis_HD_771-tax1218175-GCF_000292455.1_ASM29245v1_genomic-dustmasked.fna
Bacillus_thuringiensis_HD_789-tax1217737-GCF_000292705.1_ASM29270v1_genomic-dustmasked.fna
Bacillus_thuringiensis_LM1212-tax1417985-GCF_003546665.1_ASM354666v1_genomic-dustmasked.fna
Bacillus_thuringiensis_MC28-tax1195464-GCF_000300475.1_ASM30047v1_genomic-dustmasked.fna
Bacillus_thuringiensis_serovar_alesti_strain_BGSC_4C1-tax1440-GCF_001640965.1_ASM164096v1_genomic-dustmasked.fna
Bacillus_thuringiensis_serovar_chinensis_CT_43-tax541229-GCF_000193355.1_ASM19335v1_genomic-dustmasked.fna
Bacillus_thuringiensis_serovar_galleriae_strain_4G5-tax29338-GCF_000803665.1_ASM80366v1_genomic-dustmasked.fna
Bacillus_thuringiensis_serovar_indiana_strain_HD521-tax180850-GCF_001183785.1_ASM118378v1_genomic-dustmasked.fna
Bacillus_thuringiensis_serovar_israelensis_strain_AM65_52-tax1430-GCF_003445395.2_ASM344539v2_genomic-dustmasked.fna
Bacillus_thuringiensis_serovar_israelensis_strain_BGSC_4Q7rifR-tax1430-GCF_013113775.1_ASM1311377v1_genomic-dustmasked.fna
_Bacillus_thuringiensis_serovar_konkukian_str_97_27-tax281309-GCF_000008505.1_ASM850v1_genomic-dustmasked.fna
Bacillus_thuringiensis_serovar_kurstaki_str_HD_1-tax1261129-GCF_000717535.1_ASM71753v1_genomic-dustmasked.fna
Bacillus_thuringiensis_serovar_kurstaki_str_HD73-tax1279365-GCF_000338755.1_ASM33875v1_genomic-dustmasked.fna
Bacillus_thuringiensis_serovar_kurstaki_str_YBT_1520-tax570416-GCF_000688795.1_ASM68879v1_genomic-dustmasked.fna
Bacillus_thuringiensis_serovar_kurstaki_str_YBT_1520-tax570416-GCF_000747545.1_ASM74754v1_genomic-dustmasked.fna
Bacillus_thuringiensis_serovar_morrisoni_strain_BGSC_4AA1-tax1441-GCF_000940785.1_ASM94078v1_genomic-dustmasked.fna
Bacillus_thuringiensis_serovar_thuringiensis_str_IS5056-tax1286404-GCF_000341665.1_ASM34166v1_genomic-dustmasked.fna
Bacillus_thuringiensis_serovar_tolworthi_strain_Pasteur_Institute_Standard_strain-tax1442-GCF_001548175.1_ASM154817v1_genomic-dustmasked.fna
Bacillus_thuringiensis_strain_97_27-tax1428-GCF_000833085.1_ASM83308v1_genomic-dustmasked.fna
Bacillus_thuringiensis_strain_ATCC_10792-tax1428-GCF_002119445.1_ASM211944v1_genomic-dustmasked.fna
Bacillus_thuringiensis_strain_Bacillus_thuringiensis_L_7601-tax1428-GCF_002025105.1_ASM202510v1_genomic-dustmasked.fna
Bacillus_thuringiensis_strain_Bc601-tax1428-GCF_001618665.1_ASM161866v1_genomic-dustmasked.fna
Bacillus_thuringiensis_strain_BM_BT15426-tax1428-GCF_002192515.1_ASM219251v1_genomic-dustmasked.fna
Bacillus_thuringiensis_strain_Bt185-tax1428-GCF_001595725.1_ASM159572v1_genomic-dustmasked.fna
Bacillus_thuringiensis_strain_BT_59-tax1428-GCF_005155285.1_ASM515528v1_genomic-dustmasked.fna
Bacillus_thuringiensis_strain_BT62-tax1428-GCF_003054785.2_ASM305478v2_genomic-dustmasked.fna
Bacillus_thuringiensis_strain_C15-tax1428-GCF_003991175.1_ASM399117v1_genomic-dustmasked.fna
Bacillus_thuringiensis_strain_c25-tax1428-GCF_002222555.1_ASM222255v1_genomic-dustmasked.fna
Bacillus_thuringiensis_strain_CTC-tax1428-GCF_001455345.1_ASM145534v1_genomic-dustmasked.fna
Bacillus_thuringiensis_strain_GA_A07-tax1428-GCF_009224065.1_ASM922406v1_genomic-dustmasked.fna
Bacillus_thuringiensis_strain_HD1011-tax1428-GCF_000832485.1_ASM83248v1_genomic-dustmasked.fna
Bacillus_thuringiensis_strain_HD12-tax1428-GCF_001598095.1_ASM159809v1_genomic-dustmasked.fna
Bacillus_thuringiensis_strain_HD571-tax1428-GCF_000832825.1_ASM83282v1_genomic-dustmasked.fna
Bacillus_thuringiensis_strain_HD682-tax1428-GCF_000832925.1_ASM83292v1_genomic-dustmasked.fna
Bacillus_thuringiensis_strain_HM_311-tax1428-GCF_006151925.1_ASM615192v1_genomic-dustmasked.fna
Bacillus_thuringiensis_strain_HS18_1-tax1428-GCF_001182785.1_ASM118278v1_genomic-dustmasked.fna
Bacillus_thuringiensis_strain_JW_1-tax1428-GCF_009025915.1_ASM902591v1_genomic-dustmasked.fna
Bacillus_thuringiensis_strain_KNU_07-tax1428-GCF_001692675.1_ASM169267v1_genomic-dustmasked.fna
Bacillus_thuringiensis_strain_MYBT18246-tax1428-GCF_001685565.1_ASM168556v1_genomic-dustmasked.fna
Bacillus_thuringiensis_strain_QZL38-tax1428-GCF_003626955.1_ASM362695v1_genomic-dustmasked.fna
Bacillus_thuringiensis_strain_SCG04_02-tax1428-GCF_002173755.1_ASM217375v1_genomic-dustmasked.fna
Bacillus_thuringiensis_strain_YC_10-tax1428-GCF_001017635.1_ASM101763v1_genomic-dustmasked.fna
Bacillus_thuringiensis_strain_YGd22_03-tax1428-GCF_002184245.1_ASM218424v1_genomic-dustmasked.fna
Bacillus_thuringiensis_strain_YWC2_8-tax1428-GCF_001420855.1_ASM142085v1_genomic-dustmasked.fna
Bacillus_thuringiensis_str_Al_Hakam-tax412694-GCF_000015065.1_ASM1506v1_genomic-dustmasked.fna
Bacillus_thuringiensis_YBT_1518-tax529122-GCF_000497525.1_ASM49752v2_genomic-dustmasked.fna
Bacillus_toyonensis_BCT_7112_strain_BCT_7112T-tax1415784-GCF_000496285.1_ASM49628v1_genomic-dustmasked.fna
Bacillus_tropicus_strain_LM1212_W3-tax2026188-GCF_006457285.1_ASM645728v1_genomic-dustmasked.fna
Bacillus_vallismortis_strain_Bac111-tax72361-GCF_003667885.1_ASM366788v1_genomic-dustmasked.fna
Bacillus_vallismortis_strain_DSM_11031-tax72361-GCF_004116955.1_ASM411695v1_genomic-dustmasked.fna
Bacillus_vallismortis_strain_NBIF_001-tax72361-GCF_002113805.1_ASM211380v1_genomic-dustmasked.fna
Bacillus_velezensis_AS43_3-tax1225788-GCF_000319475.1_ASM31947v1_genomic-dustmasked.fna
Bacillus_velezensis_CAU_B946-tax1114958-GCF_000283695.1_ASM28369v1_genomic-dustmasked.fna
Bacillus_velezensis_FZB42-tax326423-GCF_000015785.2_ASM1578v2_genomic-dustmasked.fna
Bacillus_velezensis_NAU_B3-tax1385727-GCF_000493375.1_BAPNAU_WGS_genomic-dustmasked.fna
Bacillus_velezensis_NJN_6-tax1458206-GCF_000973585.1_ASM97358v1_genomic-dustmasked.fna
Bacillus_velezensis_SQR9-tax1423138-GCF_000685725.1_ASM68572v1_genomic-dustmasked.fna
Bacillus_velezensis_strain_10075-tax492670-GCF_002893845.1_ASM289384v1_genomic-dustmasked.fna
Bacillus_velezensis_strain_131_4-tax492670-GCF_003047045.1_ASM304704v1_genomic-dustmasked.fna
Bacillus_velezensis_strain_157-tax492670-GCF_002216755.1_ASM221675v1_genomic-dustmasked.fna
Bacillus_velezensis_strain_1B_23-tax492670-GCF_003854915.1_ASM385491v1_genomic-dustmasked.fna
Bacillus_velezensis_strain_8_2-tax492670-GCF_003047025.1_ASM304702v1_genomic-dustmasked.fna
Bacillus_velezensis_strain_83-tax492670-GCF_004101805.1_ASM410180v1_genomic-dustmasked.fna
Bacillus_velezensis_strain_9912D-tax492670-GCF_001857985.1_ASM185798v1_genomic-dustmasked.fna
Bacillus_velezensis_strain_9D_6-tax492670-GCF_002105595.1_ASM210559v1_genomic-dustmasked.fna
Bacillus_velezensis_strain_AGVL_005-tax492670-GCF_002795885.1_ASM279588v1_genomic-dustmasked.fna
Bacillus_velezensis_strain_AL7-tax492670-GCF_009663035.1_ASM966303v1_genomic-dustmasked.fna
Bacillus_velezensis_strain_ANSB01E-tax492670-GCF_004329055.1_ASM432905v1_genomic-dustmasked.fna
Bacillus_velezensis_strain_At1-tax492670-GCF_006489275.1_ASM648927v1_genomic-dustmasked.fna
Bacillus_velezensis_strain_ATR2-tax492670-GCF_002761535.1_ASM276153v1_genomic-dustmasked.fna
Bacillus_velezensis_strain_B25-tax492670-GCF_001536925.1_BMC_PRJEB12378v1_genomic-dustmasked.fna
Bacillus_velezensis_strain_B_4-tax492670-GCF_003390415.1_ASM339041v1_genomic-dustmasked.fna
Bacillus_velezensis_strain_BA_26-tax492670-GCF_009789615.1_ASM978961v1_genomic-dustmasked.fna
Bacillus_velezensis_strain_Bac57-tax492670-GCF_003667745.1_ASM366774v1_genomic-dustmasked.fna
Bacillus_velezensis_strain_BCSo1-tax492670-GCF_003855275.1_ASM385527v1_genomic-dustmasked.fna
Bacillus_velezensis_strain_BIM_B_1312D-tax492670-GCF_011769925.1_ASM1176992v1_genomic-dustmasked.fna
Bacillus_velezensis_strain_BIM_B_439D-tax492670-GCF_003546955.1_ASM354695v1_genomic-dustmasked.fna
Bacillus_velezensis_strain_BS_37-tax492670-GCF_003076535.1_ASM307653v1_genomic-dustmasked.fna
Bacillus_velezensis_strain_BvL03-tax492670-GCF_009664145.1_ASM966414v1_genomic-dustmasked.fna
Bacillus_velezensis_strain_BY6-tax492670-GCF_012275165.1_ASM1227516v1_genomic-dustmasked.fna
Bacillus_velezensis_strain_CACC_316-tax492670-GCF_009931675.1_ASM993167v1_genomic-dustmasked.fna
Bacillus_velezensis_strain_CBMB205-tax492670-GCF_002117165.1_ASM211716v1_genomic-dustmasked.fna
Bacillus_velezensis_strain_CBMB205-tax492670-GCF_003431885.1_ASM343188v1_genomic-dustmasked.fna
Bacillus_velezensis_strain_CC09-tax492670-GCF_001593395.2_ASM159339v2_genomic-dustmasked.fna
Bacillus_velezensis_strain_CGMCC_11640-tax492670-GCF_002968415.1_ASM296841v1_genomic-dustmasked.fna
Bacillus_velezensis_strain_CMT_6-tax492670-GCF_002845365.1_ASM284536v1_genomic-dustmasked.fna
Bacillus_velezensis_strain_CN026-tax492670-GCF_002796465.1_ASM279646v1_genomic-dustmasked.fna
Bacillus_velezensis_strain_DH8043-tax492670-GCF_009856975.1_ASM985697v1_genomic-dustmasked.fna
Bacillus_velezensis_strain_DKU_NT_04-tax492670-GCF_002944585.1_ASM294458v1_genomic-dustmasked.fna
Bacillus_velezensis_strain_DR_08-tax492670-GCF_003045165.1_ASM304516v1_genomic-dustmasked.fna
Bacillus_velezensis_strain_DSYZ-tax492670-GCF_003285085.1_ASM328508v1_genomic-dustmasked.fna
Bacillus_velezensis_strain_EN01-tax492670-GCF_013122275.1_ASM1312227v1_genomic-dustmasked.fna
Bacillus_velezensis_strain_FJAT_45028-tax492670-GCF_009834085.1_ASM983408v1_genomic-dustmasked.fna
Bacillus_velezensis_strain_FJAT_46737-tax492670-GCF_008727675.1_ASM872767v1_genomic-dustmasked.fna
Bacillus_velezensis_strain_FJAT_52631-tax492670-GCF_009362235.1_ASM936223v1_genomic-dustmasked.fna
Bacillus_velezensis_strain_G341-tax492670-GCF_001023595.1_ASM102359v1_genomic-dustmasked.fna
Bacillus_velezensis_strain_GFP_2-tax492670-GCF_002850475.1_ASM285047v1_genomic-dustmasked.fna
Bacillus_velezensis_strain_GH1_13-tax492670-GCF_002005345.1_ASM200534v1_genomic-dustmasked.fna
Bacillus_velezensis_strain_GQJK49-tax492670-GCF_002192235.1_ASM219223v1_genomic-dustmasked.fna
Bacillus_velezensis_strain_GYL4-tax492670-GCF_003071465.1_ASM307146v1_genomic-dustmasked.fna
Bacillus_velezensis_strain_HN_Q_8-tax492670-GCF_009738165.1_ASM973816v1_genomic-dustmasked.fna
Bacillus_velezensis_strain_Htq6-tax492670-GCF_012226065.1_ASM1222606v1_genomic-dustmasked.fna
Bacillus_velezensis_strain_Hx05-tax492670-GCF_003150855.1_ASM315085v2_genomic-dustmasked.fna
Bacillus_velezensis_strain_J7_1-tax492670-GCF_003047005.1_ASM304700v1_genomic-dustmasked.fna
Bacillus_velezensis_strain_JJ_D34-tax492670-GCF_000987825.1_ASM98782v1_genomic-dustmasked.fna
Bacillus_velezensis_strain_JS25R-tax492670-GCF_000769555.1_ASM76955v1_genomic-dustmasked.fna
Bacillus_velezensis_strain_JT3_1-tax492670-GCF_003612755.1_ASM361275v1_genomic-dustmasked.fna
Bacillus_velezensis_strain_JTYP2-tax492670-GCF_002072695.1_ASM207269v1_genomic-dustmasked.fna
Bacillus_velezensis_strain_K26-tax492670-GCF_003432425.1_ASM343242v1_genomic-dustmasked.fna
Bacillus_velezensis_strain_KD1-tax492670-GCF_001752685.2_ASM175268v2_genomic-dustmasked.fna
Bacillus_velezensis_strain_L_1-tax492670-GCF_002688525.1_ASM268852v1_genomic-dustmasked.fna
Bacillus_velezensis_strain_LABIM40-tax492670-GCF_002556565.1_ASM255656v1_genomic-dustmasked.fna
Bacillus_velezensis_strain_LB002-tax492670-GCF_004337655.1_ASM433765v1_genomic-dustmasked.fna
Bacillus_velezensis_strain_LC1-tax492670-GCF_008802875.1_ASM880287v1_genomic-dustmasked.fna
Bacillus_velezensis_strain_LDO2-tax492670-GCF_003073455.1_ASM307345v1_genomic-dustmasked.fna
Bacillus_velezensis_strain_LG37-tax492670-GCF_006974185.1_ASM697418v1_genomic-dustmasked.fna
Bacillus_velezensis_strain_L_H15-tax492670-GCF_000833005.1_ASM83300v1_genomic-dustmasked.fna
Bacillus_velezensis_strain_LPL061-tax492670-GCF_011032725.1_ASM1103272v1_genomic-dustmasked.fna
Bacillus_velezensis_strain_LPL_K103-tax492670-GCF_000815275.2_ASM81527v2_genomic-dustmasked.fna
Bacillus_velezensis_strain_L_S60-tax492670-GCF_000973485.1_ASM97348v1_genomic-dustmasked.fna
Bacillus_velezensis_strain_LS69-tax492670-GCF_001687745.1_ASM168774v1_genomic-dustmasked.fna
Bacillus_velezensis_strain_Lzh_a42-tax492670-GCF_002844125.1_ASM284412v1_genomic-dustmasked.fna
Bacillus_velezensis_strain_M75-tax492670-GCF_001723585.1_ASM172358v1_genomic-dustmasked.fna
Bacillus_velezensis_strain_MH25-tax492670-GCF_003860445.1_ASM386044v1_genomic-dustmasked.fna
Bacillus_velezensis_strain_NJAU_Z9-tax492670-GCF_002238395.1_ASM223839v1_genomic-dustmasked.fna
Bacillus_velezensis_strain_NKG_1-tax492670-GCF_002741705.1_ASM274170v1_genomic-dustmasked.fna
Bacillus_velezensis_strain_NY12_2-tax492670-GCF_003721475.1_ASM372147v1_genomic-dustmasked.fna
Bacillus_velezensis_strain_ONU_553-tax492670-GCF_008244925.1_ASM824492v1_genomic-dustmasked.fna
Bacillus_velezensis_strain_QST713-tax492670-GCF_003073255.1_ASM307325v1_genomic-dustmasked.fna
Bacillus_velezensis_strain_S141-tax492670-GCF_003573875.1_ASM357387v1_genomic-dustmasked.fna
Bacillus_velezensis_strain_S3_1-tax492670-GCF_001685645.1_ASM168564v1_genomic-dustmasked.fna
Bacillus_velezensis_strain_S4-tax492670-GCF_011784665.1_ASM1178466v1_genomic-dustmasked.fna
Bacillus_velezensis_strain_SCDB_291-tax492670-GCF_002243325.2_ASM224332v2_genomic-dustmasked.fna
Bacillus_velezensis_strain_SCGB_1-tax492670-GCF_002310315.1_ASM231031v1_genomic-dustmasked.fna
Bacillus_velezensis_strain_SCGB_574-tax492670-GCF_002327165.1_ASM232716v1_genomic-dustmasked.fna
Bacillus_velezensis_strain_SRCM100072-tax492670-GCF_002201935.1_ASM220193v1_genomic-dustmasked.fna
Bacillus_velezensis_strain_SRCM101368-tax492670-GCF_009914175.1_ASM991417v1_genomic-dustmasked.fna
Bacillus_velezensis_strain_SRCM102741-tax492670-GCF_009913315.1_ASM991331v1_genomic-dustmasked.fna
Bacillus_velezensis_strain_SRCM102742-tax492670-GCF_009913335.1_ASM991333v1_genomic-dustmasked.fna
Bacillus_velezensis_strain_SRCM102743-tax492670-GCF_009913355.1_ASM991335v1_genomic-dustmasked.fna
Bacillus_velezensis_strain_SRCM102744-tax492670-GCF_009913375.1_ASM991337v1_genomic-dustmasked.fna
Bacillus_velezensis_strain_SRCM102746-tax492670-GCF_009913475.1_ASM991347v1_genomic-dustmasked.fna
Bacillus_velezensis_strain_SRCM102747-tax492670-GCF_009913495.1_ASM991349v1_genomic-dustmasked.fna
Bacillus_velezensis_strain_SRCM102752-tax492670-GCF_009914135.1_ASM991413v1_genomic-dustmasked.fna
Bacillus_velezensis_strain_SRCM102755-tax492670-GCF_009913295.1_ASM991329v1_genomic-dustmasked.fna
Bacillus_velezensis_strain_SRCM103616-tax492670-GCF_004119855.1_ASM411985v1_genomic-dustmasked.fna
Bacillus_velezensis_strain_SRCM103691-tax492670-GCF_004119575.1_ASM411957v1_genomic-dustmasked.fna
Bacillus_velezensis_strain_SRCM103788-tax492670-GCF_004119735.1_ASM411973v1_genomic-dustmasked.fna
Bacillus_velezensis_strain_sx01604-tax492670-GCF_002057535.1_ASM205753v1_genomic-dustmasked.fna
Bacillus_velezensis_strain_SYBC_H47-tax492670-GCF_001854345.1_ASM185434v1_genomic-dustmasked.fna
Bacillus_velezensis_strain_SYP_B637-tax492670-GCF_008367895.1_ASM836789v1_genomic-dustmasked.fna
Bacillus_velezensis_strain_T20E_257-tax492670-GCF_002205715.1_ASM220571v1_genomic-dustmasked.fna
Bacillus_velezensis_strain_TB1501-tax492670-GCF_002237515.1_ASM223751v1_genomic-dustmasked.fna
Bacillus_velezensis_strain_TJ02-tax492670-GCF_002764075.1_ASM276407v1_genomic-dustmasked.fna
Bacillus_velezensis_strain_UB2017-tax492670-GCF_011100445.1_ASM1110044v1_genomic-dustmasked.fna
Bacillus_velezensis_strain_UCMB5007-tax492670-GCF_006489255.1_ASM648925v1_genomic-dustmasked.fna
Bacillus_velezensis_strain_UCMB5044-tax492670-GCF_006489235.1_ASM648923v1_genomic-dustmasked.fna
Bacillus_velezensis_strain_UCMB5140-tax492670-GCF_012647845.1_ASM1264784v1_genomic-dustmasked.fna
Bacillus_velezensis_strain_W1-tax492670-GCF_003265265.1_ASM326526v1_genomic-dustmasked.fna
Bacillus_velezensis_strain_WRN014-tax492670-GCF_006965525.1_ASM696552v1_genomic-dustmasked.fna
Bacillus_velezensis_strain_YJ11_1_4-tax492670-GCF_000988345.1_ASM98834v1_genomic-dustmasked.fna
Bacillus_velezensis_strain_ZF2-tax492670-GCF_003555525.1_ASM355552v1_genomic-dustmasked.fna
Bacillus_velezensis_strain_ZL918-tax492670-GCF_002157265.1_ASM215726v1_genomic-dustmasked.fna
Bacillus_velezensis-tax492670-GCF_004799565.1_ASM479956v1_genomic-dustmasked.fna
Bacillus_velezensis_TrigoCor1448-tax1449088-GCF_000583065.1_ASM58306v1_genomic-dustmasked.fna
Bacillus_velezensis_UCMB5033_strain_UCMB_5033-tax1338518-GCF_000455565.1_ucmb5033v1_genomic-dustmasked.fna
Bacillus_velezensis_UCMB5036-tax1150475-GCF_000341875.1_ASM34187v1_genomic-dustmasked.fna
Bacillus_velezensis_UCMB5113-tax1150476-GCF_000455585.1_ucmb5113v1_genomic-dustmasked.fna
Bacillus_velezensis_YAU_B9601_Y2-tax1155777-GCF_000284395.1_ASM28439v1_genomic-dustmasked.fna
Bacillus_vietnamensis_strain_151_6-tax218284-GCF_009858215.1_ASM985821v1_genomic-dustmasked.fna
Bacillus_weihaiensis_strain_Alg07-tax1547283-GCF_001889165.1_ASM188916v1_genomic-dustmasked.fna
Bacillus_wiedmannii_strain_SR52-tax1890302-GCF_008807735.1_ASM880773v1_genomic-dustmasked.fna
Bacillus_xiamenensis_strain_VV3-tax1178537-GCF_001857925.1_ASM185792v1_genomic-dustmasked.fna
Bacterioplanes_sanyensis_strain_NV9-tax1249553-GCF_002237535.1_ASM223753v1_genomic-dustmasked.fna
Bacteriovorax_stolpii_strain_AC01-tax960-GCF_006874605.1_ASM687460v1_genomic-dustmasked.fna
Bacteriovorax_stolpii_strain_DSM_12778-tax960-GCF_002872415.1_ASM287241v1_genomic-dustmasked.fna
Bacteroidales_bacterium_CF-tax1400053-GCF_000473305.1_ASM47330v1_genomic-dustmasked.fna
Bacteroides_caccae_strain_ATCC_43185-tax47678-GCF_002222615.2_ASM222261v2_genomic-dustmasked.fna
Bacteroides_caecimuris_strain_I48-tax1796613-GCF_001688725.2_ASM168872v2_genomic-dustmasked.fna
Bacteroides_cellulosilyticus_strain_WH2-tax246787-GCF_001318345.1_ASM131834v1_genomic-dustmasked.fna
Bacteroides_dorei_CL03T12C01-tax997877-GCF_001640865.1_ASM164086v1_genomic-dustmasked.fna
Bacteroides_dorei_strain_DSM_17855-tax357276-GCF_013009555.1_ASM1300955v1_genomic-dustmasked.fna
Bacteroides_dorei_strain_JR01-tax357276-GCF_013009675.1_ASM1300967v1_genomic-dustmasked.fna
Bacteroides_dorei_strain_JR02-tax357276-GCF_013009875.1_ASM1300987v1_genomic-dustmasked.fna
Bacteroides_dorei_strain_JR03-tax357276-GCF_013010095.1_ASM1301009v1_genomic-dustmasked.fna
Bacteroides_dorei_strain_JR04-tax357276-GCF_013010255.1_ASM1301025v1_genomic-dustmasked.fna
Bacteroides_dorei_strain_JR05-tax357276-GCF_013010365.1_ASM1301036v1_genomic-dustmasked.fna
Bacteroides_dorei-tax357276-GCF_902387545.1_UHGG_MGYG-HGUT-02478_genomic-dustmasked.fna
Bacteroides_fragilis_638R-tax862962-GCF_000210835.1_ASM21083v1_genomic-dustmasked.fna
Bacteroides_fragilis_NCTC_9343-tax272559-GCF_000025985.1_ASM2598v1_genomic-dustmasked.fna
Bacteroides_fragilis_strain_BE1-tax817-GCF_001286525.1_BFBE1.1_genomic-dustmasked.fna
Bacteroides_fragilis_strain_BOB25-tax817-GCF_000965785.1_ASM96578v1_genomic-dustmasked.fna
Bacteroides_fragilis_strain_CCUG4856T-tax817-GCF_005706655.1_ASM570665v1_genomic-dustmasked.fna
Bacteroides_fragilis_strain_DCMOUH0017B-tax817-GCF_000710375.2_ASM71037v3_genomic-dustmasked.fna
Bacteroides_fragilis_strain_DCMOUH0018B-tax817-GCF_000724665.2_ASM72466v3_genomic-dustmasked.fna
Bacteroides_fragilis_strain_DCMOUH0042B-tax817-GCF_000724795.2_ASM72479v2_genomic-dustmasked.fna
Bacteroides_fragilis_strain_DCMOUH0067B-tax817-GCF_000724805.2_ASM72480v2_genomic-dustmasked.fna
Bacteroides_fragilis_strain_DCMOUH0085B-tax817-GCF_000724815.2_ASM72481v2_genomic-dustmasked.fna
Bacteroides_fragilis_strain_DCMSKEJBY0001B-tax817-GCF_000710365.2_ASM71036v3_genomic-dustmasked.fna
Bacteroides_fragilis_strain_GUT04-tax817-GCF_008369705.1_ASM836970v1_genomic-dustmasked.fna
Bacteroides_fragilis_strain_Q1F2-tax817-GCF_002849695.1_ASM284969v1_genomic-dustmasked.fna
Bacteroides_fragilis_strain_S14-tax817-GCF_001682215.1_ASM168221v1_genomic-dustmasked.fna
Bacteroides_fragilis_YCH46-tax295405-GCF_000009925.1_ASM992v1_genomic-dustmasked.fna
Bacteroides_helcogenes_P_36_108-tax693979-GCF_000186225.1_ASM18622v1_genomic-dustmasked.fna
Bacteroides_heparinolyticus_strain_F0111-tax28113-GCF_002998535.1_ASM299853v1_genomic-dustmasked.fna
Bacteroides_intestinalis_strain_APC919_174-tax329854-GCF_003363675.2_ASM336367v2_genomic-dustmasked.fna
Bacteroides_ovatus_strain_3725_D1_iv-tax28116-GCF_007012325.1_ASM701232v1_genomic-dustmasked.fna
Bacteroides_ovatus_strain_ATCC_8483-tax28116-GCF_001314995.1_ASM131499v1_genomic-dustmasked.fna
Bacteroides_ovatus_strain_FDAARGOS_733-tax28116-GCF_009734165.1_ASM973416v1_genomic-dustmasked.fna
Bacteroides_ovatus_V975-tax1379690-GCF_900095495.1_B_ovatus_V975_genomic-dustmasked.fna
Bacteroides_salanitronis_DSM_18170-tax667015-GCF_000190575.1_ASM19057v1_genomic-dustmasked.fna
Bacteroides_sp_A1C1-tax2528203-GCF_004328515.1_ASM432851v1_genomic-dustmasked.fna
Bacteroides_sp_CBA7301-tax2715212-GCF_012113595.1_ASM1211359v1_genomic-dustmasked.fna
Bacteroides_thetaiotaomicron_strain_7330-tax818-GCF_001314975.1_ASM131497v1_genomic-dustmasked.fna
Bacteroides_thetaiotaomicron_VPI_5482-tax226186-GCF_000011065.1_ASM1106v1_genomic-dustmasked.fna
Bacteroides_uniformis_strain_NBRC_113350-tax820-GCF_006742345.1_ASM674234v1_genomic-dustmasked.fna
Bacteroides_vulgatus_ATCC_8482-tax435590-GCF_000012825.1_ASM1282v1_genomic-dustmasked.fna
Bacteroides_vulgatus_strain_VIC01-tax821-GCF_008728395.1_ASM872839v1_genomic-dustmasked.fna
Bacteroides_xylanisolvens_strain_H207-tax371601-GCF_006546965.1_ASM654696v1_genomic-dustmasked.fna
Bacteroides_zoogleoformans_strain_ATCC_33285-tax28119-GCF_002998435.1_ASM299843v1_genomic-dustmasked.fna
Baekduia_soli_strain_BR7_21-tax496014-GCF_007970665.1_ASM797066v1_genomic-dustmasked.fna
Barnesiella_viscericola_DSM_18177_strain_C46_DSM_18177-tax880074-GCF_000512915.1_ASM51291v1_genomic-dustmasked.fna
Bartonella_ancashensis_strain_20_00-tax1318743-GCF_001281405.1_ASM128140v1_genomic-dustmasked.fna
Bartonella_apis_strain_BBC0122-tax1686310-GCF_002007565.1_ASM200756v1_genomic-dustmasked.fna
Bartonella_apis_strain_BBC0178-tax1686310-GCF_002007485.1_ASM200748v1_genomic-dustmasked.fna
Bartonella_apis_strain_BBC0244-tax1686310-GCF_002007505.1_ASM200750v1_genomic-dustmasked.fna
Bartonella_australis_Aust_NH1-tax1094489-GCF_000341355.1_ASM34135v1_genomic-dustmasked.fna
Bartonella_bacilliformis_KC583_strain_KC583_ATCC_35685-tax360095-GCF_000015445.1_ASM1544v1_genomic-dustmasked.fna
Bartonella_bacilliformis_strain_FDAARGOS_174-tax774-GCF_001559035.2_ASM155903v2_genomic-dustmasked.fna
Bartonella_bacilliformis_strain_KC584-tax774-GCF_009498695.1_ASM949869v1_genomic-dustmasked.fna
Bartonella_clarridgeiae_73-tax696125-GCF_000253015.1_ASM25301v1_genomic-dustmasked.fna
Bartonella_elizabethae_strain_NCTC12898-tax807-GCF_900638615.1_58174_F01_genomic-dustmasked.fna
Bartonella_grahamii_as4aup-tax634504-GCF_000022725.1_ASM2272v1_genomic-dustmasked.fna
Bartonella_henselae_strain_BM1374163-tax38323-GCF_000612965.1_PRJEB4971_assembly_1_genomic-dustmasked.fna
Bartonella_henselae_strain_BM1374165-tax38323-GCF_000612765.1_PRJEB5998_assembly_1_genomic-dustmasked.fna
Bartonella_henselae_strain_Houston_I-tax38323-GCF_002735245.1_ASM273524v1_genomic-dustmasked.fna
Bartonella_henselae_strain_MVT02-tax38323-GCF_001291465.1_Bartonella_henselae_MVT02_genomic-dustmasked.fna
Bartonella_henselae_str_Houston_1-tax283166-GCF_000046705.1_ASM4670v1_genomic-dustmasked.fna
Bartonella_kosoyi_strain_Tel_Aviv-tax2133959-GCF_003606325.2_ASM360632v3_genomic-dustmasked.fna
Bartonella_krasnovii_strain_OE_1_1-tax2267275-GCF_003606345.3_ASM360634v3_genomic-dustmasked.fna
Bartonella_quintana_RM_11-tax1225179-GCF_000294715.1_ASM29471v1_genomic-dustmasked.fna
Bartonella_quintana_strain_MF1_1-tax803-GCF_009936175.1_ASM993617v1_genomic-dustmasked.fna
Bartonella_quintana_strain_NCTC12899-tax803-GCF_900475345.1_42731_H01_genomic-dustmasked.fna
Bartonella_quintana_str_Toulouse-tax283165-GCF_000046685.1_ASM4668v1_genomic-dustmasked.fna
Bartonella_sp_1_1C-tax515256-GCF_002810325.1_ASM281032v1_genomic-dustmasked.fna
Bartonella_sp_A1379B-tax1933910-GCF_002022485.1_ASM202248v1_genomic-dustmasked.fna
Bartonella_sp_JB15-tax1933906-GCF_002022605.1_ASM202260v1_genomic-dustmasked.fna
Bartonella_sp_JB63-tax1933907-GCF_002022665.1_ASM202266v1_genomic-dustmasked.fna
Bartonella_sp_Raccoon60-tax1933912-GCF_002022585.1_ASM202258v1_genomic-dustmasked.fna
Bartonella_sp_WD16_2-tax1933904-GCF_002022505.1_ASM202250v1_genomic-dustmasked.fna
Bartonella_tribocorum_CIP_105476_strain_type_strain_506__CIP_105476-tax382640-GCF_000196435.1_ASM19643v1_genomic-dustmasked.fna
Bartonella_tribocorum_strain_BM1374166-tax85701-GCF_000689355.1_PRJEB5999_assembly_1_genomic-dustmasked.fna
Bartonella_vinsonii_strain_NCTC12905-tax33047-GCF_900638635.1_58174_G01_genomic-dustmasked.fna
Bartonella_vinsonii_subsp_berkhoffii_str_Winnie-tax1094497-GCF_000341385.1_ASM34138v1_genomic-dustmasked.fna
Basfia_succiniciproducens_strain_JF4016-tax653940-GCF_011455875.1_ASM1145587v1_genomic-dustmasked.fna
Basilea_psittacipulmonis_DSM_24701-tax1072685-GCF_000743945.1_ASM74394v1_genomic-dustmasked.fna
Bathymodiolus_thermophilus_thioautotrophic_gill_symbiont_strain_EPR9N-tax2360-GCF_003711265.1_ASM371126v1_genomic-dustmasked.fna
Baumannia_cicadellinicola_str_Hc_Homalodisca_coagulata-tax374463-GCF_000013185.1_ASM1318v1_genomic-dustmasked.fna
Bdellovibrio_bacteriovorus_HD100-tax264462-GCF_000196175.1_ASM19617v1_genomic-dustmasked.fna
Bdellovibrio_bacteriovorus_strain_109J-tax959-GCF_000691605.1_ASM69160v1_genomic-dustmasked.fna
Bdellovibrio_bacteriovorus_strain_SSB218315-tax959-GCF_002208115.1_ASM220811v1_genomic-dustmasked.fna
Bdellovibrio_bacteriovorus_str_Tiberius-tax1069642-GCF_000317895.1_ASM31789v1_genomic-dustmasked.fna
Bdellovibrio_bacteriovorus_W-tax765869-GCF_000525675.1_ASM52567v1_genomic-dustmasked.fna
Bdellovibrio_exovorus_JSS-tax1184267-GCF_000348725.1_ASM34872v1_genomic-dustmasked.fna
Bdellovibrio_sp_NC01-tax2220073-GCF_006874625.1_ASM687462v1_genomic-dustmasked.fna
Bdellovibrio_sp_ZAP7-tax2231053-GCF_006874645.1_ASM687464v1_genomic-dustmasked.fna
Beggiatoa_leptomitoformis_strain_D_401-tax288004-GCF_002849755.2_ASM284975v2_genomic-dustmasked.fna
Beggiatoa_leptomitoformis_strain_D_402-tax288004-GCF_001305575.3_ASM130557v3_genomic-dustmasked.fna
Beijerinckiaceae_bacterium_RH_AL1-tax2572036-GCF_901457705.2_RHAL1_v2_genomic-dustmasked.fna
Beijerinckiaceae_bacterium_strain_MG08-tax1978229-GCF_004564215.1_ASM456421v1_genomic-dustmasked.fna
Beijerinckia_indica_subsp_indica_ATCC_9039-tax395963-GCF_000019845.1_ASM1984v1_genomic-dustmasked.fna
Belliella_baltica_DSM_15883-tax866536-GCF_000265405.1_ASM26540v1_genomic-dustmasked.fna
Bergeyella_cardium_strain_HPQL-tax1585976-GCF_009914665.1_ASM991466v1_genomic-dustmasked.fna
Bermanella_marisrubri_strain_RED65-tax207949-GCF_012295615.1_ASM1229561v1_genomic-dustmasked.fna
Bernardetia_litoralis_DSM_6794-tax880071-GCF_000265505.1_ASM26550v1_genomic-dustmasked.fna
Betaproteobacteria_bacterium_GR16_43-tax1904640-GCF_001953215.1_ASM195321v1_genomic-dustmasked.fna
beta_proteobacterium_CB-tax543913-GCF_000342265.1_ASM34226v1_genomic-dustmasked.fna
Beutenbergia_cavernae_DSM_12333-tax471853-GCF_000023105.1_ASM2310v1_genomic-dustmasked.fna
Bibersteinia_trehalosi_USDA_ARS_USMARC_188-tax1263829-GCF_000521725.1_ASM52172v1_genomic-dustmasked.fna
Bibersteinia_trehalosi_USDA_ARS_USMARC_189-tax1263831-GCF_000521745.1_ASM52174v1_genomic-dustmasked.fna
Bibersteinia_trehalosi_USDA_ARS_USMARC_190-tax1263832-GCF_000521765.1_ASM52176v1_genomic-dustmasked.fna
Bibersteinia_trehalosi_USDA_ARS_USMARC_192-tax1171377-GCF_000347595.1_ASM34759v1_genomic-dustmasked.fna
Bifidobacterium_actinocoloniiforme_DSM_22766-tax1437605-GCF_001263395.1_ASM126339v1_genomic-dustmasked.fna
Bifidobacterium_adolescentis_ATCC_15703-tax367928-GCF_000010425.1_ASM1042v1_genomic-dustmasked.fna
Bifidobacterium_adolescentis_strain_1_11-tax1680-GCF_003030905.1_ASM303090v1_genomic-dustmasked.fna
Bifidobacterium_adolescentis_strain_22L-tax1680-GCF_000737885.1_ASM73788v1_genomic-dustmasked.fna
Bifidobacterium_adolescentis_strain_6-tax1680-GCF_003429385.1_ASM342938v1_genomic-dustmasked.fna
Bifidobacterium_adolescentis_strain_BB23-tax1680-GCF_000817995.1_ASM81799v1_genomic-dustmasked.fna
Bifidobacterium_adolescentis_strain_P2P3-tax1680-GCF_003856735.1_ASM385673v1_genomic-dustmasked.fna
Bifidobacterium_adolescentis_strain_ZJ2-tax1680-GCF_009832825.1_ASM983282v1_genomic-dustmasked.fna
Bifidobacterium_adolescentis-tax1680-GCF_902386735.1_UHGG_MGYG-HGUT-02395_genomic-dustmasked.fna
Bifidobacterium_angulatum_DSM_20098__JCM_7096-tax518635-GCF_001025155.1_ASM102515v1_genomic-dustmasked.fna
Bifidobacterium_angulatum_strain_GT102-tax1683-GCF_000966445.2_ASM96644v2_genomic-dustmasked.fna
Bifidobacterium_animalis_strain_01-tax28025-GCF_004135895.1_ASM413589v1_genomic-dustmasked.fna
Bifidobacterium_animalis_strain_A6-tax28025-GCF_000817045.1_ASM81704v1_genomic-dustmasked.fna
Bifidobacterium_animalis_strain_B06-tax28025-GCF_008041995.1_ASM804199v1_genomic-dustmasked.fna
Bifidobacterium_animalis_strain_BL3-tax28025-GCF_002220485.1_ASM222048v1_genomic-dustmasked.fna
Bifidobacterium_animalis_strain_Probio_M8-tax28025-GCF_011770105.1_ASM1177010v1_genomic-dustmasked.fna
Bifidobacterium_animalis_strain_RH-tax28025-GCF_000695895.1_ASM69589v1_genomic-dustmasked.fna
Bifidobacterium_animalis_subsp_animalis_ATCC_25527-tax703613-GCF_000260715.1_ASM26071v1_genomic-dustmasked.fna
Bifidobacterium_animalis_subsp_animalis_strain_CNCM_I_4602-tax302912-GCF_003671995.1_ASM367199v1_genomic-dustmasked.fna
Bifidobacterium_animalis_subsp_animalis_strain_YL2-tax302912-GCF_001688645.2_ASM168864v2_genomic-dustmasked.fna
Bifidobacterium_animalis_subsp_lactis_AD011-tax442563-GCF_000021425.1_ASM2142v1_genomic-dustmasked.fna
Bifidobacterium_animalis_subsp_lactis_ATCC_27673-tax1167629-GCF_000471945.1_ASM47194v1_genomic-dustmasked.fna
Bifidobacterium_animalis_subsp_lactis_B420-tax1168290-GCF_000277325.1_ASM27732v1_genomic-dustmasked.fna
Bifidobacterium_animalis_subsp_lactis_BB_12-tax552531-GCF_000025245.1_ASM2524v1_genomic-dustmasked.fna
Bifidobacterium_animalis_subsp_lactis_Bi_07-tax742729-GCF_000277345.1_ASM27734v1_genomic-dustmasked.fna
Bifidobacterium_animalis_subsp_lactis_Bl_04_strain_Bl_04_ATCC_SD5219-tax580050-GCF_000022705.1_ASM2270v1_genomic-dustmasked.fna
Bifidobacterium_animalis_subsp_lactis_Bl12-tax1281781-GCF_000414215.1_ASM41421v1_genomic-dustmasked.fna
Bifidobacterium_animalis_subsp_lactis_BLC1-tax1075106-GCF_000224965.2_ASM22496v2_genomic-dustmasked.fna
Bifidobacterium_animalis_subsp_lactis_CNCM_I_2494-tax1042403-GCF_000220885.1_ASM22088v1_genomic-dustmasked.fna
Bifidobacterium_animalis_subsp_lactis_KLDS2_0603_strain_KLDS_2_0603-tax1316911-GCF_000816205.1_ASM81620v1_genomic-dustmasked.fna
Bifidobacterium_animalis_subsp_lactis_strain_BF052-tax302911-GCF_000818055.1_ASM81805v1_genomic-dustmasked.fna
Bifidobacterium_animalis_subsp_lactis_strain_HN019-tax302911-GCF_003606305.1_ASM360630v1_genomic-dustmasked.fna
Bifidobacterium_animalis_subsp_lactis_strain_IDCC4301-tax302911-GCF_003428375.1_ASM342837v1_genomic-dustmasked.fna
Bifidobacterium_animalis_subsp_lactis_strain_S7-tax302911-GCF_003390755.1_ASM339075v1_genomic-dustmasked.fna
Bifidobacterium_animalis_subsp_lactis_V9-tax573236-GCF_000092765.1_ASM9276v1_genomic-dustmasked.fna
Bifidobacterium_animalis-tax28025-GCF_902387355.1_UHGG_MGYG-HGUT-02459_genomic-dustmasked.fna
Bifidobacterium_asteroides_DSM_20089-tax1437594-GCF_002715865.1_ASM271586v1_genomic-dustmasked.fna
Bifidobacterium_asteroides_PRL2011-tax1147128-GCF_000304215.1_ASM30421v1_genomic-dustmasked.fna
Bifidobacterium_bifidum_ATCC_29521__JCM_1255__DSM_20456-tax500634-GCF_001025135.1_ASM102513v1_genomic-dustmasked.fna
Bifidobacterium_bifidum_BGN4-tax484020-GCF_000265095.1_ASM26509v1_genomic-dustmasked.fna
Bifidobacterium_bifidum_PRL2010-tax702459-GCF_000165905.1_ASM16590v1_genomic-dustmasked.fna
Bifidobacterium_bifidum_S17-tax883062-GCF_000164965.1_ASM16496v1_genomic-dustmasked.fna
Bifidobacterium_bifidum_strain_BF3-tax1681-GCF_001281345.1_ASM128134v1_genomic-dustmasked.fna
Bifidobacterium_bifidum_strain_NCTC13001-tax1681-GCF_900637095.1_48450_G02_genomic-dustmasked.fna
Bifidobacterium_bifidum_strain_PRI_1-tax1681-GCF_002845845.1_ASM284584v1_genomic-dustmasked.fna
Bifidobacterium_bifidum_strain_S6-tax1681-GCF_003390735.1_ASM339073v1_genomic-dustmasked.fna
Bifidobacterium_bifidum_strain_TMC_3115-tax1681-GCF_003573895.1_ASM357389v1_genomic-dustmasked.fna
Bifidobacterium_bifidum-tax1681-GCF_902386775.1_UHGG_MGYG-HGUT-02396_genomic-dustmasked.fna
Bifidobacterium_breve_12L-tax1385938-GCF_000568955.1_ASM56895v1_genomic-dustmasked.fna
Bifidobacterium_breve_689b-tax1385942-GCF_000569055.1_ASM56905v1_genomic-dustmasked.fna
Bifidobacterium_breve_ACS_071_V_Sch8b-tax866777-GCF_000213865.1_ASM21386v1_genomic-dustmasked.fna
Bifidobacterium_breve_DSM_20213__JCM_1192-tax518634-GCF_001025175.1_ASM102517v1_genomic-dustmasked.fna
Bifidobacterium_breve_JCM_7017-tax1385939-GCF_000568975.1_ASM56897v1_genomic-dustmasked.fna
Bifidobacterium_breve_JCM_7019-tax1385940-GCF_000569015.1_ASM56901v1_genomic-dustmasked.fna
Bifidobacterium_breve_NCFB_2258-tax1385941-GCF_000569035.1_ASM56903v1_genomic-dustmasked.fna
Bifidobacterium_breve_S27-tax936351-GCF_000569075.1_ASM56907v1_genomic-dustmasked.fna
Bifidobacterium_breve_strain_017W439-tax1685-GCF_002838465.1_ASM283846v1_genomic-dustmasked.fna
Bifidobacterium_breve_strain_082W48-tax1685-GCF_002838545.1_ASM283854v1_genomic-dustmasked.fna
Bifidobacterium_breve_strain_139W423-tax1685-GCF_002838565.1_ASM283856v1_genomic-dustmasked.fna
Bifidobacterium_breve_strain_180W83-tax1685-GCF_002838525.1_ASM283852v1_genomic-dustmasked.fna
Bifidobacterium_breve_strain_215W447a-tax1685-GCF_002838485.1_ASM283848v1_genomic-dustmasked.fna
Bifidobacterium_breve_strain_BR3-tax1685-GCF_001281425.1_ASM128142v1_genomic-dustmasked.fna
Bifidobacterium_breve_strain_CNCM_I_4321-tax1685-GCF_002838585.1_ASM283858v1_genomic-dustmasked.fna
Bifidobacterium_breve_strain_DRBB26-tax1685-GCF_002838225.1_ASM283822v1_genomic-dustmasked.fna
Bifidobacterium_breve_strain_DRBB27-tax1685-GCF_002838445.1_ASM283844v1_genomic-dustmasked.fna
Bifidobacterium_breve_strain_DRBB28-tax1685-GCF_002838505.1_ASM283850v1_genomic-dustmasked.fna
Bifidobacterium_breve_strain_DRBB29-tax1685-GCF_002838705.1_ASM283870v1_genomic-dustmasked.fna
Bifidobacterium_breve_strain_DRBB30-tax1685-GCF_002838725.1_ASM283872v1_genomic-dustmasked.fna
Bifidobacterium_breve_strain_FDAARGOS_561-tax1685-GCF_003813065.1_ASM381306v1_genomic-dustmasked.fna
Bifidobacterium_breve_strain_JR01-tax1685-GCF_009931415.1_ASM993141v1_genomic-dustmasked.fna
Bifidobacterium_breve_strain_JSRL01-tax1685-GCF_009498435.1_ASM949843v1_genomic-dustmasked.fna
Bifidobacterium_breve_strain_LMC520-tax1685-GCF_001990225.1_ASM199022v1_genomic-dustmasked.fna
Bifidobacterium_breve_strain_lw01-tax1685-GCF_003860285.1_ASM386028v1_genomic-dustmasked.fna
Bifidobacterium_breve_strain_NCTC11815-tax1685-GCF_900637145.1_49569_E01_genomic-dustmasked.fna
Bifidobacterium_breve_strain_NRBB01-tax1685-GCF_002838245.1_ASM283824v1_genomic-dustmasked.fna
Bifidobacterium_breve_strain_NRBB02-tax1685-GCF_002838265.1_ASM283826v1_genomic-dustmasked.fna
Bifidobacterium_breve_strain_NRBB04-tax1685-GCF_002838285.1_ASM283828v1_genomic-dustmasked.fna
Bifidobacterium_breve_strain_NRBB08-tax1685-GCF_002838745.1_ASM283874v1_genomic-dustmasked.fna
Bifidobacterium_breve_strain_NRBB09-tax1685-GCF_002838325.1_ASM283832v1_genomic-dustmasked.fna
Bifidobacterium_breve_strain_NRBB11-tax1685-GCF_002838305.1_ASM283830v1_genomic-dustmasked.fna
Bifidobacterium_breve_strain_NRBB18-tax1685-GCF_002838605.1_ASM283860v1_genomic-dustmasked.fna
Bifidobacterium_breve_strain_NRBB19-tax1685-GCF_002838625.1_ASM283862v1_genomic-dustmasked.fna
Bifidobacterium_breve_strain_NRBB20-tax1685-GCF_002838645.1_ASM283864v1_genomic-dustmasked.fna
Bifidobacterium_breve_strain_NRBB27-tax1685-GCF_002838665.1_ASM283866v1_genomic-dustmasked.fna
Bifidobacterium_breve_strain_NRBB49-tax1685-GCF_002838685.1_ASM283868v1_genomic-dustmasked.fna
Bifidobacterium_breve_strain_NRBB50-tax1685-GCF_002838365.1_ASM283836v1_genomic-dustmasked.fna
Bifidobacterium_breve_strain_NRBB51-tax1685-GCF_002838405.1_ASM283840v1_genomic-dustmasked.fna
Bifidobacterium_breve_strain_NRBB52-tax1685-GCF_002838385.1_ASM283838v1_genomic-dustmasked.fna
Bifidobacterium_breve_strain_NRBB56-tax1685-GCF_002838425.1_ASM283842v1_genomic-dustmasked.fna
Bifidobacterium_breve_strain_NRBB57-tax1685-GCF_002838345.1_ASM283834v1_genomic-dustmasked.fna
Bifidobacterium_breve-tax1685-GCF_902167875.1_B.breve_1_mod_mod2_genomic-dustmasked.fna
Bifidobacterium_breve-tax1685-GCF_902387425.1_UHGG_MGYG-HGUT-02469_genomic-dustmasked.fna
Bifidobacterium_breve_UCC2003-tax326426-GCF_000220135.1_ASM22013v1_genomic-dustmasked.fna
Bifidobacterium_catenulatum_DSM_16992__JCM_1194__LMG_11043-tax566552-GCF_001025195.1_ASM102519v1_genomic-dustmasked.fna
Bifidobacterium_catenulatum_subsp_kashiwanohense_JCM_15439__DSM_21854-tax1150460-GCF_001042615.1_ASM104261v1_genomic-dustmasked.fna
Bifidobacterium_catenulatum_subsp_kashiwanohense_strain_APCKJ1-tax630129-GCF_009684555.1_ASM968455v1_genomic-dustmasked.fna
Bifidobacterium_catenulatum-tax1686-GCF_902381755.1_UHGG_MGYG-HGUT-01490_genomic-dustmasked.fna
Bifidobacterium_choerinum_strain_FMB_1-tax35760-GCF_002761235.1_ASM276123v1_genomic-dustmasked.fna
Bifidobacterium_coryneforme_strain_LMG18911-tax1687-GCF_000737865.1_ASM73786v1_genomic-dustmasked.fna
Bifidobacterium_dentium_Bd1-tax401473-GCF_000024445.1_ASM2444v1_genomic-dustmasked.fna
Bifidobacterium_dentium_JCM_1195__DSM_20436-tax1150423-GCF_001042595.1_ASM104259v1_genomic-dustmasked.fna
Bifidobacterium_dentium_strain_NCTC11816-tax1689-GCF_900637175.1_49569_F01_genomic-dustmasked.fna
Bifidobacterium_gallinarum_strain_CACC_514-tax78344-GCF_004135085.1_ASM413508v1_genomic-dustmasked.fna
Bifidobacterium_indicum_LMG_11587__DSM_20214-tax1341694-GCF_000706765.1_ASM70676v1_genomic-dustmasked.fna
Bifidobacterium_kashiwanohense_PV20_2-tax1447716-GCF_000800455.1_ASM80045v1_genomic-dustmasked.fna
Bifidobacterium_longum_DJO10A-tax205913-GCF_000008945.1_ASM894v1_genomic-dustmasked.fna
Bifidobacterium_longum_NCC2705-tax206672-GCF_000007525.1_ASM752v1_genomic-dustmasked.fna
Bifidobacterium_longum_strain_105_A-tax216816-GCF_000829295.1_ASM82929v1_genomic-dustmasked.fna
Bifidobacterium_longum_strain_35624-tax216816-GCF_001719085.1_ASM171908v1_genomic-dustmasked.fna
Bifidobacterium_longum_strain_51A-tax216816-GCF_004936435.1_ASM493643v1_genomic-dustmasked.fna
Bifidobacterium_longum_strain_BAMA_B05-tax216816-GCF_008086305.1_ASM808630v1_genomic-dustmasked.fna
Bifidobacterium_longum_strain_BG7-tax216816-GCF_001293145.1_ASM129314v1_genomic-dustmasked.fna
Bifidobacterium_longum_strain_BXY01-tax216816-GCF_000730205.1_ASM73020v1_genomic-dustmasked.fna
Bifidobacterium_longum_strain_CACC_517-tax216816-GCF_009931635.1_ASM993163v1_genomic-dustmasked.fna
Bifidobacterium_longum_strain_JSRL02-tax216816-GCF_009738515.1_ASM973851v1_genomic-dustmasked.fna
Bifidobacterium_longum_strain_LTBL16-tax216816-GCF_009728915.1_ASM972891v1_genomic-dustmasked.fna
Bifidobacterium_longum_strain_NCTC11818-tax216816-GCF_900637335.1_50618_H02_genomic-dustmasked.fna
Bifidobacterium_longum_strain_ZJ1-tax216816-GCF_005406285.1_ASM540628v1_genomic-dustmasked.fna
Bifidobacterium_longum_subsp_infantis_157F-tax565040-GCF_000196575.1_ASM19657v1_genomic-dustmasked.fna
Bifidobacterium_longum_subsp_infantis_ATCC_15697__JCM_1222__DSM_20088-tax391904-GCF_000020425.1_ASM2042v1_genomic-dustmasked.fna
Bifidobacterium_longum_subsp_infantis_ATCC_15697__JCM_1222__DSM_20088-tax391904-GCF_000269965.1_ASM26996v1_genomic-dustmasked.fna
Bifidobacterium_longum_subsp_infantis_strain_BT1-tax1682-GCF_001281305.1_ASM128130v1_genomic-dustmasked.fna
Bifidobacterium_longum_subsp_infantis_strain_CECT_7210-tax1682-GCF_001051015.2_ASM105101v2_genomic-dustmasked.fna
Bifidobacterium_longum_subsp_infantis_strain_NCTC11817-tax1682-GCF_900637215.1_49888_B01_genomic-dustmasked.fna
Bifidobacterium_longum_subsp_infantis-tax1682-GCF_902167885.1_B.longum_ssp_infantis_6_mod2_genomic-dustmasked.fna
Bifidobacterium_longum_subsp_longum_BBMN68-tax890402-GCF_000166315.1_ASM16631v1_genomic-dustmasked.fna
Bifidobacterium_longum_subsp_longum_GT15-tax1300227-GCF_000772485.1_ASM77248v1_genomic-dustmasked.fna
Bifidobacterium_longum_subsp_longum_JCM_1217-tax565042-GCF_000196555.1_ASM19655v1_genomic-dustmasked.fna
Bifidobacterium_longum_subsp_longum_JDM301-tax759350-GCF_000092325.1_ASM9232v1_genomic-dustmasked.fna
Bifidobacterium_longum_subsp_longum_KACC_91563-tax1035817-GCF_000219455.1_ASM21945v1_genomic-dustmasked.fna
Bifidobacterium_longum_subsp_longum_strain_AH1206-tax1679-GCF_001725985.1_ASM172598v1_genomic-dustmasked.fna
Bifidobacterium_longum_subsp_longum_strain_BORI-tax1679-GCF_003342655.1_ASM334265v1_genomic-dustmasked.fna
Bifidobacterium_longum_subsp_longum_strain_CCUG30698-tax1679-GCF_001446275.1_ASM144627v1_genomic-dustmasked.fna
Bifidobacterium_longum_subsp_longum_strain_NCIMB8809-tax1679-GCF_001446255.1_ASM144625v1_genomic-dustmasked.fna
Bifidobacterium_longum-tax216816-GCF_902381625.1_UHGG_MGYG-HGUT-01292_genomic-dustmasked.fna
Bifidobacterium_pseudocatenulatum_DSM_20438__JCM_1200__LMG_10505-tax547043-GCF_001025215.1_ASM102521v1_genomic-dustmasked.fna
Bifidobacterium_pseudocatenulatum_strain_12-tax28026-GCF_003952825.1_ASM395282v1_genomic-dustmasked.fna
Bifidobacterium_pseudolongum_PV8_2-tax1447715-GCF_000800475.2_ASM80047v2_genomic-dustmasked.fna
Bifidobacterium_pseudolongum_strain_UMB_MBP_01-tax1694-GCF_002282915.1_ASM228291v1_genomic-dustmasked.fna
Bifidobacterium_pseudolongum_subsp_globosum_DSM_20092-tax1410605-GCF_002706665.1_ASM270666v1_genomic-dustmasked.fna
Bifidobacterium_scardovii_JCM_12489__DSM_13734-tax1150461-GCF_001042635.1_ASM104263v1_genomic-dustmasked.fna
Bifidobacterium_thermophilum_RBL67-tax1254439-GCF_000347695.1_ASM34769v1_genomic-dustmasked.fna
Bifidobacterium_thermophilum-tax33905-GCF_902385935.1_UHGG_MGYG-HGUT-02334_genomic-dustmasked.fna
Blastochloris_tepida_strain_GI-tax2233851-GCF_003966715.1_ASM396671v1_genomic-dustmasked.fna
Blastochloris_viridis_strain_ATCC_19567-tax1079-GCF_001402875.1_ASM140287v1_genomic-dustmasked.fna
Blastochloris_viridis_strain_DSM_133-tax1079-GCF_001548155.2_BV133_assembly_1.0_genomic-dustmasked.fna
Blastochloris_viridis-tax1079-GCF_001459775.1_Blastochloris_viridis_genome_genomic-dustmasked.fna
Blastococcus_saxobsidens_DD2-tax1146883-GCF_000284015.1_ASM28401v1_genomic-dustmasked.fna
Blastomonas_fulva_strain_T2-tax1550728-GCF_003431825.1_ASM343182v1_genomic-dustmasked.fna
Blastomonas_sp_RAC04-tax1842535-GCF_001713435.1_ASM171343v1_genomic-dustmasked.fna
Blattabacterium_clevelandi_strain_CCLhc-tax164516-GCF_003268615.1_ASM326861v1_genomic-dustmasked.fna
Blattabacterium_cuenoti_BPAA-tax1229512-GCF_000348805.1_ASM34880v1_genomic-dustmasked.fna
Blattabacterium_cuenoti_BPAY-tax1457031-GCF_002355135.1_ASM235513v1_genomic-dustmasked.fna
Blattabacterium_cuenoti_STAT-tax1457030-GCF_003573915.1_ASM357391v1_genomic-dustmasked.fna
Blattabacterium_punctulatus_CPU2-tax1457032-GCF_003573935.1_ASM357393v1_genomic-dustmasked.fna
Blattabacterium_punctulatus_strain_CPUbr-tax164514-GCF_003226735.1_ASM322673v1_genomic-dustmasked.fna
Blattabacterium_punctulatus_strain_CPUbt-tax164514-GCF_003226795.1_ASM322679v1_genomic-dustmasked.fna
Blattabacterium_punctulatus_strain_CPUmc-tax164514-GCF_003226815.1_ASM322681v1_genomic-dustmasked.fna
Blattabacterium_punctulatus_strain_CPUml-tax164514-GCF_003226695.1_ASM322669v1_genomic-dustmasked.fna
Blattabacterium_punctulatus_strain_CPUmp-tax164514-GCF_003226835.1_ASM322683v1_genomic-dustmasked.fna
Blattabacterium_punctulatus_strain_CPUpc-tax164514-GCF_003226715.1_ASM322671v1_genomic-dustmasked.fna
Blattabacterium_punctulatus_strain_CPUsm-tax164514-GCF_003226755.1_ASM322675v1_genomic-dustmasked.fna
Blattabacterium_punctulatus_strain_CPUsv-tax164514-GCF_003226775.1_ASM322677v1_genomic-dustmasked.fna
Blattabacterium_punctulatus_strain_CPUwf-tax164514-GCF_003226875.1_ASM322687v1_genomic-dustmasked.fna
Blattabacterium_sp__Blaberus_giganteus_strain_BGIGA-tax1186051-GCF_000262715.1_ASM26271v1_genomic-dustmasked.fna
Blattabacterium_sp__Blatta_orientalis_str_Tarazona-tax1072467-GCF_000334405.1_ASM33440v1_genomic-dustmasked.fna
Blattabacterium_sp__Blattella_germanica_str_Bge_strain_Alboraia-tax331104-GCF_000022605.2_ASM2260v1_genomic-dustmasked.fna
Blattabacterium_sp__Cryptocercus_kyebangensis_strain_CKYod-tax298656-GCF_003226855.1_ASM322685v1_genomic-dustmasked.fna
Blattabacterium_sp__Cryptocercus_punctulatus_str_Cpu-tax1075399-GCF_000236405.1_ASM23640v1_genomic-dustmasked.fna
Blattabacterium_sp__Mastotermes_darwiniensis_str_MADAR-tax1074889-GCF_000233435.1_ASM23343v1_genomic-dustmasked.fna
Blattabacterium_sp__Nauphoeta_cinerea-tax1316444-GCF_000471965.1_ASM47196v1_genomic-dustmasked.fna
Blattabacterium_sp__Periplaneta_americana_str_BPLAN-tax600809-GCF_000093165.1_ASM9316v1_genomic-dustmasked.fna
Blautia_hansenii_DSM_20583-tax537007-GCF_002222595.2_ASM222259v2_genomic-dustmasked.fna
Blautia_producta_ATCC_27340__DSM_2950_strain_JCM_1471-tax1121114-GCF_010669205.1_ASM1066920v1_genomic-dustmasked.fna
Blautia_producta_strain_PMF1-tax33035-GCF_004210255.1_ASM421025v1_genomic-dustmasked.fna
Blautia_producta_strain_SCSK-tax33035-GCF_013112015.1_ASM1311201v1_genomic-dustmasked.fna
Blautia_sp_N6H1_15_strain_KCTC_15426-tax1912897-GCF_003287895.1_ASM328789v1_genomic-dustmasked.fna
Blautia_sp_SC05B48-tax2479767-GCF_005848555.1_ASM584855v1_genomic-dustmasked.fna
Blautia_sp_YL58-tax1796616-GCF_001689125.2_ASM168912v2_genomic-dustmasked.fna
Blochmannia_endosymbiont_of_Camponotus_Colobopsis_obliquus_strain_757-tax1505597-GCF_000973545.1_ASM97354v1_genomic-dustmasked.fna
Blochmannia_endosymbiont_of_Camponotus_nipponensis-tax2681986-GCF_009827135.1_ASM982713v1_genomic-dustmasked.fna
Blochmannia_endosymbiont_of_Polyrhachis_Hedomyrma_turneri_strain_675-tax1505596-GCF_000973505.1_ASM97350v1_genomic-dustmasked.fna
Bombella_sp_KACC_21507-tax2697033-GCF_009906835.1_ASM990683v1_genomic-dustmasked.fna
Bordetella_avium_197N-tax360910-GCF_000070465.1_ASM7046v1_genomic-dustmasked.fna
Bordetella_avium_strain_14_4061-tax521-GCF_012974625.1_ASM1297462v1_genomic-dustmasked.fna
Bordetella_avium_strain_Ba002-tax521-GCF_012974645.1_ASM1297464v1_genomic-dustmasked.fna
Bordetella_avium_strain_JBBA-tax521-GCF_004009755.1_ASM400975v1_genomic-dustmasked.fna
Bordetella_avium_strain_Owl19-tax521-GCF_004009615.1_ASM400961v1_genomic-dustmasked.fna
Bordetella_avium_strain_SV1-tax521-GCF_012974605.1_ASM1297460v1_genomic-dustmasked.fna
Bordetella_bronchialis_strain_AU17976-tax463025-GCF_001676745.1_ASM167674v1_genomic-dustmasked.fna
Bordetella_bronchialis_strain_AU3182-tax463025-GCF_001676705.1_ASM167670v1_genomic-dustmasked.fna
Bordetella_bronchiseptica_253-tax568707-GCF_000318015.1_ASM31801v1_genomic-dustmasked.fna
Bordetella_bronchiseptica_MO149-tax1208658-GCF_000317955.1_ASM31795v1_genomic-dustmasked.fna
Bordetella_bronchiseptica_RB50-tax257310-GCF_000195675.1_ASM19567v1_genomic-dustmasked.fna
Bordetella_bronchiseptica_strain_A310-tax518-GCF_002859225.1_ASM285922v1_genomic-dustmasked.fna
Bordetella_bronchiseptica_strain_A345-tax518-GCF_004006815.1_ASM400681v1_genomic-dustmasked.fna
Bordetella_bronchiseptica_strain_D448-tax518-GCF_004006735.1_ASM400673v1_genomic-dustmasked.fna
Bordetella_bronchiseptica_strain_D755-tax518-GCF_003186685.1_ASM318668v1_genomic-dustmasked.fna
Bordetella_bronchiseptica_strain_D973-tax518-GCF_003184485.1_ASM318448v1_genomic-dustmasked.fna
Bordetella_bronchiseptica_strain_D987-tax518-GCF_004006935.1_ASM400693v1_genomic-dustmasked.fna
Bordetella_bronchiseptica_strain_E001-tax518-GCF_003186205.1_ASM318620v1_genomic-dustmasked.fna
Bordetella_bronchiseptica_strain_E010-tax518-GCF_003186185.1_ASM318618v1_genomic-dustmasked.fna
Bordetella_bronchiseptica_strain_E016-tax518-GCF_004634565.1_ASM463456v1_genomic-dustmasked.fna
Bordetella_bronchiseptica_strain_F709-tax518-GCF_003184465.1_ASM318446v1_genomic-dustmasked.fna
Bordetella_bronchiseptica_strain_FDAARGOS_176-tax518-GCF_001559055.1_ASM155905v2_genomic-dustmasked.fna
Bordetella_bronchiseptica_strain_FDAARGOS_634-tax518-GCF_008693665.1_ASM869366v1_genomic-dustmasked.fna
Bordetella_bronchiseptica_strain_I124-tax518-GCF_004008095.1_ASM400809v1_genomic-dustmasked.fna
Bordetella_bronchiseptica_strain_I328-tax518-GCF_001704355.1_ASM170435v1_genomic-dustmasked.fna
Bordetella_bronchiseptica_strain_I943-tax518-GCF_003186595.1_ASM318659v1_genomic-dustmasked.fna
Bordetella_bronchiseptica_strain_KVNON_570-tax518-GCF_011305335.1_ASM1130533v1_genomic-dustmasked.fna
Bordetella_bronchiseptica_strain_NCTC10543-tax518-GCF_900636925.1_45137_F01_genomic-dustmasked.fna
Bordetella_bronchiseptica_strain_NCTC8344-tax518-GCF_900637995.1_54466_G01_genomic-dustmasked.fna
Bordetella_bronchiseptica_strain_S798-tax518-GCF_000829175.1_ASM82917v1_genomic-dustmasked.fna
Bordetella_flabilis_strain_AU10664-tax463014-GCF_001676725.1_ASM167672v1_genomic-dustmasked.fna
Bordetella_genomosp_13_strain_AU7206-tax463040-GCF_002119665.1_ASM211966v1_genomic-dustmasked.fna
Bordetella_genomosp_6_strain_AU22978-tax463024-GCF_002119705.1_ASM211970v1_genomic-dustmasked.fna
Bordetella_genomosp_8_strain_AU19157-tax1416806-GCF_002119685.1_ASM211968v1_genomic-dustmasked.fna
[truncated: 25,075 more rows]

## Sheet: FBP-specific_DB
Reference Genome
Bacillus_cereus_03BB102-tax572264-GCF_000022505.1_ASM2250v1_genomic-dustmasked.fna
Bacillus_cereus_03BB102-tax572264-GCF_000832405.1_ASM83240v1_genomic-dustmasked.fna
Bacillus_cereus_03BB108-tax451709-GCF_000832865.1_ASM83286v1_genomic-dustmasked.fna
Bacillus_cereus_AH187-tax405534-GCF_000021225.1_ASM2122v1_genomic-dustmasked.fna
Bacillus_cereus_AH820-tax405535-GCF_000021785.1_ASM2178v1_genomic-dustmasked.fna
Bacillus_cereus_ATCC_10987-tax222523-GCF_000008005.1_ASM800v1_genomic-dustmasked.fna
Bacillus_cereus_ATCC_14579-tax226900-GCF_000007825.1_ASM782v1_genomic-dustmasked.fna
Bacillus_cereus_ATCC_14579-tax226900-GCF_006094295.1_ASM609429v1_genomic-dustmasked.fna
Bacillus_cereus_ATCC_4342-tax526977-GCF_000832845.1_ASM83284v1_genomic-dustmasked.fna
Bacillus_cereus_B4264-tax405532-GCF_000021205.1_ASM2120v1_genomic-dustmasked.fna
Bacillus_cereus_biovar_anthracis_str_CI-tax637380-GCF_000143605.1_ASM14360v1_genomic-dustmasked.fna
Bacillus_cereus_C1L-tax1003239-GCF_002224345.1_ASM222434v1_genomic-dustmasked.fna
Bacillus_cereus_D17-tax1454382-GCF_000832385.1_ASM83238v1_genomic-dustmasked.fna
Bacillus_cereus_E33L-tax288681-GCF_000011625.1_ASM1162v1_genomic-dustmasked.fna
Bacillus_cereus_E33L-tax288681-GCF_000833045.1_ASM83304v1_genomic-dustmasked.fna
Bacillus_cereus_F837_76-tax347495-GCF_000239195.1_ASM23919v1_genomic-dustmasked.fna
Bacillus_cereus_FRI_35-tax1217984-GCF_000292415.1_ASM29241v1_genomic-dustmasked.fna
Bacillus_cereus_G9241-tax269801-GCF_000832805.1_ASM83280v1_genomic-dustmasked.fna
Bacillus_cereus_G9842-tax405531-GCF_000021305.1_ASM2130v1_genomic-dustmasked.fna
Bacillus_cereus_NC7401-tax334406-GCF_000283675.1_ASM28367v1_genomic-dustmasked.fna
Bacillus_cereus_Q1-tax361100-GCF_000013065.1_ASM1306v1_genomic-dustmasked.fna
Bacillus_cereus_strain_03BB87-tax1396-GCF_000789315.1_ASM78931v1_genomic-dustmasked.fna
Bacillus_cereus_strain_1000305-tax1396-GCF_004771155.1_ASM477115v1_genomic-dustmasked.fna
Bacillus_cereus_strain_3a-tax1396-GCF_000832765.1_ASM83276v1_genomic-dustmasked.fna
Bacillus_cereus_strain_A1-tax1396-GCF_000635895.2_ASM63589v2_genomic-dustmasked.fna
Bacillus_cereus_strain_AR156-tax1396-GCF_001880305.1_ASM188030v1_genomic-dustmasked.fna
Bacillus_cereus_strain_CC_1-tax1396-GCF_002290105.1_ASM229010v1_genomic-dustmasked.fna
Bacillus_cereus_strain_CMCC_P0011-tax1396-GCF_001635955.1_ASM163595v1_genomic-dustmasked.fna
Bacillus_cereus_strain_CMCC_P0021-tax1396-GCF_001635915.1_ASM163591v1_genomic-dustmasked.fna
Bacillus_cereus_strain_D12_2-tax1396-GCF_002214705.1_ASM221470v1_genomic-dustmasked.fna
Bacillus_cereus_strain_DLOU_Changhai-tax1396-GCF_009739925.1_ASM973992v1_genomic-dustmasked.fna
Bacillus_cereus_strain_DLOU_Tangshan-tax1396-GCF_009739965.1_ASM973996v1_genomic-dustmasked.fna
Bacillus_cereus_strain_DLOU_Weihai-tax1396-GCF_009739985.1_ASM973998v1_genomic-dustmasked.fna
Bacillus_cereus_strain_FM1-tax1396-GCF_000832525.1_ASM83252v1_genomic-dustmasked.fna
Bacillus_cereus_strain_FORC_005-tax1396-GCF_000978375.1_ASM97837v1_genomic-dustmasked.fna
Bacillus_cereus_strain_FORC_013-tax1396-GCF_001518875.1_ASM151887v1_genomic-dustmasked.fna
Bacillus_cereus_strain_FORC021-tax1396-GCF_002000005.1_ASM200000v1_genomic-dustmasked.fna
Bacillus_cereus_strain_FORC_024-tax1396-GCF_001721145.1_ASM172114v1_genomic-dustmasked.fna
Bacillus_cereus_strain_FORC_047-tax1396-GCF_002220285.1_ASM222028v1_genomic-dustmasked.fna
Bacillus_cereus_strain_FORC_048-tax1396-GCF_002214765.1_ASM221476v1_genomic-dustmasked.fna
Bacillus_cereus_strain_FORC_086-tax1396-GCF_005707595.1_ASM570759v1_genomic-dustmasked.fna
Bacillus_cereus_strain_FORC087-tax1396-GCF_006384875.1_ASM638487v1_genomic-dustmasked.fna
Bacillus_cereus_strain_FORC60-tax1396-GCF_003020845.1_ASM302084v1_genomic-dustmasked.fna
Bacillus_cereus_strain_G1_1-tax1396-GCF_008041975.1_ASM804197v1_genomic-dustmasked.fna
Bacillus_cereus_strain_HBL_AI-tax1396-GCF_003568565.1_ASM356856v1_genomic-dustmasked.fna
Bacillus_cereus_strain_HN001-tax1396-GCF_001635995.1_ASM163599v1_genomic-dustmasked.fna
Bacillus_cereus_strain_ISSFR_3F-tax1396-GCF_001941905.1_ASM194190v1_genomic-dustmasked.fna
Bacillus_cereus_strain_ISSFR_9F-tax1396-GCF_001941885.1_ASM194188v1_genomic-dustmasked.fna
Bacillus_cereus_strain_JEM_2-tax1396-GCF_001941925.1_ASM194192v1_genomic-dustmasked.fna
Bacillus_cereus_strain_K8-tax1396-GCF_002215175.1_ASM221517v1_genomic-dustmasked.fna
Bacillus_cereus_strain_M13-tax1396-GCF_002216125.1_ASM221612v1_genomic-dustmasked.fna
Bacillus_cereus_strain_M3-tax1396-GCF_002214725.1_ASM221472v1_genomic-dustmasked.fna
Bacillus_cereus_strain_MH19-tax1396-GCF_004801195.1_ASM480119v1_genomic-dustmasked.fna
Bacillus_cereus_strain_MLY1-tax1396-GCF_002813875.1_ASM281387v1_genomic-dustmasked.fna
Bacillus_cereus_strain_NJ_W-tax1396-GCF_001277915.1_ASM127791v1_genomic-dustmasked.fna
Bacillus_cereus_strain_S2_8-tax1396-GCF_000835185.1_ASM83518v1_genomic-dustmasked.fna
Bacillus_cereus_strain_SB1-tax1396-GCF_009497015.2_ASM949701v2_genomic-dustmasked.fna
Bacillus_cereus_strain_TG1_6-tax1396-GCF_003013315.1_ASM301331v1_genomic-dustmasked.fna
Bacillus_cereus_strain_ZB201708-tax1396-GCF_004006495.1_ASM400649v1_genomic-dustmasked.fna
Brucella_abortus_104M-tax1210454-GCF_001296965.1_ASM129696v1_genomic-dustmasked.fna
Brucella_abortus_2308-tax359391-GCF_000054005.1_ASM5400v1_genomic-dustmasked.fna
Brucella_abortus_A13334-tax1104320-GCF_000238175.1_ASM23817v1_genomic-dustmasked.fna
Brucella_abortus_bv_1_str_9_941-tax262698-GCF_000008145.1_ASM814v1_genomic-dustmasked.fna
Brucella_abortus_bv_2_str_86_8_59-tax520450-GCF_000740375.1_ASM74037v1_genomic-dustmasked.fna
Brucella_abortus_bv_6_str_870-tax520454-GCF_000740215.1_ASM74021v1_genomic-dustmasked.fna
Brucella_abortus_bv_9_str_C68-tax520455-GCF_000740195.1_ASM74019v1_genomic-dustmasked.fna
Brucella_abortus_RB51_AHVLA-tax1198700-GCF_011801185.1_ASM1180118v1_genomic-dustmasked.fna
Brucella_abortus_S19-tax430066-GCF_000018725.1_ASM1872v1_genomic-dustmasked.fna
Brucella_abortus_strain_63_75-tax235-GCF_000740295.1_ASM74029v1_genomic-dustmasked.fna
Brucella_abortus_strain_A19-tax235-GCF_003290345.1_ASM329034v1_genomic-dustmasked.fna
Brucella_abortus_strain_BAB8416-tax235-GCF_001043295.1_ASM104329v1_genomic-dustmasked.fna
Brucella_abortus_strain_BD-tax235-GCF_002262975.1_ASM226297v1_genomic-dustmasked.fna
Brucella_abortus_strain_BDW-tax235-GCF_000740135.1_ASM74013v1_genomic-dustmasked.fna
Brucella_abortus_strain_BER-tax235-GCF_000740155.1_ASM74015v1_genomic-dustmasked.fna
Brucella_abortus_strain_BFY-tax235-GCF_000740315.1_ASM74031v1_genomic-dustmasked.fna
Brucella_abortus_strain_BJ1-tax235-GCF_003675365.1_ASM367536v1_genomic-dustmasked.fna
Brucella_abortus_strain_CIIMS_NV_4-tax235-GCF_002895145.1_ASM289514v1_genomic-dustmasked.fna
Brucella_abortus_strain_clpP-tax235-GCF_008761575.1_ASM876157v1_genomic-dustmasked.fna
Brucella_abortus_strain_MC-tax235-GCF_002262995.1_ASM226299v1_genomic-dustmasked.fna
Brucella_abortus_strain_NCTC_10505-tax235-GCF_000740175.1_ASM74017v1_genomic-dustmasked.fna
Brucella_canis_ATCC_23365-tax483179-GCF_000018525.1_ASM1852v1_genomic-dustmasked.fna
Brucella_canis_HSK_A52141-tax1104321-GCF_000238195.1_ASM23819v1_genomic-dustmasked.fna
Brucella_canis_strain_2009004498-tax36855-GCF_001715365.1_ASM171536v1_genomic-dustmasked.fna
Brucella_canis_strain_2010009751-tax36855-GCF_001715405.1_ASM171540v1_genomic-dustmasked.fna
Brucella_canis_strain_Brucella_canis-tax36855-GCF_003010715.1_ASM301071v1_genomic-dustmasked.fna
Brucella_canis_strain_FDAARGOS_420-tax36855-GCF_002591255.1_ASM259125v1_genomic-dustmasked.fna
Brucella_canis_strain_RM6_66-tax36855-GCF_000740335.1_ASM74033v1_genomic-dustmasked.fna
Brucella_canis_strain_SVA13-tax36855-GCF_000691585.1_ASM69158v1_genomic-dustmasked.fna
Brucella_ceti_TE10759_12-tax1423891-GCF_000590795.1_ASM59079v1_genomic-dustmasked.fna
Brucella_ceti_TE28753_12-tax1407053-GCF_000590815.1_ASM59081v1_genomic-dustmasked.fna
Brucella_melitensis_ATCC_23457-tax546272-GCF_000022625.1_ASM2262v1_genomic-dustmasked.fna
Brucella_melitensis_bv_1_str_16M-tax224914-GCF_000007125.1_ASM712v1_genomic-dustmasked.fna
Brucella_melitensis_bv_1_str_16M-tax224914-GCF_000740415.1_ASM74041v1_genomic-dustmasked.fna
Brucella_melitensis_bv_3_str_Ether_strain_ether-tax520466-GCF_000740355.1_ASM74035v1_genomic-dustmasked.fna
Brucella_melitensis_M28-tax941967-GCF_000192725.1_ASM19272v1_genomic-dustmasked.fna
Brucella_melitensis_M5_90-tax703352-GCF_000192885.1_ASM19288v1_genomic-dustmasked.fna
Brucella_melitensis_NI-tax1029825-GCF_000227645.1_ASM22764v1_genomic-dustmasked.fna
Brucella_melitensis_strain_2008724259-tax29459-GCF_001715485.1_ASM171548v1_genomic-dustmasked.fna
Brucella_melitensis_strain_20236-tax29459-GCF_001431745.1_ASM143174v1_genomic-dustmasked.fna
Brucella_melitensis_strain_B15-tax29459-GCF_004208675.1_ASM420867v1_genomic-dustmasked.fna
Brucella_melitensis_strain_B29-tax29459-GCF_004208655.1_ASM420865v1_genomic-dustmasked.fna
Brucella_melitensis_strain_B9-tax29459-GCF_004208695.1_ASM420869v1_genomic-dustmasked.fna
Brucella_melitensis_strain_BL-tax29459-GCF_002263015.1_ASM226301v1_genomic-dustmasked.fna
Brucella_melitensis_strain_B_melitensis_QH61-tax29459-GCF_002763615.1_ASM276361v1_genomic-dustmasked.fna
Brucella_melitensis_strain_BmWS93-tax29459-GCF_003856415.1_ASM385641v1_genomic-dustmasked.fna
Brucella_melitensis_strain_BwIM_AFG_63-tax29459-GCF_002191235.1_ASM219123v1_genomic-dustmasked.fna
Brucella_melitensis_strain_BwIM_IRN_37-tax29459-GCF_002191295.1_ASM219129v1_genomic-dustmasked.fna
Brucella_melitensis_strain_BwIM_IRQ_32-tax29459-GCF_002191335.1_ASM219133v1_genomic-dustmasked.fna
Brucella_melitensis_strain_BwIM_ITA_45-tax29459-GCF_002191355.1_ASM219135v1_genomic-dustmasked.fna
Brucella_melitensis_strain_BwIM_ITA_55-tax29459-GCF_002191375.1_ASM219137v1_genomic-dustmasked.fna
Brucella_melitensis_strain_BwIM_SAU_09-tax29459-GCF_002191915.1_ASM219191v1_genomic-dustmasked.fna
Brucella_melitensis_strain_BwIM_SYR_04-tax29459-GCF_002191455.1_ASM219145v1_genomic-dustmasked.fna
Brucella_melitensis_strain_BwIM_SYR_26-tax29459-GCF_002192095.1_ASM219209v1_genomic-dustmasked.fna
Brucella_melitensis_strain_BwIM_TKM_56-tax29459-GCF_002191575.1_ASM219157v1_genomic-dustmasked.fna
Brucella_melitensis_strain_BwIM_TUR_03-tax29459-GCF_002191615.1_ASM219161v1_genomic-dustmasked.fna
Brucella_melitensis_strain_BwIM_TUR_17-tax29459-GCF_002191655.1_ASM219165v1_genomic-dustmasked.fna
Brucella_melitensis_strain_BwIM_TUR_19-tax29459-GCF_002191675.1_ASM219167v1_genomic-dustmasked.fna
Brucella_melitensis_strain_BwIM_TUR_39-tax29459-GCF_002192155.1_ASM219215v1_genomic-dustmasked.fna
Brucella_melitensis_strain_BwIM_TUR_59-tax29459-GCF_002191755.1_ASM219175v1_genomic-dustmasked.fna
Brucella_melitensis_strain_BY38-tax29459-GCF_002262955.1_ASM226295v1_genomic-dustmasked.fna
Brucella_melitensis_strain_C_573-tax29459-GCF_001307475.2_ASM130747v2_genomic-dustmasked.fna
Brucella_melitensis_strain_CIIMS_BH_2-tax29459-GCF_002895105.1_ASM289510v1_genomic-dustmasked.fna
Brucella_melitensis_strain_CIIMS_NV_1-tax29459-GCF_003205535.1_ASM320553v1_genomic-dustmasked.fna
Brucella_melitensis_strain_CIIMS_PH_3-tax29459-GCF_002895125.1_ASM289512v1_genomic-dustmasked.fna
Brucella_melitensis_strain_CIT21-tax29459-GCF_003516045.1_ASM351604v1_genomic-dustmasked.fna
Brucella_melitensis_strain_CIT31-tax29459-GCF_003516065.1_ASM351606v1_genomic-dustmasked.fna
Brucella_melitensis_strain_CIT43-tax29459-GCF_003516085.1_ASM351608v1_genomic-dustmasked.fna
Brucella_melitensis_strain_M1981-tax29459-GCF_008761595.1_ASM876159v1_genomic-dustmasked.fna
Brucella_melitensis_strain_QY1-tax29459-GCF_002214285.1_ASM221428v1_genomic-dustmasked.fna
Brucella_melitensis_strain_Rev_1_passage_101-tax29459-GCF_002953595.1_ASM295359v1_genomic-dustmasked.fna
Brucella_melitensis_strain_RM57-tax29459-GCF_008761615.1_ASM876161v1_genomic-dustmasked.fna
Brucella_melitensis_strain_VB12455-tax29459-GCF_009017395.1_ASM901739v1_genomic-dustmasked.fna
Brucella_melitensis-tax29459-GCF_009017355.1_ASM901735v1_genomic-dustmasked.fna
Brucella_melitensis-tax29459-GCF_900236335.1_Bru_genome7_genomic-dustmasked.fna
Brucella_melitensis-tax29459-GCF_900236345.1_Bru_genome47_genomic-dustmasked.fna
Brucella_melitensis-tax29459-GCF_900236355.1_Bru_genome20_genomic-dustmasked.fna
Brucella_melitensis-tax29459-GCF_900236365.1_Bru_genome40_genomic-dustmasked.fna
Brucella_melitensis-tax29459-GCF_900236375.1_Bru_genome9_genomic-dustmasked.fna
Brucella_melitensis-tax29459-GCF_900236385.1_Bru_genome37_genomic-dustmasked.fna
Brucella_melitensis-tax29459-GCF_900236395.1_Bru_genome41_genomic-dustmasked.fna
Brucella_melitensis-tax29459-GCF_900236405.1_Bru_genome13_genomic-dustmasked.fna
Brucella_melitensis-tax29459-GCF_900236415.1_Bru_genome48_genomic-dustmasked.fna
Brucella_melitensis-tax29459-GCF_900236425.1_Bru_genome11_genomic-dustmasked.fna
Brucella_melitensis-tax29459-GCF_900236435.1_Bru_genome23_genomic-dustmasked.fna
Brucella_melitensis-tax29459-GCF_900236445.1_Bru_genome2_genomic-dustmasked.fna
Brucella_melitensis-tax29459-GCF_900236455.1_Bru_genome44_genomic-dustmasked.fna
Brucella_melitensis-tax29459-GCF_900236465.1_Bru_genome45_genomic-dustmasked.fna
Brucella_melitensis-tax29459-GCF_900236485.1_Bru_genome24_genomic-dustmasked.fna
Brucella_melitensis-tax29459-GCF_900236495.1_Bru_genome46_genomic-dustmasked.fna
Brucella_melitensis-tax29459-GCF_900236515.1_Bru_genome43_genomic-dustmasked.fna
Brucella_melitensis-tax29459-GCF_900236525.1_Bru_genome6_genomic-dustmasked.fna
Brucella_melitensis-tax29459-GCF_900236535.1_Bru_genome4_genomic-dustmasked.fna
Brucella_melitensis-tax29459-GCF_900236545.1_Bru_genome36_genomic-dustmasked.fna
Brucella_melitensis-tax29459-GCF_900236555.1_Bru_genome5_genomic-dustmasked.fna
Brucella_melitensis-tax29459-GCF_900236565.1_Bru_genome8_genomic-dustmasked.fna
Brucella_melitensis-tax29459-GCF_900236575.1_Bru_genome10_genomic-dustmasked.fna
Brucella_melitensis-tax29459-GCF_900236585.1_Bru_genome1_genomic-dustmasked.fna
Brucella_microti_CCM_4915-tax568815-GCF_000022745.1_ASM2274v1_genomic-dustmasked.fna
Brucella_ovis_ATCC_25840-tax444178-GCF_000016845.1_ASM1684v1_genomic-dustmasked.fna
Brucella_pinnipedialis_B2_94-tax520461-GCF_000221005.1_ASM22100v1_genomic-dustmasked.fna
Brucella_pinnipedialis_strain_6_566-tax120576-GCF_000740275.1_ASM74027v1_genomic-dustmasked.fna
Brucella_sp_09RB8471-tax1149952-GCF_001971625.1_ASM197162v1_genomic-dustmasked.fna
Brucella_sp_09RB8910-tax1844051-GCF_001971805.1_ASM197180v1_genomic-dustmasked.fna
Brucella_sp_10RB9215-tax1149953-GCF_900092405.1_10RB9215v1_genomic-dustmasked.fna
Brucella_sp_141012304-tax1885919-GCF_900095155.1_BR141012304v1_genomic-dustmasked.fna
Brucella_sp_2002734562-tax1891098-GCF_001715385.1_ASM171538v1_genomic-dustmasked.fna
Brucella_sp_2280-tax2592625-GCF_009601725.1_ASM960172v1_genomic-dustmasked.fna
Brucella_suis_1330-tax204722-GCF_000007505.1_ASM750v1_genomic-dustmasked.fna
Brucella_suis_1330-tax204722-GCF_000223195.1_ASM22319v1_genomic-dustmasked.fna
Brucella_suis_ATCC_23445-tax470137-GCF_000018905.1_ASM1890v1_genomic-dustmasked.fna
Brucella_suis_bv_1_str_S2-tax1004954-GCF_000600055.1_ASM60005v1_genomic-dustmasked.fna
Brucella_suis_bv_2_strain_Bs143CITA-tax645170-GCF_000699025.1_ASM69902v1_genomic-dustmasked.fna
Brucella_suis_bv_2_strain_Bs364CITA_I-tax645170-GCF_000698325.1_ASM69832v1_genomic-dustmasked.fna
Brucella_suis_bv_2_strain_Bs396CITA-tax645170-GCF_000698345.1_ASM69834v1_genomic-dustmasked.fna
Brucella_suis_bv_2_strain_PT09143-tax645170-GCF_000698245.1_ASM69824v1_genomic-dustmasked.fna
Brucella_suis_bv_2_strain_PT09172-tax645170-GCF_000698285.1_ASM69828v1_genomic-dustmasked.fna
Brucella_suis_bv_3_str_686-tax520487-GCF_000740255.1_ASM74025v1_genomic-dustmasked.fna
Brucella_suis_strain_2004000577-tax29461-GCF_001715425.1_ASM171542v1_genomic-dustmasked.fna
Brucella_suis_strain_513UK-tax29461-GCF_000740235.1_ASM74023v1_genomic-dustmasked.fna
Brucella_suis_strain_BSP-tax29461-GCF_000740435.1_ASM74043v1_genomic-dustmasked.fna
Brucella_suis_strain_Human_AR_US_1981-tax29461-GCF_000875695.1_ASM87569v1_genomic-dustmasked.fna
Brucella_suis_strain_QH05-tax29461-GCF_002749475.1_ASM274947v1_genomic-dustmasked.fna
Brucella_suis_VBI22-tax1112912-GCF_000236255.1_ASM23625v1_genomic-dustmasked.fna
Campylobacter_armoricus_strain_CA639-tax2505970-GCF_009036385.1_ASM903638v1_genomic-dustmasked.fna
Campylobacter_avium_LMG_24591-tax522484-GCF_002238335.1_ASM223833v1_genomic-dustmasked.fna
Campylobacter_coli_15_537360-tax1358410-GCF_000494775.2_ASM49477v2_genomic-dustmasked.fna
Campylobacter_coli_CVM_N29710-tax1273173-GCF_000465235.1_ASM46523v1_genomic-dustmasked.fna
Campylobacter_coli_RM1875-tax1183378-GCF_000583755.1_ASM58375v1_genomic-dustmasked.fna
Campylobacter_coli_RM4661-tax1183379-GCF_000583775.1_ASM58377v1_genomic-dustmasked.fna
Campylobacter_coli_RM5611-tax1183380-GCF_000583795.1_ASM58379v1_genomic-dustmasked.fna
Campylobacter_coli_strain_14983A-tax195-GCF_001717605.1_ASM171760v1_genomic-dustmasked.fna
Campylobacter_coli_strain_16SHKX65C-tax195-GCF_010232325.1_ASM1023232v1_genomic-dustmasked.fna
Campylobacter_coli_strain_aerotolerant_OR12-tax195-GCF_002024185.1_ASM202418v1_genomic-dustmasked.fna
Campylobacter_coli_strain_AR_0411-tax195-GCF_008727495.1_ASM872749v1_genomic-dustmasked.fna
Campylobacter_coli_strain_AR_0416-tax195-GCF_008727395.1_ASM872739v1_genomic-dustmasked.fna
Campylobacter_coli_strain_AR_0417-tax195-GCF_008727375.1_ASM872737v1_genomic-dustmasked.fna
Campylobacter_coli_strain_AR_0418-tax195-GCF_008727355.1_ASM872735v1_genomic-dustmasked.fna
Campylobacter_coli_strain_AR_0420-tax195-GCF_008727315.1_ASM872731v1_genomic-dustmasked.fna
Campylobacter_coli_strain_BFR_CA_9557-tax195-GCF_001305715.1_ASM130571v1_genomic-dustmasked.fna
Campylobacter_coli_strain_BG2108-tax195-GCF_001865555.1_ASM186555v1_genomic-dustmasked.fna
Campylobacter_coli_strain_BP3183-tax195-GCF_001865495.1_ASM186549v1_genomic-dustmasked.fna
Campylobacter_coli_strain_CFSAN032805-tax195-GCF_002407145.1_ASM240714v1_genomic-dustmasked.fna
Campylobacter_coli_strain_CFSAN032805-tax195-GCF_009649055.1_ASM964905v1_genomic-dustmasked.fna
Campylobacter_coli_strain_CFSAN054106-tax195-GCF_003030205.1_ASM303020v1_genomic-dustmasked.fna
Campylobacter_coli_strain_FB1-tax195-GCF_000954195.1_ASM95419v1_genomic-dustmasked.fna
Campylobacter_coli_strain_FDAARGOS_735-tax195-GCF_009730395.1_ASM973039v1_genomic-dustmasked.fna
Campylobacter_coli_strain_HC2_48-tax195-GCF_001417635.1_ASM141763v1_genomic-dustmasked.fna
Campylobacter_coli_strain_MG1116-tax195-GCF_001865475.1_ASM186547v1_genomic-dustmasked.fna
Campylobacter_coli_strain_RM2228-tax195-GCF_004307315.1_ASM430731v1_genomic-dustmasked.fna
Campylobacter_coli_strain_S9-tax195-GCF_005517455.1_ASM551745v1_genomic-dustmasked.fna
Campylobacter_coli_strain_WA333-tax195-GCF_001865515.1_ASM186551v1_genomic-dustmasked.fna
Campylobacter_coli_strain_YF2105-tax195-GCF_001865455.1_ASM186545v1_genomic-dustmasked.fna
Campylobacter_coli_strain_YH501-tax195-GCF_001639125.1_ASM163912v1_genomic-dustmasked.fna
Campylobacter_coli_strain_YH502-tax195-GCF_001936355.1_ASM193635v1_genomic-dustmasked.fna
Campylobacter_coli_strain_YH503-tax195-GCF_002843985.1_ASM284398v1_genomic-dustmasked.fna
Campylobacter_coli_strain_ZV1224-tax195-GCF_001865535.1_ASM186553v1_genomic-dustmasked.fna
Campylobacter_concisus_13826-tax360104-GCF_000017725.2_ASM1772v2_genomic-dustmasked.fna
Campylobacter_concisus_strain_ATCC_33237-tax199-GCF_001298465.1_ASM129846v1_genomic-dustmasked.fna
Campylobacter_concisus_strain_P2CDO4-tax199-GCF_003048375.1_ASM304837v1_genomic-dustmasked.fna
Campylobacter_cuniculorum_DSM_23162__LMG_24588-tax1121267-GCF_002104335.1_ASM210433v1_genomic-dustmasked.fna
Campylobacter_curvus_525_92-tax360105-GCF_000017465.2_ASM1746v2_genomic-dustmasked.fna
Campylobacter_curvus-tax200-GCF_902381815.1_UHGG_MGYG-HGUT-01706_genomic-dustmasked.fna
Campylobacter_fetus_subsp_fetus_04_554-tax1240980-GCF_000759485.1_ASM75948v1_genomic-dustmasked.fna
Campylobacter_fetus_subsp_fetus_82_40-tax360106-GCF_000015085.1_ASM1508v1_genomic-dustmasked.fna
Campylobacter_fetus_subsp_fetus_strain_NCTC10842-tax32019-GCF_900475935.1_48450_H02_genomic-dustmasked.fna
Campylobacter_fetus_subsp_testudinum_Sp3-tax1244529-GCF_001484645.1_ASM148464v1_genomic-dustmasked.fna
Campylobacter_fetus_subsp_testudinum_strain_772-tax1507806-GCF_002973655.1_ASM297365v1_genomic-dustmasked.fna
Campylobacter_fetus_subsp_testudinum_strain_pet_3-tax1507806-GCF_000814265.1_ASM81426v1_genomic-dustmasked.fna
Campylobacter_fetus_subsp_venerealis_97_608-tax1093099-GCF_000759515.1_ASM75951v1_genomic-dustmasked.fna
Campylobacter_fetus_subsp_venerealis_cfvi03_293-tax1273266-GCF_000512745.2_ASM51274v2_genomic-dustmasked.fna
Campylobacter_fetus_subsp_venerealis_NCTC_10354-tax983328-GCF_008271385.1_ASM827138v1_genomic-dustmasked.fna
Campylobacter_fetus_subsp_venerealis_str_84_112-tax688354-GCF_000967135.1_CFV_genomic-dustmasked.fna
Campylobacter_fetus_subsp_venerealis_strain_cfvi01_165-tax32020-GCF_001686885.1_ASM168688v1_genomic-dustmasked.fna
Campylobacter_gracilis_strain_ATCC_33236-tax824-GCF_001190745.1_ASM119074v1_genomic-dustmasked.fna
Campylobacter_helveticus_strain_2013D_9613-tax28898-GCF_004345065.1_ASM434506v1_genomic-dustmasked.fna
Campylobacter_helveticus_strain_ATCC_51209-tax28898-GCF_002080395.1_ASM208039v1_genomic-dustmasked.fna
Campylobacter_hepaticus_strain_HV10-tax1813019-GCF_001687475.2_ASM168747v2_genomic-dustmasked.fna
Campylobacter_hominis_ATCC_BAA_381-tax360107-GCF_000017585.1_ASM1758v1_genomic-dustmasked.fna
Campylobacter_hyointestinalis_subsp_hyointestinalis_LMG_9260-tax1031746-GCF_001643955.1_ASM164395v1_genomic-dustmasked.fna
Campylobacter_hyointestinalis_subsp_hyointestinalis_strain_S12-tax91352-GCF_005844045.1_ASM584404v1_genomic-dustmasked.fna
Campylobacter_hyointestinalis_subsp_lawsonii_CCUG_27631-tax1031752-GCF_001643975.1_ASM164397v1_genomic-dustmasked.fna
Campylobacter_hyointestinalis-tax198-GCF_902385735.1_UHGG_MGYG-HGUT-02307_genomic-dustmasked.fna
Campylobacter_iguaniorum_strain_1485E-tax1244531-GCF_000736415.1_ASM73641v1_genomic-dustmasked.fna
Campylobacter_iguaniorum_strain_2463D-tax1244531-GCF_001483985.1_ASM148398v1_genomic-dustmasked.fna
Campylobacter_iguaniorum_strain_RM11343-tax1244531-GCF_001643995.1_ASM164399v1_genomic-dustmasked.fna
Campylobacter_insulaenigrae_NCTC_12927-tax1031564-GCF_000816185.1_ASM81618v1_genomic-dustmasked.fna
Campylobacter_insulaenigrae_strain_NCTC12927-tax260714-GCF_900637885.1_52683_H03_genomic-dustmasked.fna
Campylobacter_insulaenigrae_strain_NCTC12928-tax260714-GCF_900638675.1_58225_E01_genomic-dustmasked.fna
Campylobacter_jejuni_32488-tax1338035-GCF_000430385.1_ASM43038v1_genomic-dustmasked.fna
Campylobacter_jejuni_4031-tax1347340-GCF_000493495.1_TS_genomic-dustmasked.fna
Campylobacter_jejuni_RM1221-tax195099-GCF_000011865.1_ASM1186v1_genomic-dustmasked.fna
Campylobacter_jejuni_strain_11168H_araE-tax197-GCF_002238375.1_ASM223837v1_genomic-dustmasked.fna
Campylobacter_jejuni_strain_11168H_lacY-tax197-GCF_002224325.1_ASM222432v1_genomic-dustmasked.fna
Campylobacter_jejuni_strain_12567-tax197-GCF_003060725.1_ASM306072v1_genomic-dustmasked.fna
Campylobacter_jejuni_strain_81_176_G1_B0-tax197-GCF_002224385.1_ASM222438v1_genomic-dustmasked.fna
Campylobacter_jejuni_strain_81_176_G1_B7-tax197-GCF_002238355.1_ASM223835v1_genomic-dustmasked.fna
Campylobacter_jejuni_strain_AR_0412-tax197-GCF_008727475.1_ASM872747v1_genomic-dustmasked.fna
Campylobacter_jejuni_strain_AR_0413-tax197-GCF_008727455.1_ASM872745v1_genomic-dustmasked.fna
Campylobacter_jejuni_strain_AR_0414-tax197-GCF_008727435.1_ASM872743v1_genomic-dustmasked.fna
Campylobacter_jejuni_strain_AR_0415-tax197-GCF_008727415.1_ASM872741v1_genomic-dustmasked.fna
Campylobacter_jejuni_strain_AR_0419-tax197-GCF_008727335.1_ASM872733v1_genomic-dustmasked.fna
Campylobacter_jejuni_strain_BC-tax197-GCF_004924295.1_ASM492429v1_genomic-dustmasked.fna
Campylobacter_jejuni_strain_BfR_CA_14430-tax197-GCF_008386335.1_ASM838633v1_genomic-dustmasked.fna
Campylobacter_jejuni_strain_CFSAN032806-tax197-GCF_002407125.1_ASM240712v1_genomic-dustmasked.fna
Campylobacter_jejuni_strain_CFSAN032806-tax197-GCF_009649035.1_ASM964903v1_genomic-dustmasked.fna
Campylobacter_jejuni_strain_CFSAN054107-tax197-GCF_003030185.1_ASM303018v1_genomic-dustmasked.fna
Campylobacter_jejuni_strain_CJ017CCUA-tax197-GCF_003368105.1_ASM336810v1_genomic-dustmasked.fna
Campylobacter_jejuni_strain_CJ018CCUA-tax197-GCF_003368225.1_ASM336822v1_genomic-dustmasked.fna
Campylobacter_jejuni_strain_CJ031CC45-tax197-GCF_003368085.1_ASM336808v1_genomic-dustmasked.fna
Campylobacter_jejuni_strain_CJ066CC508-tax197-GCF_003368245.1_ASM336824v1_genomic-dustmasked.fna
Campylobacter_jejuni_strain_CJ067CC45-tax197-GCF_003368045.1_ASM336804v1_genomic-dustmasked.fna
Campylobacter_jejuni_strain_CJ071CC464-tax197-GCF_003368185.1_ASM336818v1_genomic-dustmasked.fna
Campylobacter_jejuni_strain_CJ074CC443-tax197-GCF_003368165.1_ASM336816v1_genomic-dustmasked.fna
Campylobacter_jejuni_strain_CJ088CC52-tax197-GCF_003368145.1_ASM336814v1_genomic-dustmasked.fna
Campylobacter_jejuni_strain_CJ090CC1332-tax197-GCF_003368205.1_ASM336820v1_genomic-dustmasked.fna
Campylobacter_jejuni_strain_CJ513CC45-tax197-GCF_003368125.1_ASM336812v1_genomic-dustmasked.fna
Campylobacter_jejuni_strain_CJ515CC45-tax197-GCF_003368065.1_ASM336806v1_genomic-dustmasked.fna
Campylobacter_jejuni_strain_CJ677CC002-tax197-GCF_001506205.1_ASM150620v1_genomic-dustmasked.fna
Campylobacter_jejuni_strain_CJ677CC008-tax197-GCF_001507085.1_ASM150708v1_genomic-dustmasked.fna
Campylobacter_jejuni_strain_CJ677CC012-tax197-GCF_001507265.1_ASM150726v1_genomic-dustmasked.fna
Campylobacter_jejuni_strain_CJ677CC013-tax197-GCF_001507005.1_ASM150700v1_genomic-dustmasked.fna
Campylobacter_jejuni_strain_CJ677CC014-tax197-GCF_001506725.1_ASM150672v1_genomic-dustmasked.fna
Campylobacter_jejuni_strain_CJ677CC016-tax197-GCF_001506385.1_ASM150638v1_genomic-dustmasked.fna
Campylobacter_jejuni_strain_CJ677CC024-tax197-GCF_001507125.1_ASM150712v1_genomic-dustmasked.fna
Campylobacter_jejuni_strain_CJ677CC026-tax197-GCF_001507185.1_ASM150718v1_genomic-dustmasked.fna
Campylobacter_jejuni_strain_CJ677CC032-tax197-GCF_001506585.1_ASM150658v1_genomic-dustmasked.fna
Campylobacter_jejuni_strain_CJ677CC033-tax197-GCF_001506605.1_ASM150660v1_genomic-dustmasked.fna
Campylobacter_jejuni_strain_CJ677CC034-tax197-GCF_001507205.1_ASM150720v1_genomic-dustmasked.fna
Campylobacter_jejuni_strain_CJ677CC036-tax197-GCF_001506345.1_ASM150634v1_genomic-dustmasked.fna
Campylobacter_jejuni_strain_CJ677CC039-tax197-GCF_001506745.1_ASM150674v1_genomic-dustmasked.fna
Campylobacter_jejuni_strain_CJ677CC040-tax197-GCF_001506885.1_ASM150688v1_genomic-dustmasked.fna
Campylobacter_jejuni_strain_CJ677CC041-tax197-GCF_001506405.1_ASM150640v1_genomic-dustmasked.fna
Campylobacter_jejuni_strain_CJ677CC047-tax197-GCF_001506965.1_ASM150696v1_genomic-dustmasked.fna
Campylobacter_jejuni_strain_CJ677CC052-tax197-GCF_001506785.1_ASM150678v1_genomic-dustmasked.fna
Campylobacter_jejuni_strain_CJ677CC058-tax197-GCF_001506985.1_ASM150698v1_genomic-dustmasked.fna
Campylobacter_jejuni_strain_CJ677CC059-tax197-GCF_001506565.1_ASM150656v1_genomic-dustmasked.fna
Campylobacter_jejuni_strain_CJ677CC061-tax197-GCF_001506905.1_ASM150690v1_genomic-dustmasked.fna
Campylobacter_jejuni_strain_CJ677CC062-tax197-GCF_001506545.1_ASM150654v1_genomic-dustmasked.fna
Campylobacter_jejuni_strain_CJ677CC064-tax197-GCF_001507145.1_ASM150714v1_genomic-dustmasked.fna
Campylobacter_jejuni_strain_CJ677CC073-tax197-GCF_001506265.1_ASM150626v1_genomic-dustmasked.fna
Campylobacter_jejuni_strain_CJ677CC078-tax197-GCF_001506825.1_ASM150682v1_genomic-dustmasked.fna
Campylobacter_jejuni_strain_CJ677CC085-tax197-GCF_001506765.1_ASM150676v1_genomic-dustmasked.fna
Campylobacter_jejuni_strain_CJ677CC086-tax197-GCF_001507225.1_ASM150722v1_genomic-dustmasked.fna
Campylobacter_jejuni_strain_CJ677CC092-tax197-GCF_001506445.1_ASM150644v1_genomic-dustmasked.fna
Campylobacter_jejuni_strain_CJ677CC094-tax197-GCF_001507065.1_ASM150706v1_genomic-dustmasked.fna
Campylobacter_jejuni_strain_CJ677CC095-tax197-GCF_001507245.1_ASM150724v1_genomic-dustmasked.fna
Campylobacter_jejuni_strain_CJ677CC100-tax197-GCF_001507025.1_ASM150702v1_genomic-dustmasked.fna
Campylobacter_jejuni_strain_CJ677CC519-tax197-GCF_001506185.1_ASM150618v1_genomic-dustmasked.fna
Campylobacter_jejuni_strain_CJ677CC520-tax197-GCF_001506705.1_ASM150670v1_genomic-dustmasked.fna
Campylobacter_jejuni_strain_CJ677CC521-tax197-GCF_001506285.1_ASM150628v1_genomic-dustmasked.fna
Campylobacter_jejuni_strain_CJ677CC522-tax197-GCF_001507045.1_ASM150704v1_genomic-dustmasked.fna
Campylobacter_jejuni_strain_CJ677CC523-tax197-GCF_001506845.1_ASM150684v1_genomic-dustmasked.fna
Campylobacter_jejuni_strain_CJ677CC524-tax197-GCF_001506365.1_ASM150636v1_genomic-dustmasked.fna
Campylobacter_jejuni_strain_CJ677CC525-tax197-GCF_001507165.1_ASM150716v1_genomic-dustmasked.fna
Campylobacter_jejuni_strain_CJ677CC526-tax197-GCF_001506305.1_ASM150630v1_genomic-dustmasked.fna
Campylobacter_jejuni_strain_CJ677CC527-tax197-GCF_001506805.1_ASM150680v1_genomic-dustmasked.fna
Campylobacter_jejuni_strain_CJ677CC528-tax197-GCF_001506665.1_ASM150666v1_genomic-dustmasked.fna
Campylobacter_jejuni_strain_CJ677CC529-tax197-GCF_001506505.1_ASM150650v1_genomic-dustmasked.fna
Campylobacter_jejuni_strain_CJ677CC530-tax197-GCF_001506465.1_ASM150646v1_genomic-dustmasked.fna
Campylobacter_jejuni_strain_CJ677CC531-tax197-GCF_001506525.1_ASM150652v1_genomic-dustmasked.fna
Campylobacter_jejuni_strain_CJ677CC532-tax197-GCF_001506485.1_ASM150648v1_genomic-dustmasked.fna
Campylobacter_jejuni_strain_CJ677CC533-tax197-GCF_001506945.1_ASM150694v1_genomic-dustmasked.fna
Campylobacter_jejuni_strain_CJ677CC534-tax197-GCF_001506225.1_ASM150622v1_genomic-dustmasked.fna
Campylobacter_jejuni_strain_CJ677CC535-tax197-GCF_001506425.1_ASM150642v1_genomic-dustmasked.fna
Campylobacter_jejuni_strain_CJ677CC536-tax197-GCF_001506245.1_ASM150624v1_genomic-dustmasked.fna
Campylobacter_jejuni_strain_CJ677CC537-tax197-GCF_001506625.1_ASM150662v1_genomic-dustmasked.fna
Campylobacter_jejuni_strain_CJ677CC538-tax197-GCF_001506685.1_ASM150668v1_genomic-dustmasked.fna
Campylobacter_jejuni_strain_CJ677CC539-tax197-GCF_001506925.1_ASM150692v1_genomic-dustmasked.fna
Campylobacter_jejuni_strain_CJ677CC540-tax197-GCF_001506865.1_ASM150686v1_genomic-dustmasked.fna
Campylobacter_jejuni_strain_CJ677CC541-tax197-GCF_001507105.1_ASM150710v1_genomic-dustmasked.fna
Campylobacter_jejuni_strain_CJ677CC542-tax197-GCF_001506645.1_ASM150664v1_genomic-dustmasked.fna
Campylobacter_jejuni_strain_CJM1cam-tax197-GCF_001412295.1_ASM141229v1_genomic-dustmasked.fna
Campylobacter_jejuni_strain_FDAARGOS_262-tax197-GCF_002209005.1_ASM220900v1_genomic-dustmasked.fna
Campylobacter_jejuni_strain_FDAARGOS_263-tax197-GCF_002209025.1_ASM220902v1_genomic-dustmasked.fna
Campylobacter_jejuni_strain_FDAARGOS_265-tax197-GCF_002209045.1_ASM220904v1_genomic-dustmasked.fna
Campylobacter_jejuni_strain_FDAARGOS_266-tax197-GCF_002209065.1_ASM220906v1_genomic-dustmasked.fna
Campylobacter_jejuni_strain_FDAARGOS_421-tax197-GCF_002587225.1_ASM258722v1_genomic-dustmasked.fna
Campylobacter_jejuni_strain_FDAARGOS_422-tax197-GCF_002587105.1_ASM258710v1_genomic-dustmasked.fna
Campylobacter_jejuni_strain_FJ3124-tax197-GCF_001865395.1_ASM186539v1_genomic-dustmasked.fna
Campylobacter_jejuni_strain_FORC_046-tax197-GCF_002214785.1_ASM221478v1_genomic-dustmasked.fna
Campylobacter_jejuni_strain_FORC_083-tax197-GCF_004328905.1_ASM432890v1_genomic-dustmasked.fna
Campylobacter_jejuni_strain_HF5_4A_4-tax197-GCF_001951235.1_ASM195123v1_genomic-dustmasked.fna
Campylobacter_jejuni_strain_HF5_5_1-tax197-GCF_001951255.1_ASM195125v1_genomic-dustmasked.fna
Campylobacter_jejuni_strain_HF5_7_1-tax197-GCF_001951275.1_ASM195127v1_genomic-dustmasked.fna
Campylobacter_jejuni_strain_IF1100-tax197-GCF_001865435.1_ASM186543v1_genomic-dustmasked.fna
Campylobacter_jejuni_strain_NCTC11351-tax197-GCF_001457695.1_NCTC11351_genomic-dustmasked.fna
Campylobacter_jejuni_strain_NCTC_12660-tax197-GCF_003060745.1_ASM306074v1_genomic-dustmasked.fna
Campylobacter_jejuni_strain_NCTC_12661-tax197-GCF_003060765.1_ASM306076v1_genomic-dustmasked.fna
Campylobacter_jejuni_strain_NCTC12662-tax197-GCF_002024325.1_ASM202432v1_genomic-dustmasked.fna
Campylobacter_jejuni_strain_NCTC_12664-tax197-GCF_003060785.1_ASM306078v1_genomic-dustmasked.fna
Campylobacter_jejuni_strain_NCTC12851-tax197-GCF_900638285.1_57043_B01_genomic-dustmasked.fna
Campylobacter_jejuni_strain_NCTC13255-tax197-GCF_900638205.1_56553_D01_genomic-dustmasked.fna
Campylobacter_jejuni_strain_NCTC13257-tax197-GCF_900638225.1_56553_E01_genomic-dustmasked.fna
Campylobacter_jejuni_strain_NCTC13261-tax197-GCF_900638195.1_56553_F01_genomic-dustmasked.fna
Campylobacter_jejuni_strain_NCTC13265-tax197-GCF_900638185.1_56527_G01_genomic-dustmasked.fna
Campylobacter_jejuni_strain_NCTC13266-tax197-GCF_900638175.1_56527_F01_genomic-dustmasked.fna
Campylobacter_jejuni_strain_NCTC13268-tax197-GCF_900638165.1_56527_E01_genomic-dustmasked.fna
Campylobacter_jejuni_strain_NS4_1_1-tax197-GCF_001951295.1_ASM195129v1_genomic-dustmasked.fna
Campylobacter_jejuni_strain_NS4_5_1-tax197-GCF_001951315.1_ASM195131v1_genomic-dustmasked.fna
Campylobacter_jejuni_strain_NS4_9_1-tax197-GCF_001951335.1_ASM195133v1_genomic-dustmasked.fna
Campylobacter_jejuni_strain_OD267-tax197-GCF_001587015.1_ASM158701v1_genomic-dustmasked.fna
Campylobacter_jejuni_strain_RM1285-tax197-GCF_001314285.1_ASM131428v1_genomic-dustmasked.fna
Campylobacter_jejuni_strain_RM3194-tax197-GCF_001563565.1_ASM156356v1_genomic-dustmasked.fna
Campylobacter_jejuni_strain_SCJK2-tax197-GCF_007431745.1_ASM743174v1_genomic-dustmasked.fna
Campylobacter_jejuni_strain_TS1218-tax197-GCF_001865415.1_ASM186541v1_genomic-dustmasked.fna
Campylobacter_jejuni_strain_WP2202-tax197-GCF_001587035.1_ASM158703v1_genomic-dustmasked.fna
Campylobacter_jejuni_strain_YH002-tax197-GCF_002101355.1_ASM210135v1_genomic-dustmasked.fna
Campylobacter_jejuni_strain_YH003-tax197-GCF_007107025.1_ASM710702v1_genomic-dustmasked.fna
Campylobacter_jejuni_strain_YQ2210-tax197-GCF_001870085.1_ASM187008v1_genomic-dustmasked.fna
Campylobacter_jejuni_strain_ZH003-tax197-GCF_012225065.1_ASM1222506v1_genomic-dustmasked.fna
Campylobacter_jejuni_strain_ZH006-tax197-GCF_012224905.1_ASM1222490v1_genomic-dustmasked.fna
Campylobacter_jejuni_strain_ZJB020-tax197-GCF_012225685.1_ASM1222568v1_genomic-dustmasked.fna
Campylobacter_jejuni_strain_ZJB021-tax197-GCF_012225445.1_ASM1222544v1_genomic-dustmasked.fna
Campylobacter_jejuni_strain_ZJB023-tax197-GCF_012225225.1_ASM1222522v1_genomic-dustmasked.fna
Campylobacter_jejuni_strain_ZP3204-tax197-GCF_001870105.1_ASM187010v1_genomic-dustmasked.fna
Campylobacter_jejuni_strain_ZS004-tax197-GCF_012224765.1_ASM1222476v1_genomic-dustmasked.fna
Campylobacter_jejuni_strain_ZS005-tax197-GCF_012224585.1_ASM1222458v1_genomic-dustmasked.fna
Campylobacter_jejuni_strain_ZS006-tax197-GCF_012220945.1_ASM1222094v1_genomic-dustmasked.fna
Campylobacter_jejuni_strain_ZS007-tax197-GCF_012220765.1_ASM1222076v1_genomic-dustmasked.fna
Campylobacter_jejuni_subsp_doylei_strain_FDAARGOS_295-tax32021-GCF_002983725.1_ASM298372v1_genomic-dustmasked.fna
Campylobacter_jejuni_subsp_doylei_strain_NCTC11925-tax32021-GCF_900474415.1_39111_H02_genomic-dustmasked.fna
Campylobacter_jejuni_subsp_jejuni_00_2425-tax1357994-GCF_000468915.2_ASM46891v2_genomic-dustmasked.fna
Campylobacter_jejuni_subsp_jejuni_00_2426-tax1380767-GCF_000466105.2_ASM46610v2_genomic-dustmasked.fna
Campylobacter_jejuni_subsp_jejuni_00_2538-tax1380768-GCF_000466065.2_ASM46606v2_genomic-dustmasked.fna
Campylobacter_jejuni_subsp_jejuni_00_2544-tax1383068-GCF_000466075.2_ASM46607v2_genomic-dustmasked.fna
Campylobacter_jejuni_subsp_jejuni_81116_strain_81116_NCTC_11828-tax407148-GCF_000017905.1_ASM1790v1_genomic-dustmasked.fna
Campylobacter_jejuni_subsp_jejuni_81_176-tax354242-GCF_000015525.1_ASM1552v1_genomic-dustmasked.fna
Campylobacter_jejuni_subsp_jejuni_CG8421-tax478547-GCF_000171795.2_ASM17179v2_genomic-dustmasked.fna
Campylobacter_jejuni_subsp_jejuni_D42a-tax1349826-GCF_001865615.1_ASM186561v1_genomic-dustmasked.fna
Campylobacter_jejuni_subsp_jejuni_F38011-tax1408176-GCF_000772225.1_ASM77222v1_genomic-dustmasked.fna
Campylobacter_jejuni_subsp_jejuni_IA3902-tax567106-GCF_000025425.1_ASM2542v1_genomic-dustmasked.fna
Campylobacter_jejuni_subsp_jejuni_M129-tax1349827-GCF_001865595.1_ASM186559v1_genomic-dustmasked.fna
Campylobacter_jejuni_subsp_jejuni_M1-tax645464-GCF_000148705.1_ASM14870v1_genomic-dustmasked.fna
Campylobacter_jejuni_subsp_jejuni_NCTC_11168__ATCC_700819-tax192222-GCF_000009085.1_ASM908v1_genomic-dustmasked.fna
Campylobacter_jejuni_subsp_jejuni_NCTC_11168_BN148-tax1211776-GCF_000304375.1_AINO_genomic-dustmasked.fna
Campylobacter_jejuni_subsp_jejuni_NCTC_11168_GSv_strain_NCTC_11168_rNRC-tax1385724-GCF_000830865.1_ASM83086v1_genomic-dustmasked.fna
Campylobacter_jejuni_subsp_jejuni_NCTC_11168_K12E5-tax1385720-GCF_000830775.1_ASM83077v1_genomic-dustmasked.fna
Campylobacter_jejuni_subsp_jejuni_NCTC_11168_Kf1-tax1385723-GCF_000830805.1_ASM83080v1_genomic-dustmasked.fna
Campylobacter_jejuni_subsp_jejuni_NCTC_11168_mcK12E5-tax1385721-GCF_000830825.1_ASM83082v1_genomic-dustmasked.fna
Campylobacter_jejuni_subsp_jejuni_NCTC_11168_mfK12E5-tax1385722-GCF_000830845.1_ASM83084v1_genomic-dustmasked.fna
Campylobacter_jejuni_subsp_jejuni_PT14-tax1201032-GCF_000302555.5_ASM30255v4_genomic-dustmasked.fna
Campylobacter_jejuni_subsp_jejuni_R14-tax1295010-GCF_000632435.1_ASM63243v1_genomic-dustmasked.fna
Campylobacter_jejuni_subsp_jejuni_S3-tax718271-GCF_000184205.1_ASM18420v1_genomic-dustmasked.fna
Campylobacter_jejuni_subsp_jejuni_strain_00_0949-tax32022-GCF_000835365.1_ASM83536v1_genomic-dustmasked.fna
Campylobacter_jejuni_subsp_jejuni_strain_00_1597-tax32022-GCF_000835285.1_ASM83528v1_genomic-dustmasked.fna
Campylobacter_jejuni_subsp_jejuni_strain_00_6200-tax32022-GCF_000835305.1_ASM83530v1_genomic-dustmasked.fna
Campylobacter_jejuni_subsp_jejuni_strain_01_1512-tax32022-GCF_000835345.1_ASM83534v1_genomic-dustmasked.fna
Campylobacter_jejuni_subsp_jejuni_strain_14980A-tax32022-GCF_001717625.1_ASM171762v1_genomic-dustmasked.fna
Campylobacter_jejuni_subsp_jejuni_strain_35925-tax32022-GCF_000934305.1_ASM93430v1_genomic-dustmasked.fna
Campylobacter_jejuni_subsp_jejuni_strain_ATCC_33560-tax32022-GCF_003999645.1_ASM399964v1_genomic-dustmasked.fna
Campylobacter_jejuni_subsp_jejuni_strain_ATCC_35925-tax32022-GCF_002028305.1_ASM202830v1_genomic-dustmasked.fna
Campylobacter_jejuni_subsp_jejuni_strain_CLB104-tax32022-GCF_003950275.1_ASM395027v1_genomic-dustmasked.fna
Campylobacter_jejuni_subsp_jejuni_strain_HPC5-tax32022-GCF_003574945.1_ASM357494v1_genomic-dustmasked.fna
Campylobacter_jejuni_subsp_jejuni_strain_huA17-tax32022-GCF_003971585.1_ASM397158v1_genomic-dustmasked.fna
Campylobacter_jejuni_subsp_jejuni_strain_MTVDSCj07-tax32022-GCF_001721945.1_ASM172194v1_genomic-dustmasked.fna
Campylobacter_jejuni_subsp_jejuni_strain_MTVDSCj13-tax32022-GCF_001721965.1_ASM172196v1_genomic-dustmasked.fna
Campylobacter_jejuni_subsp_jejuni_strain_MTVDSCj16-tax32022-GCF_001721985.1_ASM172198v1_genomic-dustmasked.fna
Campylobacter_jejuni_subsp_jejuni_strain_MTVDSCj20-tax32022-GCF_000737085.1_ASM73708v1_genomic-dustmasked.fna
Campylobacter_jejuni_subsp_jejuni_strain_NADC_20827-tax32022-GCF_009498375.1_ASM949837v1_genomic-dustmasked.fna
Campylobacter_jejuni_subsp_jejuni_strain_NCTC10983-tax32022-GCF_900638365.1_57428_D01_genomic-dustmasked.fna
Campylobacter_jejuni_subsp_jejuni_strain_NCTC11168-tax32022-GCF_900475265.1_43024_F01_genomic-dustmasked.fna
Campylobacter_jejuni_subsp_jejuni_strain_NCTC12109-tax32022-GCF_900638235.1_56772_E02_genomic-dustmasked.fna
Campylobacter_jejuni_subsp_jejuni_strain_RM1285-tax32022-GCF_001686905.1_ASM168690v1_genomic-dustmasked.fna
Campylobacter_jejuni_subsp_jejuni_strain_RM3196-tax32022-GCF_001299595.1_ASM129959v1_genomic-dustmasked.fna
Campylobacter_jejuni_subsp_jejuni_strain_RM3197-tax32022-GCF_001299565.1_ASM129956v1_genomic-dustmasked.fna
Campylobacter_jejuni_subsp_jejuni_strain_YH001-tax32022-GCF_000807355.1_ASM80735v1_genomic-dustmasked.fna
Campylobacter_jejuni_subsp_jejuni_str_RM3420-tax1340842-GCF_001767215.1_ASM176721v1_genomic-dustmasked.fna
Campylobacter_jejuni-tax197-GCF_002234455.1_ASM223445v1_genomic-dustmasked.fna
Campylobacter_lanienae_NCTC_13004-tax1031753-GCF_002139935.1_ASM213993v1_genomic-dustmasked.fna
Campylobacter_lanienae-tax75658-GCF_902385725.1_UHGG_MGYG-HGUT-02308_genomic-dustmasked.fna
Campylobacter_lari_CCUG_22395-tax1388750-GCF_000816385.2_ASM81638v2_genomic-dustmasked.fna
Campylobacter_lari_NCTC_11845-tax1388749-GCF_000816365.1_ASM81636v1_genomic-dustmasked.fna
Campylobacter_lari_RM16701-tax1453989-GCF_000816405.1_ASM81640v1_genomic-dustmasked.fna
Campylobacter_lari_RM16712-tax1453988-GCF_000816425.1_ASM81642v1_genomic-dustmasked.fna
Campylobacter_lari_RM2100_strain_RM2100_ATCC_BAA_1060D-tax306263-GCF_000019205.1_ASM1920v1_genomic-dustmasked.fna
Campylobacter_lari_strain_NCTC11937-tax201-GCF_900638335.1_57141_E01_genomic-dustmasked.fna
Campylobacter_lari_strain_SCHS02-tax201-GCF_010469945.1_ASM1046994v1_genomic-dustmasked.fna
Campylobacter_lari_strain_Slaughter_Beach-tax201-GCF_001017575.1_ASM101757v1_genomic-dustmasked.fna
Campylobacter_lari_subsp_concheus_LMG_11760-tax1031536-GCF_000816225.1_ASM81622v1_genomic-dustmasked.fna
Campylobacter_lari_subsp_concheus_strain_LMG_21009-tax488545-GCF_008245025.1_ASM824502v1_genomic-dustmasked.fna
Campylobacter_peloridis_LMG_23910-tax1388753-GCF_000816785.1_ASM81678v1_genomic-dustmasked.fna
Campylobacter_pinnipediorum_subsp_caledonicus_strain_RM18020-tax1874362-GCF_002021985.1_ASM202198v1_genomic-dustmasked.fna
Campylobacter_pinnipediorum_subsp_caledonicus_strain_RM18021-tax1874362-GCF_002022005.1_ASM202200v1_genomic-dustmasked.fna
Campylobacter_pinnipediorum_subsp_pinnipediorum_strain_RM17260-tax1660067-GCF_002021925.1_ASM202192v1_genomic-dustmasked.fna
Campylobacter_pinnipediorum_subsp_pinnipediorum_strain_RM17261-tax1660067-GCF_002021945.1_ASM202194v1_genomic-dustmasked.fna
Campylobacter_pinnipediorum_subsp_pinnipediorum_strain_RM17262-tax1660067-GCF_002021965.1_ASM202196v1_genomic-dustmasked.fna
Campylobacter_showae-tax204-GCF_900699785.1_B91_SC_genomic-dustmasked.fna
Campylobacter_sp_NCTC_13003-tax1660064-GCF_002139915.1_ASM213991v1_genomic-dustmasked.fna
Campylobacter_sp_RM12175-tax1660076-GCF_002139875.1_ASM213987v1_genomic-dustmasked.fna
Campylobacter_sp_RM16704-tax1500960-GCF_000816245.1_ASM81624v1_genomic-dustmasked.fna
Campylobacter_sp_RM6137-tax1660073-GCF_002139855.1_ASM213985v1_genomic-dustmasked.fna
Campylobacter_sp_RM8964-tax1660074-GCF_002139895.1_ASM213989v1_genomic-dustmasked.fna
Campylobacter_sputorum_biovar_sputorum_strain_LMG_7795-tax32024-GCF_008245005.1_ASM824500v1_genomic-dustmasked.fna
Campylobacter_sputorum_bv_faecalis_CCUG_20703-tax1031920-GCF_002220735.1_ASM222073v1_genomic-dustmasked.fna
Campylobacter_sputorum_bv_paraureolyticus_LMG_11764_strain_LMG_17589-tax1032066-GCF_002220755.1_ASM222075v1_genomic-dustmasked.fna
Campylobacter_sputorum_bv_sputorum_RM3237-tax1031754-GCF_002220795.1_ASM222079v1_genomic-dustmasked.fna
Campylobacter_sputorum_strain_RM8705-tax206-GCF_002220775.1_ASM222077v1_genomic-dustmasked.fna
Campylobacter_subantarcticus_LMG_24374-tax1388751-GCF_000816265.1_ASM81626v1_genomic-dustmasked.fna
Campylobacter_subantarcticus_LMG_24377-tax1388752-GCF_000816305.1_ASM81630v1_genomic-dustmasked.fna
Campylobacter_upsaliensis_strain_NCTC11541-tax28080-GCF_900637395.1_50648_G01_genomic-dustmasked.fna
Campylobacter_ureolyticus_RIGS_9880-tax1032069-GCF_001190755.1_ASM119075v1_genomic-dustmasked.fna
Campylobacter_volucris_LMG_24379-tax580033-GCF_000816345.1_ASM81634v1_genomic-dustmasked.fna
Campylobacter_volucris_strain_2014D_0083-tax1031542-GCF_004345045.1_ASM434504v1_genomic-dustmasked.fna
Campylobacter_volucris_strain_LMG_24380-tax1031542-GCF_008245045.1_ASM824504v1_genomic-dustmasked.fna
Clostridium_botulinum_202F-tax1415774-GCF_000789355.1_ASM78935v1_genomic-dustmasked.fna
Clostridium_botulinum_A2_str_Kyoto-tax536232-GCF_000022765.1_ASM2276v1_genomic-dustmasked.fna
Clostridium_botulinum_A3_str_Loch_Maree-tax498214-GCF_000019545.1_ASM1954v1_genomic-dustmasked.fna
Clostridium_botulinum_A_str_ATCC_19397-tax441770-GCF_000017025.1_ASM1702v1_genomic-dustmasked.fna
Clostridium_botulinum_A_str_ATCC_3502-tax413999-GCF_000063585.1_ASM6358v1_genomic-dustmasked.fna
Clostridium_botulinum_A_str_Hall-tax441771-GCF_000017045.1_ASM1704v1_genomic-dustmasked.fna
Clostridium_botulinum_B1_str_Okra-tax498213-GCF_000019305.1_ASM1930v1_genomic-dustmasked.fna
Clostridium_botulinum_Ba4_str_657-tax515621-GCF_000020345.1_ASM2034v1_genomic-dustmasked.fna
Clostridium_botulinum_BKT015925-tax929506-GCF_000204565.1_ASM20456v1_genomic-dustmasked.fna
Clostridium_botulinum_B_str_Eklund_17B_NRP_strain_B_str_Eklund_17B_NRP-tax935198-GCF_000307125.1_ASM30712v1_genomic-dustmasked.fna
Clostridium_botulinum_B_str_Eklund_17B_NRP-tax935198-GCF_000020165.1_ASM2016v1_genomic-dustmasked.fna
Clostridium_botulinum_CDC_1436-tax1408283-GCF_000817935.1_ASM81793v1_genomic-dustmasked.fna
Clostridium_botulinum_E3_str_Alaska_E43-tax508767-GCF_000020285.1_ASM2028v1_genomic-dustmasked.fna
Clostridium_botulinum_F_str_230613-tax758678-GCF_000092345.1_ASM9234v1_genomic-dustmasked.fna
Clostridium_botulinum_F_str_Langeland-tax441772-GCF_000017065.1_ASM1706v1_genomic-dustmasked.fna
Clostridium_botulinum_H04402_065-tax941968-GCF_000253195.1_ASM25319v1_genomic-dustmasked.fna
Clostridium_botulinum_strain_111-tax1491-GCF_000829015.1_ASM82901v1_genomic-dustmasked.fna
Clostridium_botulinum_strain_1169-tax1491-GCF_001921925.1_ASM192192v1_genomic-dustmasked.fna
Clostridium_botulinum_strain_A634-tax1491-GCF_002865825.1_ASM286582v1_genomic-dustmasked.fna
Clostridium_botulinum_strain_Af650-tax1491-GCF_002865845.1_ASM286584v1_genomic-dustmasked.fna
Clostridium_botulinum_strain_AM1051-tax1491-GCF_002865805.1_ASM286580v1_genomic-dustmasked.fna
Clostridium_botulinum_strain_AM1195-tax1491-GCF_002865785.1_ASM286578v1_genomic-dustmasked.fna
Clostridium_botulinum_strain_AM282-tax1491-GCF_001921945.1_ASM192194v1_genomic-dustmasked.fna
Clostridium_botulinum_strain_B305-tax1491-GCF_002865885.1_ASM286588v1_genomic-dustmasked.fna
Clostridium_botulinum_strain_B515-tax1491-GCF_002866125.1_ASM286612v1_genomic-dustmasked.fna
Clostridium_botulinum_strain_B609-tax1491-GCF_002866225.1_ASM286622v1_genomic-dustmasked.fna
Clostridium_botulinum_strain_B742-tax1491-GCF_002865745.1_ASM286574v1_genomic-dustmasked.fna
Clostridium_botulinum_strain_BrDura-tax1491-GCF_002866045.1_ASM286604v1_genomic-dustmasked.fna
Clostridium_botulinum_strain_CDC_1632-tax1491-GCF_001889325.1_ASM188932v1_genomic-dustmasked.fna
Clostridium_botulinum_strain_CDC_54064-tax1491-GCF_001889365.1_ASM188936v1_genomic-dustmasked.fna
Clostridium_botulinum_strain_CDC_67071-tax1491-GCF_001886775.1_ASM188677v1_genomic-dustmasked.fna
Clostridium_botulinum_strain_CDC_67190-tax1491-GCF_001879625.1_ASM187962v1_genomic-dustmasked.fna
Clostridium_botulinum_strain_CDC_69094-tax1491-GCF_001879605.1_ASM187960v1_genomic-dustmasked.fna
Clostridium_botulinum_strain_CDC_69094-tax1491-GCF_001889345.1_ASM188934v1_genomic-dustmasked.fna
Clostridium_botulinum_strain_CFSAN034200-tax1491-GCF_003345335.1_ASM334533v1_genomic-dustmasked.fna
Clostridium_botulinum_strain_CFSAN034202-tax1491-GCF_003345315.1_ASM334531v1_genomic-dustmasked.fna
Clostridium_botulinum_strain_CFSAN064329-tax1491-GCF_003058445.1_ASM305844v1_genomic-dustmasked.fna
Clostridium_botulinum_strain_DFPST0029-tax1491-GCF_003058345.1_ASM305834v1_genomic-dustmasked.fna
Clostridium_botulinum_strain_F1425-tax1491-GCF_001921905.1_ASM192190v1_genomic-dustmasked.fna
Clostridium_botulinum_strain_F160-tax1491-GCF_001921965.1_ASM192196v1_genomic-dustmasked.fna
Clostridium_botulinum_strain_F634-tax1491-GCF_001921985.1_ASM192198v1_genomic-dustmasked.fna
Clostridium_botulinum_strain_Mauritius-tax1491-GCF_002865765.1_ASM286576v1_genomic-dustmasked.fna
Clostridium_botulinum_strain_Mfbjulcb3-tax1491-GCF_003017335.1_ASM301733v1_genomic-dustmasked.fna
Clostridium_botulinum_strain_Mfbjulcb6-tax1491-GCF_003017195.1_ASM301719v1_genomic-dustmasked.fna
Clostridium_botulinum_strain_Mfbjulcb8-tax1491-GCF_003017145.1_ASM301714v1_genomic-dustmasked.fna
Clostridium_botulinum_strain_NCTC_13319-tax1491-GCF_009733885.1_ASM973388v1_genomic-dustmasked.fna
Clostridium_botulinum_strain_NCTC_8266-tax1491-GCF_000827935.1_ASM82793v1_genomic-dustmasked.fna
Clostridium_botulinum_strain_NCTC_8550-tax1491-GCF_000827955.1_ASM82795v1_genomic-dustmasked.fna
Clostridium_botulinum_strain_RF5-tax1491-GCF_003017225.1_ASM301722v1_genomic-dustmasked.fna
Clostridium_perfringens_ATCC_13124-tax195103-GCF_000013285.1_ASM1328v1_genomic-dustmasked.fna
Clostridium_perfringens_str_13-tax195102-GCF_000009685.1_ASM968v1_genomic-dustmasked.fna
Clostridium_perfringens_strain_CBA7123-tax1502-GCF_002355795.1_ASM235579v1_genomic-dustmasked.fna
Clostridium_perfringens_strain_EHE_NE18-tax1502-GCF_003203455.1_ASM320345v1_genomic-dustmasked.fna
Clostridium_perfringens_strain_FORC_003-tax1502-GCF_001304735.1_ASM130473v1_genomic-dustmasked.fna
Clostridium_perfringens_strain_FORC_025-tax1502-GCF_001854085.1_ASM185408v1_genomic-dustmasked.fna
Clostridium_perfringens_strain_JP55-tax1502-GCF_001579765.1_ASM157976v1_genomic-dustmasked.fna
Clostridium_perfringens_strain_JP838-tax1502-GCF_001579785.1_ASM157978v1_genomic-dustmasked.fna
Clostridium_perfringens_strain_JXJA17-tax1502-GCF_003350945.1_ASM335094v1_genomic-dustmasked.fna
Clostridium_perfringens_strain_LLY_N11-tax1502-GCF_002312985.1_ASM231298v1_genomic-dustmasked.fna
Clostridium_perfringens_strain_NCTC13170-tax1502-GCF_900475545.1_44310_G02_genomic-dustmasked.fna
Clostridium_perfringens_strain_NCTC2837-tax1502-GCF_900478015.1_48269_B01_genomic-dustmasked.fna
Escherichia_coli_042-tax216592-GCF_000027125.1_ASM2712v1_genomic-dustmasked.fna
Escherichia_coli_042-tax216592-GCF_008042015.2_ASM804201v2_genomic-dustmasked.fna
Escherichia_coli_1303-tax745156-GCF_000829985.1_ASM82998v1_genomic-dustmasked.fna
Escherichia_coli_536-tax362663-GCF_000013305.1_ASM1330v1_genomic-dustmasked.fna
Escherichia_coli_55989-tax585055-GCF_000026245.1_ASM2624v1_genomic-dustmasked.fna
Escherichia_coli_ABU_83972-tax655817-GCF_000148365.1_ASM14836v1_genomic-dustmasked.fna
Escherichia_coli_ACN001-tax1311757-GCF_001051135.1_ASM105113v1_genomic-dustmasked.fna
Escherichia_coli_APEC_IMT5155-tax1329907-GCF_000813165.1_ASM81316v1_genomic-dustmasked.fna
Escherichia_coli_APEC_O18-tax1401688-GCF_001021615.1_APECO18_genomic-dustmasked.fna
Escherichia_coli_APEC_O1-tax405955-GCF_000014845.1_ASM1484v1_genomic-dustmasked.fna
Escherichia_coli_APEC_O2_211-tax1954351-GCF_001021635.2_ASM102163v2_genomic-dustmasked.fna
Escherichia_coli_APEC_O78-tax1274814-GCF_000332755.1_ASM33275v1_genomic-dustmasked.fna
Escherichia_coli_ATCC_25922-tax1322345-GCF_000743255.1_ASM74325v1_genomic-dustmasked.fna
Escherichia_coli_ATCC_8739-tax481805-GCF_000019385.1_ASM1938v1_genomic-dustmasked.fna
Escherichia_coli_ATCC_8739-tax481805-GCF_003591595.1_ASM359159v1_genomic-dustmasked.fna
Escherichia_coli_B7A-tax340184-GCF_000725265.1_ASM72526v1_genomic-dustmasked.fna
Escherichia_coli_BL21_DE3-tax469008-GCF_000009565.1_ASM956v1_genomic-dustmasked.fna
Escherichia_coli_BL21_DE3-tax469008-GCF_000022665.1_ASM2266v1_genomic-dustmasked.fna
Escherichia_coli_BL21_Gold_DE3_pLysS_AG-tax866768-GCF_000023665.1_ASM2366v1_genomic-dustmasked.fna
Escherichia_coli_B_strain_C2566-tax37762-GCF_001559615.2_ASM155961v2_genomic-dustmasked.fna
Escherichia_coli_B_strain_C3029-tax37762-GCF_001559635.1_ASM155963v1_genomic-dustmasked.fna
Escherichia_coli_B_str_REL606-tax413997-GCF_000017985.1_ASM1798v1_genomic-dustmasked.fna
Escherichia_coli_BW25113_strain_AM187-tax679895-GCF_004355105.1_ASM435510v1_genomic-dustmasked.fna
Escherichia_coli_BW25113_strain_K_12_substr_BW25113-tax679895-GCF_000750555.1_ASM75055v1_genomic-dustmasked.fna
Escherichia_coli_BW2952_strain_K_12_substr_BW2952-tax595496-GCF_000022345.1_ASM2234v1_genomic-dustmasked.fna
Escherichia_coli_CFT073-tax199310-GCF_000007445.1_ASM744v1_genomic-dustmasked.fna
Escherichia_coli_C-tax498388-GCF_002079225.1_ASM207922v1_genomic-dustmasked.fna
Escherichia_coli_DH1-tax536056-GCF_000023365.1_ASM2336v1_genomic-dustmasked.fna
Escherichia_coli_DH1-tax536056-GCF_000270105.1_ASM27010v1_genomic-dustmasked.fna
Escherichia_coli_DSM_30083__JCM_1649__ATCC_11775-tax866789-GCF_003697165.2_ASM369716v2_genomic-dustmasked.fna
Escherichia_coli_E110019-tax340186-GCF_000167875.2_ASM16787v2_genomic-dustmasked.fna
Escherichia_coli_ECC_1470-tax758831-GCF_000831565.1_ASM83156v1_genomic-dustmasked.fna
Escherichia_coli_ER2796_strain_K_12_ER2796-tax1245474-GCF_000800215.1_ASM80021v1_genomic-dustmasked.fna
Escherichia_coli_ETEC_H10407-tax316401-GCF_000210475.1_ASM21047v1_genomic-dustmasked.fna
Escherichia_coli_HS-tax331112-GCF_000017765.1_ASM1776v1_genomic-dustmasked.fna
Escherichia_coli_IAI1-tax585034-GCF_000026265.1_ASM2626v1_genomic-dustmasked.fna
Escherichia_coli_IAI39-tax585057-GCF_000026345.1_ASM2634v1_genomic-dustmasked.fna
Escherichia_coli_IHE3034-tax714962-GCF_000025745.1_ASM2574v1_genomic-dustmasked.fna
Escherichia_coli_JJ1886-tax1355100-GCF_000493755.1_ASM49375v1_genomic-dustmasked.fna
Escherichia_coli_JJ1887-tax1355101-GCF_001593565.1_ASM159356v1_genomic-dustmasked.fna
Escherichia_coli_K_12_strain_K_12_C3026-tax83333-GCF_001559675.1_ASM155967v1_genomic-dustmasked.fna
Escherichia_coli_K_12_strain_K_12_DHB4-tax83333-GCF_001559655.1_ASM155965v1_genomic-dustmasked.fna
Escherichia_coli_K_12_strain_K_12_ER3413-tax83333-GCF_000800765.1_ASM80076v1_genomic-dustmasked.fna
Escherichia_coli_K_12_strain_K_12_MG1655-tax83333-GCF_000974405.1_ASM97440v1_genomic-dustmasked.fna
Escherichia_coli_K_12_strain_K_12_MG1655-tax83333-GCF_000974465.1_ASM97446v1_genomic-dustmasked.fna
Escherichia_coli_K_12_strain_K_12_MG1655-tax83333-GCF_000974505.1_ASM97450v1_genomic-dustmasked.fna
Escherichia_coli_K_12_strain_K_12_MG1655-tax83333-GCF_000974535.1_ASM97453v1_genomic-dustmasked.fna
Escherichia_coli_K_12_strain_K_12_MG1655-tax83333-GCF_000974575.1_ASM97457v1_genomic-dustmasked.fna
Escherichia_coli_K_12_strain_K_12_MG1655-tax83333-GCF_000974825.1_ASM97482v1_genomic-dustmasked.fna
Escherichia_coli_K_12_strain_K_12_MG1655-tax83333-GCF_000974865.1_ASM97486v1_genomic-dustmasked.fna
Escherichia_coli_K_12_strain_K_12_MG1655-tax83333-GCF_000974885.1_ASM97488v1_genomic-dustmasked.fna
Escherichia_coli_K_12_strain_K_12_substr_AG100-tax83333-GCF_000981485.1_EcoliK12AG100_genomic-dustmasked.fna
Escherichia_coli_K_12_strain_K_12_substr_GM4792-tax83333-GCF_001020945.2_ASM102094v2_genomic-dustmasked.fna
Escherichia_coli_K_12_strain_K_12_substr_GM4792-tax83333-GCF_001021005.2_ASM102100v2_genomic-dustmasked.fna
Escherichia_coli_K_12-tax83333-GCF_009832885.1_ASM983288v1_genomic-dustmasked.fna
Escherichia_coli_KLY-tax1435461-GCF_000725305.1_ASM72530v1_genomic-dustmasked.fna
Escherichia_coli_KO11FL-tax595495-GCF_000147855.2_ASM14785v3_genomic-dustmasked.fna
Escherichia_coli_KO11FL-tax595495-GCF_000258025.1_ASM25802v1_genomic-dustmasked.fna
Escherichia_coli_LF82-tax591946-GCF_000284495.1_ASM28449v1_genomic-dustmasked.fna
Escherichia_coli_LY180-tax1335916-GCF_000468515.1_ASM46851v1_genomic-dustmasked.fna
Escherichia_coli_M8-tax1392854-GCF_003586045.1_E.coli_isolate_genomic-dustmasked.fna
Escherichia_coli_NCCP15648-tax1200752-GCF_003433275.1_ASM343327v1_genomic-dustmasked.fna
Escherichia_coli_Nissle_1917-tax316435-GCF_000714595.1_ASM71459v1_genomic-dustmasked.fna
Escherichia_coli_Nissle_1917-tax316435-GCF_003546975.1_ASM354697v1_genomic-dustmasked.fna
Escherichia_coli_NU14-tax569579-GCF_002024865.1_ASM202486v1_genomic-dustmasked.fna
Escherichia_coli_O103_H2_str_12009-tax585395-GCF_000010745.1_ASM1074v1_genomic-dustmasked.fna
Escherichia_coli_O103_H2_strain_FWSEC0007-tax376725-GCF_005037795.1_ASM503779v2_genomic-dustmasked.fna
Escherichia_coli_O103_str_RM8385-tax1055540-GCF_003112165.1_ASM311216v1_genomic-dustmasked.fna
Escherichia_coli_O104_H21_str_CFSAN002236_strain_ATCC_BAA_178-tax1335303-GCF_000464955.2_ASM46495v2_genomic-dustmasked.fna
Escherichia_coli_O104_H4_str_2009EL_2050-tax1134782-GCF_000299255.1_ASM29925v1_genomic-dustmasked.fna
Escherichia_coli_O104_H4_str_2009EL_2071-tax1133853-GCF_000299475.1_ASM29947v1_genomic-dustmasked.fna
Escherichia_coli_O104_H4_str_2011C_3493-tax1133852-GCF_000299455.1_ASM29945v1_genomic-dustmasked.fna
Escherichia_coli_O104_H4_strain_FDAARGOS_348-tax1038927-GCF_002209105.2_ASM220910v2_genomic-dustmasked.fna
Escherichia_coli_O104_H4_strain_FDAARGOS_349-tax1038927-GCF_002983645.1_ASM298364v1_genomic-dustmasked.fna
Escherichia_coli_O104_H4_strain_FWSEC0009-tax1038927-GCF_005014075.1_ASM501407v1_genomic-dustmasked.fna
Escherichia_coli_O104_H4_str_C227_11-tax1048254-GCF_000986765.1_ASM98676v1_genomic-dustmasked.fna
Escherichia_coli_O111_H_str_11128-tax585396-GCF_000010765.1_ASM1076v1_genomic-dustmasked.fna
Escherichia_coli_O111_H_strain_110512-tax168927-GCF_007990655.1_ASM799065v1_genomic-dustmasked.fna
Escherichia_coli_O111_NM_strain_FWSEC0005-tax373045-GCF_005037805.1_ASM503780v2_genomic-dustmasked.fna
Escherichia_coli_O111_str_RM9322-tax1055542-GCF_003112245.1_ASM311224v1_genomic-dustmasked.fna
Escherichia_coli_O113_H21_strain_FWSEC0010-tax1078021-GCF_005014055.1_ASM501405v1_genomic-dustmasked.fna
Escherichia_coli_O114_H49_strain_90_9280-tax2048775-GCF_002741255.1_ASM274125v1_genomic-dustmasked.fna
Escherichia_coli_O121_H19_strain_16_9255-tax991915-GCF_002844165.1_ASM284416v1_genomic-dustmasked.fna
Escherichia_coli_O121_H19_strain_FWSEC0006-tax991915-GCF_005037715.1_ASM503771v2_genomic-dustmasked.fna
Escherichia_coli_O121_str_RM8352-tax1055543-GCF_003112145.1_ASM311214v1_genomic-dustmasked.fna
Escherichia_coli_O127_H6_str_E2348_69-tax574521-GCF_000026545.1_ASM2654v1_genomic-dustmasked.fna
Escherichia_coli_O127_H6-tax168807-GCF_900149875.1_EPEC1_genomic-dustmasked.fna
Escherichia_coli_O127_H6-tax168807-GCF_900149915.1_EPEC-E2348_69-V2_genomic-dustmasked.fna
Escherichia_coli_O128_H27_strain_90_9281-tax2048776-GCF_002741455.1_ASM274145v1_genomic-dustmasked.fna
Escherichia_coli_O139_H28_str_E24377A-tax331111-GCF_000017745.1_ASM1774v1_genomic-dustmasked.fna
Escherichia_coli_O145_H28_str_RM12581-tax1248823-GCF_000671295.1_ASM67129v1_genomic-dustmasked.fna
Escherichia_coli_O145_H28_str_RM12761-tax1248903-GCF_000662395.1_ASM66239v1_genomic-dustmasked.fna
Escherichia_coli_O145_H28_str_RM13514-tax1248902-GCF_000520035.1_ASM52003v1_genomic-dustmasked.fna
Escherichia_coli_O145_H28_str_RM13516-tax1248915-GCF_000520055.1_ASM52005v1_genomic-dustmasked.fna
Escherichia_coli_O145_NM_strain_FWSEC0002-tax991919-GCF_005037815.1_ASM503781v2_genomic-dustmasked.fna
Escherichia_coli_O145_str_RM9872-tax1055544-GCF_003586065.1_EcRM9872_genomic-dustmasked.fna
Escherichia_coli_O157_H16_strain_Santai-tax930406-GCF_000827105.1_ASM82710v1_genomic-dustmasked.fna
Escherichia_coli_O157_H7_strain_1130-tax83334-GCF_001753445.1_ASM175344v1_genomic-dustmasked.fna
Escherichia_coli_O157_H7_strain_2149-tax83334-GCF_001753465.1_ASM175346v1_genomic-dustmasked.fna
Escherichia_coli_O157_H7_strain_2159-tax83334-GCF_001753505.1_ASM175350v1_genomic-dustmasked.fna
Escherichia_coli_O157_H7_strain_3384-tax83334-GCF_001753545.1_ASM175354v1_genomic-dustmasked.fna
Escherichia_coli_O157_H7_strain_4276-tax83334-GCF_001753565.1_ASM175356v1_genomic-dustmasked.fna
Escherichia_coli_O157_H7_strain_8368-tax83334-GCF_001753485.1_ASM175348v1_genomic-dustmasked.fna
Escherichia_coli_O157_H7_strain_9234-tax83334-GCF_001753525.1_ASM175352v1_genomic-dustmasked.fna
Escherichia_coli_O157_H7_strain_ATCC_43888-tax83334-GCF_007922655.1_ASM792265v1_genomic-dustmasked.fna
Escherichia_coli_O157_H7_strain_ATCC_43890-tax83334-GCF_009650175.1_ASM965017v1_genomic-dustmasked.fna
Escherichia_coli_O157_H7_strain_C1_057-tax83334-GCF_004118915.1_ASM411891v1_genomic-dustmasked.fna
Escherichia_coli_O157_H7_strain_ECP17_1298-tax83334-GCF_005885915.1_ASM588591v1_genomic-dustmasked.fna
Escherichia_coli_O157_H7_strain_ECP17_46-tax83334-GCF_005885955.1_ASM588595v1_genomic-dustmasked.fna
Escherichia_coli_O157_H7_strain_FRIK2069-tax83334-GCF_001651925.2_ASM165192v2_genomic-dustmasked.fna
Escherichia_coli_O157_H7_strain_FRIK2455-tax83334-GCF_001651965.2_ASM165196v2_genomic-dustmasked.fna
Escherichia_coli_O157_H7_strain_FRIK2533-tax83334-GCF_001651945.2_ASM165194v2_genomic-dustmasked.fna
Escherichia_coli_O157_H7_strain_FRIK804-tax83334-GCF_009931235.1_ASM993123v1_genomic-dustmasked.fna
Escherichia_coli_O157_H7_strain_FRIK944-tax83334-GCF_001695515.1_ASM169551v1_genomic-dustmasked.fna
Escherichia_coli_O157_H7_strain_FWSEC0004-tax83334-GCF_005037735.1_ASM503773v2_genomic-dustmasked.fna
Escherichia_coli_O157_H7_strain_JEONG_1266-tax83334-GCF_001558995.2_ASM155899v2_genomic-dustmasked.fna
Escherichia_coli_O157_H7_strain_PV15_279-tax83334-GCF_003966795.1_ASM396679v1_genomic-dustmasked.fna
Escherichia_coli_O157_H7_strain_TR01-tax83334-GCF_003722195.1_ASM372219v1_genomic-dustmasked.fna
Escherichia_coli_O157_H7_strain_TT12B-tax83334-GCF_009627495.1_ASM962749v1_genomic-dustmasked.fna
Escherichia_coli_O157_H7_strain_WS4202-tax83334-GCF_001307215.1_ASM130721v1_genomic-dustmasked.fna
Escherichia_coli_O157_H7_str_EC4115-tax444450-GCF_000021125.1_ASM2112v1_genomic-dustmasked.fna
Escherichia_coli_O157_H7_str_EDL933-tax155864-GCF_000732965.1_ASM73296v1_genomic-dustmasked.fna
Escherichia_coli_O157_H7_str_Sakai_strain_Sakai_substr_RIMD_0509952-tax386585-GCF_000008865.2_ASM886v2_genomic-dustmasked.fna
Escherichia_coli_O157_H7_str_SS17-tax1328859-GCF_000730345.1_ASM73034v1_genomic-dustmasked.fna
Escherichia_coli_O157_H7_str_SS52-tax1330457-GCF_000803705.1_ASM80370v1_genomic-dustmasked.fna
Escherichia_coli_O157_H7_str_TW14359-tax544404-GCF_000022225.1_ASM2222v1_genomic-dustmasked.fna
Escherichia_coli_O157_strain_180_PT54-tax1045010-GCF_001650275.1_ASM165027v1_genomic-dustmasked.fna
Escherichia_coli_O157_strain_644_PT8-tax1045010-GCF_001650295.1_ASM165029v1_genomic-dustmasked.fna
Escherichia_coli_O157_strain_Al_Ain-tax1045010-GCF_008462425.1_ASM846242v1_genomic-dustmasked.fna
Escherichia_coli_O157_strain_AR_0427-tax1045010-GCF_008727195.1_ASM872719v1_genomic-dustmasked.fna
Escherichia_coli_O157_strain_AR_0428-tax1045010-GCF_008727175.1_ASM872717v1_genomic-dustmasked.fna
Escherichia_coli_O157_strain_AR_0429-tax1045010-GCF_008727155.1_ASM872715v1_genomic-dustmasked.fna
Escherichia_coli_O157_strain_AR_0430-tax1045010-GCF_008727135.1_ASM872713v1_genomic-dustmasked.fna
Escherichia_coli_O157_strain_FDAARGOS_293-tax1045010-GCF_002208865.2_ASM220886v2_genomic-dustmasked.fna
Escherichia_coli_O15_H11_strain_90_9272-tax2048777-GCF_002741215.1_ASM274121v1_genomic-dustmasked.fna
Escherichia_coli_O169_H41_strain_2014EL_1345_2-tax1446701-GCF_002741435.1_ASM274143v1_genomic-dustmasked.fna
Escherichia_coli_O169_H41_strain_F6326_C1-tax1446701-GCF_002741495.1_ASM274149v1_genomic-dustmasked.fna
Escherichia_coli_O16_H48_strain_CV601gfp-tax2605619-GCF_008124405.1_ASM812440v1_genomic-dustmasked.fna
Escherichia_coli_O16_H48_strain_PG20180050-tax2605619-GCF_008124385.1_ASM812438v1_genomic-dustmasked.fna
Escherichia_coli_O16_H48_strain_PG20180052-tax2605619-GCF_008124365.1_ASM812436v1_genomic-dustmasked.fna
Escherichia_coli_O16_H48_strain_PG20180053-tax2605619-GCF_008124345.1_ASM812434v1_genomic-dustmasked.fna
Escherichia_coli_O16_H48_strain_PG20180054-tax2605619-GCF_008124305.1_ASM812430v1_genomic-dustmasked.fna
Escherichia_coli_O16_H48_strain_PG20180058-tax2605619-GCF_008124325.1_ASM812432v1_genomic-dustmasked.fna
Escherichia_coli_O16_H48_strain_PG20180059-tax2605619-GCF_008124265.1_ASM812426v1_genomic-dustmasked.fna
Escherichia_coli_O16_H48_strain_PG20180060-tax2605619-GCF_008124285.1_ASM812428v1_genomic-dustmasked.fna
Escherichia_coli_O16_H48_strain_PG20180061-tax2605619-GCF_008124245.1_ASM812424v1_genomic-dustmasked.fna
Escherichia_coli_O16_H48_strain_PG20180062-tax2605619-GCF_008124225.1_ASM812422v1_genomic-dustmasked.fna
Escherichia_coli_O16_H48_strain_PG20180063-tax2605619-GCF_008124205.1_ASM812420v1_genomic-dustmasked.fna
Escherichia_coli_O16_H48_strain_PG20180170-tax2605619-GCF_008124145.1_ASM812414v1_genomic-dustmasked.fna
Escherichia_coli_O16_H48_strain_PG20180171-tax2605619-GCF_008124105.1_ASM812410v1_genomic-dustmasked.fna
Escherichia_coli_O16_H48_strain_PG20180172-tax2605619-GCF_008124125.1_ASM812412v1_genomic-dustmasked.fna
Escherichia_coli_O16_H48_strain_PG20180173-tax2605619-GCF_008124185.1_ASM812418v1_genomic-dustmasked.fna
Escherichia_coli_O16_H48_strain_PG20180175-tax2605619-GCF_008124165.1_ASM812416v1_genomic-dustmasked.fna
Escherichia_coli_O178_H19_strain_2012C_4431-tax2048778-GCF_002741595.1_ASM274159v1_genomic-dustmasked.fna
Escherichia_coli_O182_H21_strain_D181-tax2048779-GCF_002741275.1_ASM274127v1_genomic-dustmasked.fna
Escherichia_coli_O18_H1_strain_CFSAN067215-tax2126982-GCF_004771135.1_ASM477113v1_genomic-dustmasked.fna
Escherichia_coli_O1_H42_strain_CLSC36-tax2592065-GCF_006777045.1_ASM677704v1_genomic-dustmasked.fna
Escherichia_coli_O22_H8_strain_RM10809_3-tax2491679-GCF_009728565.1_ASM972856v1_genomic-dustmasked.fna
Escherichia_coli_O25b_H4_ST131_strain_EC958-tax941322-GCF_000285655.3_EC958.v1_genomic-dustmasked.fna
Escherichia_coli_O25b_H4-tax941280-GCF_001874485.1_ASM187448v1_genomic-dustmasked.fna
Escherichia_coli_O25_H16_strain_F5505_C1-tax2048780-GCF_002741315.1_ASM274131v1_genomic-dustmasked.fna
Escherichia_coli_O25_NM_strain_2014EL_1343_2-tax1446707-GCF_002741175.1_ASM274117v1_genomic-dustmasked.fna
Escherichia_coli_O26_H11_str_11368-tax573235-GCF_000091005.1_ASM9100v1_genomic-dustmasked.fna
Escherichia_coli_O26_H11_strain_FWSEC0001-tax244319-GCF_005037725.1_ASM503772v2_genomic-dustmasked.fna
Escherichia_coli_O26_str_RM10386-tax1055534-GCF_003112225.1_ASM311222v1_genomic-dustmasked.fna
Escherichia_coli_O26_str_RM8426-tax1055533-GCF_003112185.1_ASM311218v1_genomic-dustmasked.fna
Escherichia_coli_O27_H7_strain_B4103_1-tax2048781-GCF_002741475.1_ASM274147v1_genomic-dustmasked.fna
Escherichia_coli_O2_H6_strain_PG20180057-tax1502658-GCF_008124085.1_ASM812408v1_genomic-dustmasked.fna
Escherichia_coli_O43_str_RM10042-tax1055541-GCF_003112205.1_ASM311220v1_genomic-dustmasked.fna
Escherichia_coli_O45_H2_strain_FWSEC0003-tax1078032-GCF_005037845.1_ASM503784v2_genomic-dustmasked.fna
Escherichia_coli_O55_H7_str_CB9615-tax701177-GCF_000025165.1_ASM2516v1_genomic-dustmasked.fna
Escherichia_coli_O55_H7_str_RM12579-tax1048689-GCF_000245515.1_ASM24551v1_genomic-dustmasked.fna
Escherichia_coli_O6_H16_strain_2011EL_1370_2-tax1446746-GCF_002269325.1_ASM226932v1_genomic-dustmasked.fna
Escherichia_coli_O6_H16_strain_2014EL_1346_6-tax1446746-GCF_002741195.1_ASM274119v1_genomic-dustmasked.fna
Escherichia_coli_O6_H16_strain_F6699-tax1446746-GCF_002741515.1_ASM274151v1_genomic-dustmasked.fna
Escherichia_coli_O6_H16_strain_M9682_C1-tax1446746-GCF_002741575.1_ASM274157v1_genomic-dustmasked.fna
Escherichia_coli_O7_K1_str_CE10-tax1072459-GCF_000227625.1_ASM22762v1_genomic-dustmasked.fna
Escherichia_coli_O80_H26_strain_EC_107-tax2605620-GCF_008124005.1_ASM812400v1_genomic-dustmasked.fna
Escherichia_coli_O83_H1_str_NRG_857C-tax685038-GCF_000183345.1_ASM18334v1_genomic-dustmasked.fna
Escherichia_coli_O8_H8_strain_16F5M1D1-tax2027293-GCF_009618015.1_ASM961801v1_genomic-dustmasked.fna
Escherichia_coli_O91_H21_strain_FWSEC0008-tax577675-GCF_005037775.1_ASM503777v2_genomic-dustmasked.fna
Escherichia_coli_O91_str_RM7190-tax1055545-GCF_002716885.1_ASM271688v1_genomic-dustmasked.fna
Escherichia_coli_P12b-tax910348-GCF_000257275.1_ASM25727v1_genomic-dustmasked.fna
Escherichia_coli_PCN033-tax1001989-GCF_000219515.2_ASM21951v3_genomic-dustmasked.fna
Escherichia_coli_PCN061-tax1358422-GCF_001029125.1_ASM102912v1_genomic-dustmasked.fna
Escherichia_coli_RS218-tax439184-GCF_000800845.1_ASM80084v2_genomic-dustmasked.fna
Escherichia_coli_S88-tax585035-GCF_000026285.1_ASM2628v2_genomic-dustmasked.fna
Escherichia_coli_SE11-tax409438-GCF_000010385.1_ASM1038v1_genomic-dustmasked.fna
Escherichia_coli_SE15-tax431946-GCF_000010485.1_ASM1048v1_genomic-dustmasked.fna
Escherichia_coli_SMS_3_5-tax439855-GCF_000019645.1_ASM1964v1_genomic-dustmasked.fna
Escherichia_coli_strain_00_3076-tax562-GCF_003018355.1_ASM301835v1_genomic-dustmasked.fna
Escherichia_coli_strain_04_00955-tax562-GCF_004564035.1_ASM456403v1_genomic-dustmasked.fna
Escherichia_coli_strain_05_3629-tax562-GCF_003018855.1_ASM301885v1_genomic-dustmasked.fna
Escherichia_coli_strain_06_00048-tax562-GCF_001677475.1_ASM167747v1_genomic-dustmasked.fna
Escherichia_coli_strain_06_3462-tax562-GCF_004010635.1_ASM401063v1_genomic-dustmasked.fna
Escherichia_coli_strain_08_00022-tax562-GCF_001677515.1_ASM167751v1_genomic-dustmasked.fna
Escherichia_coli_strain_08_3914-tax562-GCF_004010715.1_ASM401071v1_genomic-dustmasked.fna
Escherichia_coli_strain_08_3918-tax562-GCF_004010615.1_ASM401061v1_genomic-dustmasked.fna
Escherichia_coli_strain_09_00049-tax562-GCF_001677495.1_ASM167749v1_genomic-dustmasked.fna
Escherichia_coli_strain_103605-tax562-GCF_003956325.1_ASM395632v1_genomic-dustmasked.fna
Escherichia_coli_strain_103-tax562-GCF_004564175.1_ASM456417v1_genomic-dustmasked.fna
Escherichia_coli_strain_104-tax562-GCF_003095635.1_ASM309563v1_genomic-dustmasked.fna
Escherichia_coli_strain_105-tax562-GCF_005222365.1_ASM522236v1_genomic-dustmasked.fna
Escherichia_coli_strain_10671-tax562-GCF_001890345.1_ASM189034v1_genomic-dustmasked.fna
Escherichia_coli_strain_106-tax562-GCF_005222345.1_ASM522234v1_genomic-dustmasked.fna
Escherichia_coli_strain_107-tax562-GCF_005222445.1_ASM522244v1_genomic-dustmasked.fna
Escherichia_coli_strain_108-tax562-GCF_005222325.1_ASM522232v1_genomic-dustmasked.fna
Escherichia_coli_strain_109-tax562-GCF_005222305.1_ASM522230v1_genomic-dustmasked.fna
Escherichia_coli_strain_10-tax562-GCF_010365425.1_ASM1036542v1_genomic-dustmasked.fna
Escherichia_coli_strain_1105-tax562-GCF_002310635.1_ASM231063v1_genomic-dustmasked.fna
Escherichia_coli_strain_110-tax562-GCF_005222425.1_ASM522242v1_genomic-dustmasked.fna
Escherichia_coli_strain_111-tax562-GCF_005222405.1_ASM522240v1_genomic-dustmasked.fna
Escherichia_coli_strain_112-tax562-GCF_005222285.1_ASM522228v1_genomic-dustmasked.fna
Escherichia_coli_strain_113-tax562-GCF_005222385.1_ASM522238v1_genomic-dustmasked.fna
Escherichia_coli_strain_114-tax562-GCF_005222265.1_ASM522226v1_genomic-dustmasked.fna
Escherichia_coli_strain_115-tax562-GCF_005221845.1_ASM522184v1_genomic-dustmasked.fna
Escherichia_coli_strain_116-tax562-GCF_005221865.1_ASM522186v1_genomic-dustmasked.fna
Escherichia_coli_strain_117-tax562-GCF_005221825.1_ASM522182v1_genomic-dustmasked.fna
Escherichia_coli_strain_118-tax562-GCF_005222065.1_ASM522206v1_genomic-dustmasked.fna
Escherichia_coli_strain_118UI-tax562-GCF_003627855.1_ASM362785v1_genomic-dustmasked.fna
Escherichia_coli_strain_1190-tax562-GCF_002310615.1_ASM231061v1_genomic-dustmasked.fna
Escherichia_coli_strain_119-tax562-GCF_005222045.1_ASM522204v1_genomic-dustmasked.fna
Escherichia_coli_strain_120899-tax562-GCF_003956485.1_ASM395648v1_genomic-dustmasked.fna
Escherichia_coli_strain_120-tax562-GCF_005221805.1_ASM522180v1_genomic-dustmasked.fna
Escherichia_coli_strain_121-tax562-GCF_005222025.1_ASM522202v1_genomic-dustmasked.fna
Escherichia_coli_strain_1223-tax562-GCF_002310715.1_ASM231071v1_genomic-dustmasked.fna
Escherichia_coli_strain_122-tax562-GCF_005222005.1_ASM522200v1_genomic-dustmasked.fna
Escherichia_coli_strain_123-tax562-GCF_005221785.1_ASM522178v1_genomic-dustmasked.fna
Escherichia_coli_strain_124-tax562-GCF_005221765.1_ASM522176v1_genomic-dustmasked.fna
Escherichia_coli_strain_124-tax562-GCF_010365465.1_ASM1036546v1_genomic-dustmasked.fna
Escherichia_coli_strain_127-tax562-GCF_002310675.1_ASM231067v1_genomic-dustmasked.fna
Escherichia_coli_strain_1283-tax562-GCF_002310735.1_ASM231073v1_genomic-dustmasked.fna
Escherichia_coli_strain_130-tax562-GCF_005221745.1_ASM522174v1_genomic-dustmasked.fna
Escherichia_coli_strain_131-tax562-GCF_005221985.1_ASM522198v1_genomic-dustmasked.fna
Escherichia_coli_strain_132-tax562-GCF_005221725.1_ASM522172v1_genomic-dustmasked.fna
Escherichia_coli_strain_133-tax562-GCF_005221705.1_ASM522170v1_genomic-dustmasked.fna
Escherichia_coli_strain_134-tax562-GCF_005221685.1_ASM522168v1_genomic-dustmasked.fna
Escherichia_coli_strain_135-tax562-GCF_005221665.1_ASM522166v1_genomic-dustmasked.fna
Escherichia_coli_strain_136-tax562-GCF_005221645.1_ASM522164v1_genomic-dustmasked.fna
Escherichia_coli_strain_137-tax562-GCF_005221625.1_ASM522162v1_genomic-dustmasked.fna
Escherichia_coli_strain_138-tax562-GCF_005221965.1_ASM522196v1_genomic-dustmasked.fna
Escherichia_coli_strain_139-tax562-GCF_005221945.1_ASM522194v1_genomic-dustmasked.fna
Escherichia_coli_strain_13C1065T-tax562-GCF_002951775.1_ASM295177v1_genomic-dustmasked.fna
Escherichia_coli_strain_13C1079T-tax562-GCF_002951795.1_ASM295179v1_genomic-dustmasked.fna
Escherichia_coli_strain_13E0725-tax562-GCF_002055605.1_ASM205560v1_genomic-dustmasked.fna
Escherichia_coli_strain_13E0767-tax562-GCF_002057355.1_ASM205735v1_genomic-dustmasked.fna
Escherichia_coli_strain_13E0780-tax562-GCF_002057245.1_ASM205724v1_genomic-dustmasked.fna
Escherichia_coli_strain_13KWH46-tax562-GCF_002951715.1_ASM295171v1_genomic-dustmasked.fna
Escherichia_coli_strain_13P460A-tax562-GCF_002968935.1_ASM296893v1_genomic-dustmasked.fna
Escherichia_coli_strain_13P477T-tax562-GCF_002951655.1_ASM295165v1_genomic-dustmasked.fna
Escherichia_coli_strain_13P484A-tax562-GCF_002951735.1_ASM295173v1_genomic-dustmasked.fna
Escherichia_coli_strain_13TMH22-tax562-GCF_002951755.1_ASM295175v1_genomic-dustmasked.fna
Escherichia_coli_strain_140-tax562-GCF_005221925.1_ASM522192v1_genomic-dustmasked.fna
Escherichia_coli_strain_141-tax562-GCF_005221605.1_ASM522160v1_genomic-dustmasked.fna
Escherichia_coli_strain_1428-tax562-GCF_002310695.1_ASM231069v1_genomic-dustmasked.fna
Escherichia_coli_strain_142-tax562-GCF_005221905.1_ASM522190v1_genomic-dustmasked.fna
Escherichia_coli_strain_142-tax562-GCF_010365385.1_ASM1036538v1_genomic-dustmasked.fna
Escherichia_coli_strain_143-tax562-GCF_005221885.1_ASM522188v1_genomic-dustmasked.fna
Escherichia_coli_strain_144-tax562-GCF_002310595.1_ASM231059v1_genomic-dustmasked.fna
Escherichia_coli_strain_144-tax562-GCF_005221585.1_ASM522158v1_genomic-dustmasked.fna
Escherichia_coli_strain_147-tax562-GCF_005221525.1_ASM522152v1_genomic-dustmasked.fna
Escherichia_coli_strain_148-tax562-GCF_005221545.1_ASM522154v1_genomic-dustmasked.fna
Escherichia_coli_strain_149-tax562-GCF_005221565.1_ASM522156v1_genomic-dustmasked.fna
Escherichia_coli_strain_14EC001-tax562-GCF_002855325.1_ASM285532v1_genomic-dustmasked.fna
Escherichia_coli_strain_14EC007-tax562-GCF_002855415.1_ASM285541v1_genomic-dustmasked.fna
Escherichia_coli_strain_14EC017-tax562-GCF_002853655.1_ASM285365v1_genomic-dustmasked.fna
Escherichia_coli_strain_14EC020-tax562-GCF_002853715.1_ASM285371v1_genomic-dustmasked.fna
Escherichia_coli_strain_14EC029-tax562-GCF_002853805.1_ASM285380v1_genomic-dustmasked.fna
Escherichia_coli_strain_14EC033-tax562-GCF_002854065.1_ASM285406v1_genomic-dustmasked.fna
Escherichia_coli_strain_14EC047-tax562-GCF_002853965.1_ASM285396v1_genomic-dustmasked.fna
Escherichia_coli_strain_1500-tax562-GCF_008642415.1_ASM864241v1_genomic-dustmasked.fna
Escherichia_coli_strain_150-tax562-GCF_005221505.1_ASM522150v1_genomic-dustmasked.fna
Escherichia_coli_strain_155-tax562-GCF_001890205.1_ASM189020v1_genomic-dustmasked.fna
Escherichia_coli_strain_15_TR_026_OXA-tax562-GCF_008807655.1_ASM880765v1_genomic-dustmasked.fna
Escherichia_coli_strain_163-tax562-GCF_010365525.1_ASM1036552v1_genomic-dustmasked.fna
Escherichia_coli_strain_164-tax562-GCF_010365505.1_ASM1036550v1_genomic-dustmasked.fna
Escherichia_coli_strain_165-tax562-GCF_003031735.1_ASM303173v1_genomic-dustmasked.fna
Escherichia_coli_strain_190693-tax562-GCF_011022275.1_ASM1102227v1_genomic-dustmasked.fna
Escherichia_coli_strain_190-tax562-GCF_003031815.1_ASM303181v1_genomic-dustmasked.fna
Escherichia_coli_strain_1916D18-tax562-GCF_009671045.1_ASM967104v1_genomic-dustmasked.fna
Escherichia_coli_strain_1916D6-tax562-GCF_009671085.1_ASM967108v1_genomic-dustmasked.fna
Escherichia_coli_strain_1919D3-tax562-GCF_009671105.1_ASM967110v1_genomic-dustmasked.fna
Escherichia_coli_strain_1919D62-tax562-GCF_009671125.1_ASM967112v1_genomic-dustmasked.fna
Escherichia_coli_strain_1943-tax562-GCF_002310555.1_ASM231055v1_genomic-dustmasked.fna
Escherichia_coli_strain_1A-tax562-GCF_002953895.1_ASM295389v1_genomic-dustmasked.fna
Escherichia_coli_strain_1FA-tax562-GCF_002953095.1_ASM295309v1_genomic-dustmasked.fna
Escherichia_coli_strain_2009C_3133-tax562-GCF_001420955.1_ASM142095v1_genomic-dustmasked.fna
Escherichia_coli_strain_2009C_3378-tax562-GCF_004010595.1_ASM401059v1_genomic-dustmasked.fna
Escherichia_coli_strain_2009C_3554-tax562-GCF_004010575.1_ASM401057v1_genomic-dustmasked.fna
Escherichia_coli_strain_2009C_4687-tax562-GCF_004010655.1_ASM401065v1_genomic-dustmasked.fna
Escherichia_coli_strain_2010C_3142-tax562-GCF_004010695.1_ASM401069v1_genomic-dustmasked.fna
Escherichia_coli_strain_2010C_3347-tax562-GCF_004010675.1_ASM401067v1_genomic-dustmasked.fna
Escherichia_coli_strain_2011C_3911-tax562-GCF_001644725.1_ASM164472v1_genomic-dustmasked.fna
Escherichia_coli_strain_2011C_4251-tax562-GCF_003018915.1_ASM301891v1_genomic-dustmasked.fna
Escherichia_coli_strain_2011C_4315-tax562-GCF_001645235.2_ASM164523v2_genomic-dustmasked.fna
Escherichia_coli_strain_2012C_4221-tax562-GCF_003018235.1_ASM301823v1_genomic-dustmasked.fna
Escherichia_coli_strain_2012C_4227-tax562-GCF_001420935.1_ASM142093v1_genomic-dustmasked.fna
Escherichia_coli_strain_2012C_4502-tax562-GCF_003018255.1_ASM301825v1_genomic-dustmasked.fna
Escherichia_coli_strain_2012C_4606-tax562-GCF_003018795.1_ASM301879v1_genomic-dustmasked.fna
Escherichia_coli_strain_2012EL_2448-tax562-GCF_003018615.1_ASM301861v1_genomic-dustmasked.fna
Escherichia_coli_strain_2013C_3033-tax562-GCF_003017765.1_ASM301776v1_genomic-dustmasked.fna
Escherichia_coli_strain_2013C_3181-tax562-GCF_003018655.1_ASM301865v1_genomic-dustmasked.fna
Escherichia_coli_strain_2013C_3250-tax562-GCF_003018875.1_ASM301887v1_genomic-dustmasked.fna
Escherichia_coli_strain_2013C_3252-tax562-GCF_003018055.1_ASM301805v1_genomic-dustmasked.fna
Escherichia_coli_strain_2013C_3264-tax562-GCF_003019155.1_ASM301915v1_genomic-dustmasked.fna
Escherichia_coli_strain_2013C_3277-tax562-GCF_003018715.1_ASM301871v1_genomic-dustmasked.fna
Escherichia_coli_strain_2013C_3342-tax562-GCF_003019215.1_ASM301921v1_genomic-dustmasked.fna
Escherichia_coli_strain_2013C_3492-tax562-GCF_003018075.1_ASM301807v1_genomic-dustmasked.fna
Escherichia_coli_strain_2013C_3513-tax562-GCF_003018315.1_ASM301831v1_genomic-dustmasked.fna
Escherichia_coli_strain_2013C_4081-tax562-GCF_003018535.1_ASM301853v1_genomic-dustmasked.fna
Escherichia_coli_strain_2013C_4187-tax562-GCF_003019175.1_ASM301917v1_genomic-dustmasked.fna
Escherichia_coli_strain_2013C_4225-tax562-GCF_003018555.1_ASM301855v1_genomic-dustmasked.fna
Escherichia_coli_strain_2013C_4361-tax562-GCF_003017975.1_ASM301797v1_genomic-dustmasked.fna
Escherichia_coli_strain_2013C_4465-tax562-GCF_001644745.1_ASM164474v1_genomic-dustmasked.fna
Escherichia_coli_strain_2013C_4538-tax562-GCF_003018575.1_ASM301857v1_genomic-dustmasked.fna
Escherichia_coli_strain_2013C_4830-tax562-GCF_003017805.1_ASM301780v1_genomic-dustmasked.fna
Escherichia_coli_strain_2013C_4974-tax562-GCF_003018375.1_ASM301837v1_genomic-dustmasked.fna
Escherichia_coli_strain_2013C_4991-tax562-GCF_003018815.1_ASM301881v1_genomic-dustmasked.fna
Escherichia_coli_strain_2014C_3011-tax562-GCF_003018395.1_ASM301839v1_genomic-dustmasked.fna
Escherichia_coli_strain_2014C_3050-tax562-GCF_003018135.1_ASM301813v1_genomic-dustmasked.fna
Escherichia_coli_strain_2014C_3051-tax562-GCF_003017915.1_ASM301791v1_genomic-dustmasked.fna
Escherichia_coli_strain_2014C_3057-tax562-GCF_003018895.1_ASM301889v1_genomic-dustmasked.fna
Escherichia_coli_strain_2014C_3061-tax562-GCF_003018155.1_ASM301815v1_genomic-dustmasked.fna
Escherichia_coli_strain_2014C_3075-tax562-GCF_003019035.1_ASM301903v1_genomic-dustmasked.fna
Escherichia_coli_strain_2014C_3097-tax562-GCF_003018275.1_ASM301827v1_genomic-dustmasked.fna
Escherichia_coli_strain_2014C_3307-tax562-GCF_003017995.1_ASM301799v1_genomic-dustmasked.fna
Escherichia_coli_strain_2014C_3338-tax562-GCF_003018095.1_ASM301809v1_genomic-dustmasked.fna
Escherichia_coli_strain_2014C_3599-tax562-GCF_003018935.1_ASM301893v1_genomic-dustmasked.fna
Escherichia_coli_strain_2014C_3655-tax562-GCF_003018775.1_ASM301877v1_genomic-dustmasked.fna
Escherichia_coli_strain_2014C_3946-tax562-GCF_003017955.1_ASM301795v1_genomic-dustmasked.fna
Escherichia_coli_strain_2014C_4135-tax562-GCF_003017615.1_ASM301761v1_genomic-dustmasked.fna
Escherichia_coli_strain_2014C_4423-tax562-GCF_003019055.1_ASM301905v1_genomic-dustmasked.fna
Escherichia_coli_strain_2014C_4587-tax562-GCF_003018755.1_ASM301875v1_genomic-dustmasked.fna
Escherichia_coli_strain_2015C_3101-tax562-GCF_003017455.1_ASM301745v1_genomic-dustmasked.fna
Escherichia_coli_strain_2015C_3107-tax562-GCF_003018695.1_ASM301869v1_genomic-dustmasked.fna
Escherichia_coli_strain_2015C_3108-tax562-GCF_003017555.1_ASM301755v1_genomic-dustmasked.fna
Escherichia_coli_strain_2015C_3121-tax562-GCF_003017935.1_ASM301793v1_genomic-dustmasked.fna
Escherichia_coli_strain_2015C_3125-tax562-GCF_003019235.1_ASM301923v1_genomic-dustmasked.fna
Escherichia_coli_strain_2015C_3163-tax562-GCF_003017375.1_ASM301737v1_genomic-dustmasked.fna
Escherichia_coli_strain_2015C_3905-tax562-GCF_003018215.1_ASM301821v1_genomic-dustmasked.fna
Escherichia_coli_strain_2015C_4136CT1-tax562-GCF_003018475.1_ASM301847v1_genomic-dustmasked.fna
Escherichia_coli_strain_2015C_4498-tax562-GCF_003018495.1_ASM301849v1_genomic-dustmasked.fna
Escherichia_coli_strain_2015C_4944-tax562-GCF_003018035.1_ASM301803v1_genomic-dustmasked.fna
Escherichia_coli_strain_201609-tax562-GCF_010092965.1_ASM1009296v1_genomic-dustmasked.fna
Escherichia_coli_strain_2016C_3878-tax562-GCF_003204955.1_ASM320495v1_genomic-dustmasked.fna
Escherichia_coli_strain_2017C_4109-tax562-GCF_003308955.1_ASM330895v1_genomic-dustmasked.fna
Escherichia_coli_strain_2017C_4173W12-tax562-GCF_003308975.1_ASM330897v1_genomic-dustmasked.fna
Escherichia_coli_strain_203740-tax562-GCF_003956225.1_ASM395622v1_genomic-dustmasked.fna
Escherichia_coli_strain_204446-tax562-GCF_003956205.1_ASM395620v1_genomic-dustmasked.fna
Escherichia_coli_strain_20Ec_P_124-tax562-GCF_002357915.1_ASM235791v1_genomic-dustmasked.fna
Escherichia_coli_strain_2_0-tax562-GCF_002952955.1_ASM295295v1_genomic-dustmasked.fna
Escherichia_coli_strain_2_0-tax562-GCF_003856635.1_ASM385663v1_genomic-dustmasked.fna
Escherichia_coli_strain_210205630-tax562-GCF_001679985.1_ASM167998v1_genomic-dustmasked.fna
Escherichia_coli_strain_210205630-tax562-GCF_001735705.1_ASM173570v1_genomic-dustmasked.fna
Escherichia_coli_strain_214_4-tax562-GCF_003956245.1_ASM395624v1_genomic-dustmasked.fna
Escherichia_coli_strain_219-tax562-GCF_003031775.1_ASM303177v1_genomic-dustmasked.fna
Escherichia_coli_strain_21B8-tax562-GCF_009432415.1_ASM943241v1_genomic-dustmasked.fna
Escherichia_coli_strain_222-tax562-GCF_003031795.1_ASM303179v1_genomic-dustmasked.fna
Escherichia_coli_strain_2452-tax562-GCF_003432305.1_ASM343230v1_genomic-dustmasked.fna
Escherichia_coli_strain_26561-tax562-GCF_003033905.1_ASM303390v1_genomic-dustmasked.fna
Escherichia_coli_strain_266917_2-tax562-GCF_002946715.1_ASM294671v1_genomic-dustmasked.fna
Escherichia_coli_strain_272-tax562-GCF_001890225.1_ASM189022v1_genomic-dustmasked.fna
Escherichia_coli_strain_28Eco12-tax562-GCF_004759025.1_ASM475902v1_genomic-dustmasked.fna
Escherichia_coli_strain_28RC1-tax562-GCF_001612475.1_ASM161247v1_genomic-dustmasked.fna
Escherichia_coli_strain_2A-tax562-GCF_002953875.1_ASM295387v1_genomic-dustmasked.fna
Escherichia_coli_strain_2EC1-tax562-GCF_009905115.1_ASM990511v1_genomic-dustmasked.fna
Escherichia_coli_strain_2F_0-tax562-GCF_002953855.1_ASM295385v1_genomic-dustmasked.fna
Escherichia_coli_strain_2FA-tax562-GCF_002953075.1_ASM295307v1_genomic-dustmasked.fna
Escherichia_coli_strain_2_HS_C-tax562-GCF_004526255.1_ASM452625v1_genomic-dustmasked.fna
Escherichia_coli_strain_300709-tax562-GCF_003956305.1_ASM395630v1_genomic-dustmasked.fna
Escherichia_coli_strain_317-tax562-GCF_002310575.1_ASM231057v1_genomic-dustmasked.fna
Escherichia_coli_strain_319-tax562-GCF_001890325.1_ASM189032v1_genomic-dustmasked.fna
Escherichia_coli_strain_32_4-tax562-GCF_010365345.1_ASM1036534v1_genomic-dustmasked.fna
Escherichia_coli_strain_3385-tax562-GCF_006088875.1_ASM608887v1_genomic-dustmasked.fna
Escherichia_coli_strain_350-tax562-GCF_001890265.1_ASM189026v1_genomic-dustmasked.fna
Escherichia_coli_strain_377323_2f-tax562-GCF_004804185.1_ASM480418v1_genomic-dustmasked.fna
Escherichia_coli_strain_382634_2f-tax562-GCF_004804205.1_ASM480420v1_genomic-dustmasked.fna
Escherichia_coli_strain_38-tax562-GCF_010365545.1_ASM1036554v1_genomic-dustmasked.fna
Escherichia_coli_strain_3A-tax562-GCF_002952935.1_ASM295293v1_genomic-dustmasked.fna
Escherichia_coli_strain_3FA-tax562-GCF_002952915.1_ASM295291v1_genomic-dustmasked.fna
Escherichia_coli_strain_3R-tax562-GCF_011067085.1_ASM1106708v1_genomic-dustmasked.fna
Escherichia_coli_strain_4_0-tax562-GCF_003856615.1_ASM385661v1_genomic-dustmasked.fna
Escherichia_coli_strain_4_1_1-tax562-GCF_003856695.1_ASM385669v1_genomic-dustmasked.fna
Escherichia_coli_strain_4_2_1-tax562-GCF_003856575.1_ASM385657v1_genomic-dustmasked.fna
Escherichia_coli_strain_4_4-tax562-GCF_003856655.1_ASM385665v1_genomic-dustmasked.fna
Escherichia_coli_strain_472-tax562-GCF_001890245.1_ASM189024v1_genomic-dustmasked.fna
Escherichia_coli_strain_4A-tax562-GCF_002953835.1_ASM295383v1_genomic-dustmasked.fna
Escherichia_coli_strain_4FA-tax562-GCF_002953815.1_ASM295381v1_genomic-dustmasked.fna
Escherichia_coli_strain_503025-tax562-GCF_003956465.1_ASM395646v1_genomic-dustmasked.fna
Escherichia_coli_strain_503440-tax562-GCF_003956445.1_ASM395644v1_genomic-dustmasked.fna
Escherichia_coli_strain_503829-tax562-GCF_003956285.1_ASM395628v1_genomic-dustmasked.fna
Escherichia_coli_strain_504211-tax562-GCF_003956425.1_ASM395642v1_genomic-dustmasked.fna
Escherichia_coli_strain_504237-tax562-GCF_003956185.1_ASM395618v1_genomic-dustmasked.fna
Escherichia_coli_strain_504239-tax562-GCF_003956405.1_ASM395640v1_genomic-dustmasked.fna
Escherichia_coli_strain_504838-tax562-GCF_003956165.1_ASM395616v1_genomic-dustmasked.fna
Escherichia_coli_strain_50579417-tax562-GCF_003813145.1_ASM381314v1_genomic-dustmasked.fna
Escherichia_coli_strain_510016-tax562-GCF_003956265.1_ASM395626v1_genomic-dustmasked.fna
Escherichia_coli_strain_51008369SK1-tax562-GCF_003254065.1_ASM325406v1_genomic-dustmasked.fna
Escherichia_coli_strain_52148-tax562-GCF_011769865.1_ASM1176986v1_genomic-dustmasked.fna
Escherichia_coli_strain_53-tax562-GCF_010365485.1_ASM1036548v1_genomic-dustmasked.fna
Escherichia_coli_strain_5A-tax562-GCF_002953055.1_ASM295305v1_genomic-dustmasked.fna
Escherichia_coli_strain_5CRE51-tax562-GCF_002142695.1_ASM214269v1_genomic-dustmasked.fna
Escherichia_coli_strain_5FA-tax562-GCF_002953795.1_ASM295379v1_genomic-dustmasked.fna
Escherichia_coli_strain_600468-tax562-GCF_003956385.1_ASM395638v1_genomic-dustmasked.fna
Escherichia_coli_strain_602354-tax562-GCF_003956365.1_ASM395636v1_genomic-dustmasked.fna
Escherichia_coli_strain_61-tax562-GCF_010365405.1_ASM1036540v1_genomic-dustmasked.fna
Escherichia_coli_strain_631-tax562-GCF_008642395.1_ASM864239v1_genomic-dustmasked.fna
Escherichia_coli_strain_6409-tax562-GCF_000814145.2_ASM81414v2_genomic-dustmasked.fna
Escherichia_coli_strain_64-tax562-GCF_010365365.1_ASM1036536v1_genomic-dustmasked.fna
Escherichia_coli_strain_675SK2-tax562-GCF_003030365.1_ASM303036v1_genomic-dustmasked.fna
Escherichia_coli_strain_6A-tax562-GCF_002952895.1_ASM295289v1_genomic-dustmasked.fna
Escherichia_coli_strain_6FA-tax562-GCF_002952875.1_ASM295287v1_genomic-dustmasked.fna
Escherichia_coli_strain_720632-tax562-GCF_003956345.1_ASM395634v1_genomic-dustmasked.fna
Escherichia_coli_strain_7_2-tax562-GCF_003856675.1_ASM385667v1_genomic-dustmasked.fna
Escherichia_coli_strain_746-tax562-GCF_002310655.1_ASM231065v1_genomic-dustmasked.fna
Escherichia_coli_strain_7784-tax562-GCF_001890305.1_ASM189030v1_genomic-dustmasked.fna
Escherichia_coli_strain_789-tax562-GCF_000819645.1_ASM81964v1_genomic-dustmasked.fna
Escherichia_coli_strain_7A-tax562-GCF_002953775.1_ASM295377v1_genomic-dustmasked.fna
Escherichia_coli_strain_7FA-tax562-GCF_002952855.1_ASM295285v1_genomic-dustmasked.fna
Escherichia_coli_strain_81009-tax562-GCF_002157245.1_ASM215724v1_genomic-dustmasked.fna
Escherichia_coli_strain_8_3_DC15-tax562-GCF_012221365.1_ASM1222136v1_genomic-dustmasked.fna
Escherichia_coli_strain_8_3_Ti3-tax562-GCF_012221565.1_ASM1222156v1_genomic-dustmasked.fna
Escherichia_coli_strain_86_3153-tax562-GCF_003018635.1_ASM301863v1_genomic-dustmasked.fna
Escherichia_coli_strain_88_3001-tax562-GCF_003019015.1_ASM301901v1_genomic-dustmasked.fna
Escherichia_coli_strain_88_3493-tax562-GCF_003018115.1_ASM301811v1_genomic-dustmasked.fna
Escherichia_coli_strain_89_3156-tax562-GCF_003018195.1_ASM301819v1_genomic-dustmasked.fna
Escherichia_coli_strain_8A-tax562-GCF_002953035.1_ASM295303v1_genomic-dustmasked.fna
Escherichia_coli_strain_8FA-tax562-GCF_002953755.1_ASM295375v1_genomic-dustmasked.fna
Escherichia_coli_strain_9000-tax562-GCF_001890285.1_ASM189028v1_genomic-dustmasked.fna
Escherichia_coli_strain_90_3040-tax562-GCF_003019075.1_ASM301907v1_genomic-dustmasked.fna
Escherichia_coli_strain_94_3024-tax562-GCF_000801185.2_ASM80118v2_genomic-dustmasked.fna
Escherichia_coli_strain_94EC-tax562-GCF_009905135.1_ASM990513v1_genomic-dustmasked.fna
Escherichia_coli_strain_95_3192-tax562-GCF_003018995.1_ASM301899v1_genomic-dustmasked.fna
Escherichia_coli_strain_95_3322-tax562-GCF_003019095.1_ASM301909v1_genomic-dustmasked.fna
Escherichia_coli_strain_95JB1-tax562-GCF_002156825.1_ASM215682v1_genomic-dustmasked.fna
Escherichia_coli_strain_95NR1-tax562-GCF_002156845.1_ASM215684v1_genomic-dustmasked.fna
Escherichia_coli_strain_97_3250-tax562-GCF_003018455.1_ASM301845v1_genomic-dustmasked.fna
Escherichia_coli_strain_99_3165-tax562-GCF_003290205.1_ASM329020v1_genomic-dustmasked.fna
Escherichia_coli_strain_9A-tax562-GCF_002952995.1_ASM295299v1_genomic-dustmasked.fna
Escherichia_coli_strain_9FA-tax562-GCF_002953015.1_ASM295301v1_genomic-dustmasked.fna
Escherichia_coli_strain_9-tax562-GCF_010365325.1_ASM1036532v1_genomic-dustmasked.fna
Escherichia_coli_strain_A1_136-tax562-GCF_005886035.1_ASM588603v1_genomic-dustmasked.fna
Escherichia_coli_strain_A1_181-tax562-GCF_006352265.1_ASM635226v1_genomic-dustmasked.fna
Escherichia_coli_strain_ABWA45-tax562-GCF_002211725.1_ASM221172v1_genomic-dustmasked.fna
Escherichia_coli_strain_ACN002-tax562-GCF_001515725.1_ASM151572v1_genomic-dustmasked.fna
Escherichia_coli_strain_AMA1167-tax562-GCF_002803905.1_ASM280390v1_genomic-dustmasked.fna
Escherichia_coli_strain_AMSCJX02-tax562-GCF_003336405.1_ASM333640v1_genomic-dustmasked.fna
Escherichia_coli_strain_AMSHJX01-tax562-GCF_003325975.1_ASM332597v1_genomic-dustmasked.fna
Escherichia_coli_strain_AQ15-tax562-GCF_009664205.1_ASM966420v1_genomic-dustmasked.fna
Escherichia_coli_strain_AR_0006-tax562-GCF_002787215.1_ASM278721v1_genomic-dustmasked.fna
Escherichia_coli_strain_AR_0011-tax562-GCF_002788295.1_ASM278829v1_genomic-dustmasked.fna
Escherichia_coli_strain_AR_0013-tax562-GCF_003571685.1_ASM357168v1_genomic-dustmasked.fna
Escherichia_coli_strain_AR_0014-tax562-GCF_002787315.1_ASM278731v1_genomic-dustmasked.fna
Escherichia_coli_strain_AR_0015-tax562-GCF_002788115.1_ASM278811v1_genomic-dustmasked.fna
Escherichia_coli_strain_AR_0017-tax562-GCF_002796585.1_ASM279658v1_genomic-dustmasked.fna
Escherichia_coli_strain_AR_0019-tax562-GCF_002796445.1_ASM279644v1_genomic-dustmasked.fna
Escherichia_coli_strain_AR_0055-tax562-GCF_002202175.1_ASM220217v1_genomic-dustmasked.fna
Escherichia_coli_strain_AR_0058-tax562-GCF_002180195.1_ASM218019v1_genomic-dustmasked.fna
Escherichia_coli_strain_AR_0061-tax562-GCF_002056065.1_ASM205606v1_genomic-dustmasked.fna
Escherichia_coli_strain_AR_0067-tax562-GCF_003571785.1_ASM357178v1_genomic-dustmasked.fna
Escherichia_coli_strain_AR_0069-tax562-GCF_002056145.1_ASM205614v1_genomic-dustmasked.fna
Escherichia_coli_strain_AR_0077-tax562-GCF_002948655.1_ASM294865v1_genomic-dustmasked.fna
Escherichia_coli_strain_AR_0081-tax562-GCF_002996945.1_ASM299694v1_genomic-dustmasked.fna
Escherichia_coli_strain_AR_0085-tax562-GCF_003204155.1_ASM320415v1_genomic-dustmasked.fna
Escherichia_coli_strain_AR_0086-tax562-GCF_003571665.1_ASM357166v1_genomic-dustmasked.fna
Escherichia_coli_strain_AR_0089-tax562-GCF_003571825.1_ASM357182v1_genomic-dustmasked.fna
Escherichia_coli_strain_AR_0104-tax562-GCF_002056635.1_ASM205663v1_genomic-dustmasked.fna
Escherichia_coli_strain_AR_0114-tax562-GCF_002192275.1_ASM219227v1_genomic-dustmasked.fna
Escherichia_coli_strain_AR_0118-tax562-GCF_002055635.1_ASM205563v1_genomic-dustmasked.fna
Escherichia_coli_strain_AR_0119-tax562-GCF_002180095.1_ASM218009v1_genomic-dustmasked.fna
Escherichia_coli_strain_AR_0128-tax562-GCF_002180275.1_ASM218027v1_genomic-dustmasked.fna
Escherichia_coli_strain_AR_0137-tax562-GCF_002201835.1_ASM220183v1_genomic-dustmasked.fna
Escherichia_coli_strain_AR_0149-tax562-GCF_002180055.1_ASM218005v1_genomic-dustmasked.fna
Escherichia_coli_strain_AR_0150-tax562-GCF_002192295.1_ASM219229v1_genomic-dustmasked.fna
Escherichia_coli_strain_AR_0151-tax562-GCF_002180215.1_ASM218021v1_genomic-dustmasked.fna
Escherichia_coli_strain_AR_0162-tax562-GCF_002180135.1_ASM218013v1_genomic-dustmasked.fna
Escherichia_coli_strain_AR_0369-tax562-GCF_002968715.1_ASM296871v1_genomic-dustmasked.fna
Escherichia_coli_strain_AR_0372-tax562-GCF_002968735.1_ASM296873v1_genomic-dustmasked.fna
Escherichia_coli_strain_AR_0374-tax562-GCF_002999075.1_ASM299907v1_genomic-dustmasked.fna
Escherichia_coli_strain_AR202_2-tax562-GCF_008632555.1_ASM863255v1_genomic-dustmasked.fna
Escherichia_coli_strain_AR216_2b-tax562-GCF_008632575.1_ASM863257v1_genomic-dustmasked.fna
Escherichia_coli_strain_AR24_2b-tax562-GCF_005484365.1_ASM548436v1_genomic-dustmasked.fna
Escherichia_coli_strain_AR434-tax562-GCF_003073955.1_ASM307395v1_genomic-dustmasked.fna
Escherichia_coli_strain_AR435-tax562-GCF_003073835.1_ASM307383v1_genomic-dustmasked.fna
Escherichia_coli_strain_AR436-tax562-GCF_003073875.1_ASM307387v1_genomic-dustmasked.fna
Escherichia_coli_strain_AR437-tax562-GCF_003073815.1_ASM307381v1_genomic-dustmasked.fna
Escherichia_coli_strain_AR_451-tax562-GCF_003288455.1_ASM328845v1_genomic-dustmasked.fna
Escherichia_coli_strain_AR_452-tax562-GCF_003288415.1_ASM328841v1_genomic-dustmasked.fna
Escherichia_coli_strain_AR_Bank_0349-tax562-GCF_008152105.1_ASM815210v1_genomic-dustmasked.fna
Escherichia_coli_strain_AS19_RrmA-tax562-GCF_002993265.1_ASM299326v1_genomic-dustmasked.fna
Escherichia_coli_strain_ATCC_43886-tax562-GCF_002741295.1_ASM274129v1_genomic-dustmasked.fna
Escherichia_coli_strain_ATCC_43889-tax562-GCF_006874785.1_ASM687478v1_genomic-dustmasked.fna
Escherichia_coli_strain_ATCC_43896-tax562-GCF_002741355.1_ASM274135v1_genomic-dustmasked.fna
Escherichia_coli_strain_ATCC_BAA_196-tax562-GCF_008033295.1_ASM803329v1_genomic-dustmasked.fna
Escherichia_coli_strain_ATCC_BAA_196-tax562-GCF_008033315.1_ASM803331v1_genomic-dustmasked.fna
Escherichia_coli_strain_AUSMDU00002545-tax562-GCF_009664455.1_ASM966445v1_genomic-dustmasked.fna
Escherichia_coli_strain_AUSMDU00014361-tax562-GCF_009650035.1_ASM965003v1_genomic-dustmasked.fna
Escherichia_coli_strain_B36-tax562-GCF_900622635.1_B36_genomic-dustmasked.fna
Escherichia_coli_strain_BA22372-tax562-GCF_005671355.1_ASM567135v1_genomic-dustmasked.fna
Escherichia_coli_strain_BCE049-tax562-GCF_007833295.1_ASM783329v1_genomic-dustmasked.fna
Escherichia_coli_strain_BE104-tax562-GCF_005890115.1_ASM589011v1_genomic-dustmasked.fna
Escherichia_coli_strain_BE2_5-tax562-GCF_003667385.1_ASM366738v1_genomic-dustmasked.fna
Escherichia_coli_strain_BEN2908-tax562-GCF_902705295.1_Combinated_assembly_ONT-Illumina_genomic-dustmasked.fna
Escherichia_coli_strain_BEN5202-tax562-GCF_902703415.1_Combinated_assembly_ONT_-_Illumina_genomic-dustmasked.fna
Escherichia_coli_strain_BH100L_substr_MG2017-tax562-GCF_002887715.1_ASM288771v1_genomic-dustmasked.fna
Escherichia_coli_strain_BH100N_substr_MG2017-tax562-GCF_002900305.1_ASM290030v1_genomic-dustmasked.fna
Escherichia_coli_strain_BH100_substr_MG2014-tax562-GCF_002763515.2_ASM276351v3_genomic-dustmasked.fna
Escherichia_coli_strain_BH100_substr_MG2017-tax562-GCF_002859105.1_ASM285910v1_genomic-dustmasked.fna
Escherichia_coli_strain_BH212-tax562-GCF_004358985.1_ASM435898v1_genomic-dustmasked.fna
Escherichia_coli_strain_BL21_AI-tax562-GCF_009832985.1_ASM983298v1_genomic-dustmasked.fna
Escherichia_coli_strain_BL21_TaKaRa-tax562-GCF_000833145.1_ASM83314v1_genomic-dustmasked.fna
Escherichia_coli_strain_BLK16-tax562-GCF_002078295.1_ASM207829v1_genomic-dustmasked.fna
Escherichia_coli_strain_BLK9-tax562-GCF_002078275.1_ASM207827v1_genomic-dustmasked.fna
Escherichia_coli_strain_BLR_DE3-tax562-GCF_002090355.1_ASM209035v1_genomic-dustmasked.fna
Escherichia_coli_strain_C10-tax562-GCF_001900335.1_ASM190033v1_genomic-dustmasked.fna
Escherichia_coli_strain_C11-tax562-GCF_001900355.1_ASM190035v1_genomic-dustmasked.fna
Escherichia_coli_strain_C1-tax562-GCF_001900295.1_ASM190029v1_genomic-dustmasked.fna
Escherichia_coli_strain_C27A-tax562-GCF_009762475.1_ASM976247v1_genomic-dustmasked.fna
Escherichia_coli_strain_C2-tax562-GCF_001900495.1_ASM190049v1_genomic-dustmasked.fna
Escherichia_coli_strain_C3-tax562-GCF_001900515.1_ASM190051v1_genomic-dustmasked.fna
Escherichia_coli_strain_C41_DE3-tax562-GCF_000830035.1_ASM83003v1_genomic-dustmasked.fna
Escherichia_coli_strain_C43_DE3-tax562-GCF_001039415.1_ASM103941v1_genomic-dustmasked.fna
Escherichia_coli_strain_C4-tax562-GCF_001900315.1_ASM190031v1_genomic-dustmasked.fna
Escherichia_coli_strain_C5-tax562-GCF_001900535.1_ASM190053v1_genomic-dustmasked.fna
Escherichia_coli_strain_C600-tax562-GCF_003367885.1_ASM336788v1_genomic-dustmasked.fna
Escherichia_coli_strain_C7-tax562-GCF_001901425.1_ASM190142v1_genomic-dustmasked.fna
Escherichia_coli_strain_C8-tax562-GCF_001900555.1_ASM190055v1_genomic-dustmasked.fna
Escherichia_coli_strain_C9-tax562-GCF_001900575.1_ASM190057v1_genomic-dustmasked.fna
Escherichia_coli_strain_CAR-tax562-GCF_002899495.1_ASM289949v1_genomic-dustmasked.fna
Escherichia_coli_strain_CAU16175-tax562-GCF_011996085.1_ASM1199608v1_genomic-dustmasked.fna
Escherichia_coli_strain_CCUG_73778-tax562-GCF_009577985.1_ASM957798v1_genomic-dustmasked.fna
Escherichia_coli_strain_CD306-tax562-GCF_001513615.1_ASM151361v1_genomic-dustmasked.fna
Escherichia_coli_strain_CDC_03_98-tax562-GCF_002249955.1_ASM224995v1_genomic-dustmasked.fna
Escherichia_coli_strain_CFS3246-tax562-GCF_009866925.1_ASM986692v1_genomic-dustmasked.fna
Escherichia_coli_strain_CFS3273-tax562-GCF_009866945.1_ASM986694v1_genomic-dustmasked.fna
Escherichia_coli_strain_CFS3292-tax562-GCF_009867015.1_ASM986701v1_genomic-dustmasked.fna
Escherichia_coli_strain_CFS3313-tax562-GCF_009867035.1_ASM986703v1_genomic-dustmasked.fna
Escherichia_coli_strain_CFSAN004176-tax562-GCF_001721225.1_ASM172122v1_genomic-dustmasked.fna
Escherichia_coli_strain_CFSAN018748-tax562-GCF_003030245.1_ASM303024v1_genomic-dustmasked.fna
Escherichia_coli_strain_CFSAN027343-tax562-GCF_004358405.1_ASM435840v1_genomic-dustmasked.fna
Escherichia_coli_strain_CFSAN027346-tax562-GCF_004358365.1_ASM435836v1_genomic-dustmasked.fna
Escherichia_coli_strain_CFSAN027350-tax562-GCF_004358385.1_ASM435838v1_genomic-dustmasked.fna
Escherichia_coli_strain_CFSAN029787-tax562-GCF_001007915.1_ASM100791v1_genomic-dustmasked.fna
Escherichia_coli_strain_CFSAN051542-tax562-GCF_002105735.1_ASM210573v1_genomic-dustmasked.fna
Escherichia_coli_strain_CFSAN061770-tax562-GCF_002278115.2_ASM227811v2_genomic-dustmasked.fna
Escherichia_coli_strain_CFSAN064035-tax562-GCF_003342715.1_ASM334271v1_genomic-dustmasked.fna
Escherichia_coli_strain_CFSAN064036-tax562-GCF_003030025.1_ASM303002v1_genomic-dustmasked.fna
Escherichia_coli_strain_ChlosBP_23_1-tax562-GCF_010668985.1_ASM1066898v1_genomic-dustmasked.fna
Escherichia_coli_strain_CI5-tax562-GCF_000971615.1_ASM97161v1_genomic-dustmasked.fna
Escherichia_coli_strain_CIT-tax562-GCF_002899535.1_ASM289953v1_genomic-dustmasked.fna
Escherichia_coli_strain_CJ236-tax562-GCF_004358965.1_ASM435896v1_genomic-dustmasked.fna
Escherichia_coli_strain_CM_IVRI_KOL_1-tax562-GCF_011045475.1_ASM1104547v1_genomic-dustmasked.fna
Escherichia_coli_strain_Combat11I9-tax562-GCF_002952095.1_ASM295209v1_genomic-dustmasked.fna
Escherichia_coli_strain_Combat13F7-tax562-GCF_002951695.1_ASM295169v1_genomic-dustmasked.fna
Escherichia_coli_strain_Combat2C1-tax562-GCF_002951675.1_ASM295167v1_genomic-dustmasked.fna
Escherichia_coli_strain_CP53-tax562-GCF_003691425.1_ASM369142v1_genomic-dustmasked.fna
Escherichia_coli_strain_cq9-tax562-GCF_003402955.1_ASM340295v1_genomic-dustmasked.fna
Escherichia_coli_strain_CQSW20-tax562-GCF_001455385.1_ASM145538v1_genomic-dustmasked.fna
Escherichia_coli_strain_CRE10-tax562-GCF_004135815.1_ASM413581v1_genomic-dustmasked.fna
Escherichia_coli_strain_CRE1493-tax562-GCF_002860105.1_ASM286010v1_genomic-dustmasked.fna
Escherichia_coli_strain_CRE1540-tax562-GCF_002860085.1_ASM286008v1_genomic-dustmasked.fna
Escherichia_coli_strain_CRE1-tax562-GCF_004135775.1_ASM413577v1_genomic-dustmasked.fna
Escherichia_coli_strain_CREC_532-tax562-GCF_002786655.1_ASM278665v1_genomic-dustmasked.fna
Escherichia_coli_strain_CREC_544-tax562-GCF_002787645.1_ASM278764v1_genomic-dustmasked.fna
Escherichia_coli_strain_CREC_591-tax562-GCF_002787935.1_ASM278793v1_genomic-dustmasked.fna
Escherichia_coli_strain_CREC_629-tax562-GCF_002787545.1_ASM278754v1_genomic-dustmasked.fna
Escherichia_coli_strain_C-tax562-GCF_003287245.1_ASM328724v1_genomic-dustmasked.fna
Escherichia_coli_strain_CV261-tax562-GCF_009433135.1_ASM943313v1_genomic-dustmasked.fna
Escherichia_coli_strain_CV839_06-tax562-GCF_002893905.2_ASM289390v2_genomic-dustmasked.fna
Escherichia_coli_strain_CV839_15-tax562-GCF_002803805.1_ASM280380v2_genomic-dustmasked.fna
Escherichia_coli_strain_D10-tax562-GCF_001900735.1_ASM190073v1_genomic-dustmasked.fna
Escherichia_coli_strain_D1-tax562-GCF_001900595.1_ASM190059v1_genomic-dustmasked.fna
Escherichia_coli_strain_D2-tax562-GCF_001900615.1_ASM190061v1_genomic-dustmasked.fna
Escherichia_coli_strain_D3-tax562-GCF_001900635.1_ASM190063v1_genomic-dustmasked.fna
Escherichia_coli_strain_D4-tax562-GCF_001900655.1_ASM190065v1_genomic-dustmasked.fna
Escherichia_coli_strain_D5-tax562-GCF_001900675.1_ASM190067v1_genomic-dustmasked.fna
Escherichia_coli_strain_D6-tax562-GCF_001900695.1_ASM190069v1_genomic-dustmasked.fna
Escherichia_coli_strain_D72-tax562-GCF_004328685.1_ASM432868v1_genomic-dustmasked.fna
Escherichia_coli_strain_D7-tax562-GCF_001900375.1_ASM190037v1_genomic-dustmasked.fna
Escherichia_coli_strain_D8-tax562-GCF_001900395.1_ASM190039v1_genomic-dustmasked.fna
Escherichia_coli_strain_D9-tax562-GCF_001900715.1_ASM190071v1_genomic-dustmasked.fna
Escherichia_coli_strain_DA33133-tax562-GCF_003180975.1_ASM318097v1_genomic-dustmasked.fna
Escherichia_coli_strain_DA33135-tax562-GCF_003181035.1_ASM318103v1_genomic-dustmasked.fna
Escherichia_coli_strain_DA33137-tax562-GCF_003180995.1_ASM318099v1_genomic-dustmasked.fna
Escherichia_coli_strain_DH1Ec095-tax562-GCF_001183645.1_ASM118364v1_genomic-dustmasked.fna
Escherichia_coli_strain_DH1Ec104-tax562-GCF_001183665.1_ASM118366v1_genomic-dustmasked.fna
Escherichia_coli_strain_DH1Ec169-tax562-GCF_001183685.1_ASM118368v1_genomic-dustmasked.fna
Escherichia_coli_strain_DH5alpha-tax562-GCF_002848225.1_ASM284822v1_genomic-dustmasked.fna
Escherichia_coli_strain_DH5alpha-tax562-GCF_002899475.1_ASM289947v1_genomic-dustmasked.fna
Escherichia_coli_strain_DH5alpha-tax562-GCF_009648495.1_ASM964849v1_genomic-dustmasked.fna
Escherichia_coli_strain_DSM_103246-tax562-GCF_002058765.1_ASM205876v1_genomic-dustmasked.fna
Escherichia_coli_strain_DTU_1-tax562-GCF_002934025.1_ASM293402v1_genomic-dustmasked.fna
Escherichia_coli_strain_E118-tax562-GCF_011045255.1_ASM1104525v1_genomic-dustmasked.fna
Escherichia_coli_strain_E138-tax562-GCF_010724935.1_ASM1072493v1_genomic-dustmasked.fna
Escherichia_coli_strain_E2855-tax562-GCF_003966425.1_ASM396642v1_genomic-dustmasked.fna
Escherichia_coli_strain_E2863-tax562-GCF_003966445.1_ASM396644v1_genomic-dustmasked.fna
Escherichia_coli_strain_E2865-tax562-GCF_003966465.1_ASM396646v1_genomic-dustmasked.fna
Escherichia_coli_strain_E302-tax562-GCF_010725305.1_ASM1072530v1_genomic-dustmasked.fna
Escherichia_coli_strain_E308-tax562-GCF_003443815.1_ASM344381v1_genomic-dustmasked.fna
Escherichia_coli_strain_E41_1-tax562-GCF_003194345.1_ASM319434v1_genomic-dustmasked.fna
Escherichia_coli_strain_E597-tax562-GCF_011045275.1_ASM1104527v1_genomic-dustmasked.fna
Escherichia_coli_strain_E62-tax562-GCF_002220215.1_ASM222021v1_genomic-dustmasked.fna
Escherichia_coli_strain_E686-tax562-GCF_011045295.1_ASM1104529v1_genomic-dustmasked.fna
Escherichia_coli_strain_E706-tax562-GCF_003443795.1_ASM344379v1_genomic-dustmasked.fna
Escherichia_coli_strain_Ec_050-tax562-GCF_008124425.1_ASM812442v1_genomic-dustmasked.fna
Escherichia_coli_strain_EC11-tax562-GCF_002996665.1_ASM299666v1_genomic-dustmasked.fna
Escherichia_coli_strain_EC_129-tax562-GCF_005156265.1_ASM515626v1_genomic-dustmasked.fna
Escherichia_coli_strain_EC1515-tax562-GCF_002196495.1_ASM219649v1_genomic-dustmasked.fna
Escherichia_coli_strain_EC17GD31-tax562-GCF_003991155.1_ASM399115v1_genomic-dustmasked.fna
Escherichia_coli_strain_EC25-tax562-GCF_004088295.1_ASM408829v1_genomic-dustmasked.fna
Escherichia_coli_strain_EC28-tax562-GCF_011044355.1_ASM1104435v1_genomic-dustmasked.fna
Escherichia_coli_strain_EC2-tax562-GCF_009720465.1_ASM972046v1_genomic-dustmasked.fna
Escherichia_coli_strain_Ec40743-tax562-GCF_007632435.1_ASM763243v1_genomic-dustmasked.fna
Escherichia_coli_strain_EC42405-tax562-GCF_009931435.1_ASM993143v1_genomic-dustmasked.fna
Escherichia_coli_strain_EC590-tax562-GCF_001682305.2_ASM168230v2_genomic-dustmasked.fna
Escherichia_coli_strain_EC974-tax562-GCF_002196475.1_ASM219647v1_genomic-dustmasked.fna
Escherichia_coli_strain_ECCHD184-tax562-GCF_003703795.1_ASM370379v1_genomic-dustmasked.fna
Escherichia_coli_strain_ECCNB20_2-tax562-GCF_004006575.1_ASM400657v1_genomic-dustmasked.fna
Escherichia_coli_strain_ECCRA_119-tax562-GCF_003122105.1_ASM312210v1_genomic-dustmasked.fna
Escherichia_coli_strain_ECCTRSRTH03-tax562-GCF_002246595.2_ASM224659v3_genomic-dustmasked.fna
Escherichia_coli_strain_ECCWS199-tax562-GCF_003571765.1_ASM357176v1_genomic-dustmasked.fna
Escherichia_coli_strain_ecMN1F-tax562-GCF_008824125.1_ASM882412v1_genomic-dustmasked.fna
Escherichia_coli_strain_ECO2947-tax562-GCF_009720605.1_ASM972060v1_genomic-dustmasked.fna
Escherichia_coli_strain_Eco889-tax562-GCF_001663475.1_ASM166347v1_genomic-dustmasked.fna
Escherichia_coli_strain_ECOL_18_VL_LA_PA_Ryan_0026-tax562-GCF_007012305.1_ASM701230v1_genomic-dustmasked.fna
Escherichia_coli_strain_Ecol_224-tax562-GCF_002011945.1_ASM201194v1_genomic-dustmasked.fna
Escherichia_coli_strain_Ecol_244-tax562-GCF_002012305.1_ASM201230v1_genomic-dustmasked.fna
Escherichia_coli_strain_Ecol_276-tax562-GCF_002011965.1_ASM201196v1_genomic-dustmasked.fna
Escherichia_coli_strain_Ecol_316-tax562-GCF_002011985.1_ASM201198v1_genomic-dustmasked.fna
Escherichia_coli_strain_Ecol_422-tax562-GCF_002012185.1_ASM201218v1_genomic-dustmasked.fna
Escherichia_coli_strain_Ecol_448-tax562-GCF_001618365.1_ASM161836v1_genomic-dustmasked.fna
Escherichia_coli_strain_Ecol_517-tax562-GCF_002012005.1_ASM201200v1_genomic-dustmasked.fna
Escherichia_coli_strain_Ecol_542-tax562-GCF_002012025.1_ASM201202v1_genomic-dustmasked.fna
Escherichia_coli_strain_Ecol_545-tax562-GCF_002012045.1_ASM201204v1_genomic-dustmasked.fna
Escherichia_coli_strain_Ecol_656-tax562-GCF_002012065.1_ASM201206v1_genomic-dustmasked.fna
Escherichia_coli_strain_Ecol_732-tax562-GCF_001617565.1_ASM161756v1_genomic-dustmasked.fna
Escherichia_coli_strain_Ecol_743-tax562-GCF_001618325.1_ASM161832v1_genomic-dustmasked.fna
Escherichia_coli_strain_Ecol_745-tax562-GCF_001618345.2_ASM161834v2_genomic-dustmasked.fna
Escherichia_coli_strain_Ecol_867-tax562-GCF_002012205.1_ASM201220v1_genomic-dustmasked.fna
Escherichia_coli_strain_Ecol_881-tax562-GCF_002012225.1_ASM201222v1_genomic-dustmasked.fna
Escherichia_coli_strain_Ecol_AZ146-tax562-GCF_002012085.1_ASM201208v1_genomic-dustmasked.fna
Escherichia_coli_strain_Ecol_AZ147-tax562-GCF_002012105.1_ASM201210v1_genomic-dustmasked.fna
Escherichia_coli_strain_Ecol_AZ153-tax562-GCF_002012245.1_ASM201224v1_genomic-dustmasked.fna
Escherichia_coli_strain_Ecol_AZ155-tax562-GCF_002012125.1_ASM201212v1_genomic-dustmasked.fna
Escherichia_coli_strain_Ecol_AZ159-tax562-GCF_002012145.1_ASM201214v1_genomic-dustmasked.fna
Escherichia_coli_strain_Ecol_AZ161-tax562-GCF_002012265.1_ASM201226v1_genomic-dustmasked.fna
Escherichia_coli_strain_Ecol_AZ162-tax562-GCF_002012165.1_ASM201216v1_genomic-dustmasked.fna
Escherichia_coli_strain_ECONIH1-tax562-GCF_000784925.1_ASM78492v1_genomic-dustmasked.fna
Escherichia_coli_strain_ECONIH2-tax562-GCF_001675145.1_ASM167514v1_genomic-dustmasked.fna
Escherichia_coli_strain_ECONIH4-tax562-GCF_002934895.1_ASM293489v1_genomic-dustmasked.fna
Escherichia_coli_strain_ECONIH5-tax562-GCF_002903105.1_ASM290310v1_genomic-dustmasked.fna
Escherichia_coli_strain_ECONIH6-tax562-GCF_002903125.1_ASM290312v1_genomic-dustmasked.fna
Escherichia_coli_strain_ECZP248-tax562-GCF_004006545.1_ASM400654v1_genomic-dustmasked.fna
Escherichia_coli_strain_EK2009-tax562-GCF_005954625.1_ASM595462v1_genomic-dustmasked.fna
Escherichia_coli_strain_ER1709-tax562-GCF_003717595.1_ASM371759v1_genomic-dustmasked.fna
Escherichia_coli_strain_ER1821R-tax562-GCF_001663075.1_ASM166307v1_genomic-dustmasked.fna
Escherichia_coli_strain_ERL03_1416-tax562-GCF_008931185.1_ASM893118v1_genomic-dustmasked.fna
Escherichia_coli_strain_ERL04_3476-tax562-GCF_008931135.1_ASM893113v1_genomic-dustmasked.fna
Escherichia_coli_strain_ERL05_0623-tax562-GCF_008926305.1_ASM892630v1_genomic-dustmasked.fna
Escherichia_coli_strain_ERL05_1306-tax562-GCF_008926185.1_ASM892618v1_genomic-dustmasked.fna
Escherichia_coli_strain_ERL06_2442-tax562-GCF_008926165.1_ASM892616v1_genomic-dustmasked.fna
Escherichia_coli_strain_ERL06_2497-tax562-GCF_008926145.1_ASM892614v1_genomic-dustmasked.fna
Escherichia_coli_strain_ERL06_2503-tax562-GCF_008926125.1_ASM892612v1_genomic-dustmasked.fna
Escherichia_coli_strain_ESBL_15-tax562-GCF_008370755.1_ASM837075v1_genomic-dustmasked.fna
Escherichia_coli_strain_Es_ST410_NW1_NDM_09_2017-tax562-GCF_003351385.1_ASM335138v1_genomic-dustmasked.fna
Escherichia_coli_strain_Es_ST80_L1_NDM_10_2017-tax562-GCF_003346835.1_ASM334683v1_genomic-dustmasked.fna
Escherichia_coli_strain_ET12567-tax562-GCF_009395265.1_ASM939526v1_genomic-dustmasked.fna
Escherichia_coli_strain_ETEC_2264-tax562-GCF_002302335.1_ASM230233v1_genomic-dustmasked.fna
Escherichia_coli_strain_ETEC_2265-tax562-GCF_002302315.1_ASM230231v1_genomic-dustmasked.fna
Escherichia_coli_strain_ETEC6-tax562-GCF_008375335.1_ASM837533v1_genomic-dustmasked.fna
Escherichia_coli_strain_ExPEC_XM-tax562-GCF_002844685.1_ASM284468v1_genomic-dustmasked.fna
Escherichia_coli_strain_F1_E4-tax562-GCF_009432215.1_ASM943221v1_genomic-dustmasked.fna
Escherichia_coli_strain_F3398-tax562-GCF_009432635.1_ASM943263v1_genomic-dustmasked.fna
Escherichia_coli_strain_F5656C1-tax562-GCF_002741335.1_ASM274133v1_genomic-dustmasked.fna
Escherichia_coli_strain_F8111_1SC3-tax562-GCF_002741535.1_ASM274153v1_genomic-dustmasked.fna
Escherichia_coli_strain_F9792-tax562-GCF_002741555.1_ASM274155v1_genomic-dustmasked.fna
Escherichia_coli_strain_FAM21845-tax562-GCF_002077195.1_ASM207719v1_genomic-dustmasked.fna
Escherichia_coli_strain_FC853_EC-tax562-GCF_006351885.1_ASM635188v1_genomic-dustmasked.fna
Escherichia_coli_strain_FDAARGOS_144-tax562-GCF_002944935.1_ASM294493v1_genomic-dustmasked.fna
Escherichia_coli_strain_FDAARGOS_401-tax562-GCF_002393465.1_ASM239346v1_genomic-dustmasked.fna
Escherichia_coli_strain_FDAARGOS_403-tax562-GCF_002393365.1_ASM239336v1_genomic-dustmasked.fna
Escherichia_coli_strain_FDAARGOS_433-tax562-GCF_002589795.1_ASM258979v1_genomic-dustmasked.fna
Escherichia_coli_strain_FDAARGOS_448-tax562-GCF_002591135.1_ASM259113v1_genomic-dustmasked.fna
Escherichia_coli_strain_FDAARGOS_497-tax562-GCF_003812945.1_ASM381294v1_genomic-dustmasked.fna
Escherichia_coli_strain_FDAARGOS_536-tax562-GCF_003812625.1_ASM381262v1_genomic-dustmasked.fna
Escherichia_coli_strain_FDAARGOS_772-tax562-GCF_006364695.1_ASM636469v1_genomic-dustmasked.fna
Escherichia_coli_strain_FHI_NMBU_03-tax562-GCF_002951855.1_ASM295185v1_genomic-dustmasked.fna
Escherichia_coli_strain_FMU073332-tax562-GCF_001888075.1_ASM188807v1_genomic-dustmasked.fna
Escherichia_coli_strain_FORC_028-tax562-GCF_001721125.1_ASM172112v1_genomic-dustmasked.fna
Escherichia_coli_strain_FORC_029-tax562-GCF_001886895.1_ASM188689v1_genomic-dustmasked.fna
Escherichia_coli_strain_FORC_031-tax562-GCF_001750845.1_ASM175084v1_genomic-dustmasked.fna
Escherichia_coli_strain_FORC_041-tax562-GCF_001886935.1_ASM188693v1_genomic-dustmasked.fna
Escherichia_coli_strain_FORC_042-tax562-GCF_002952695.1_ASM295269v1_genomic-dustmasked.fna
Escherichia_coli_strain_FORC_043-tax562-GCF_002214745.2_ASM221474v2_genomic-dustmasked.fna
Escherichia_coli_strain_FORC_044-tax562-GCF_002220265.1_ASM222026v1_genomic-dustmasked.fna
Escherichia_coli_strain_FORC_064-tax562-GCF_003352425.1_ASM335242v1_genomic-dustmasked.fna
Escherichia_coli_strain_FORC_069-tax562-GCF_003491165.1_ASM349116v1_genomic-dustmasked.fna
Escherichia_coli_strain_FORC_081-tax562-GCF_004368015.1_ASM436801v1_genomic-dustmasked.fna
Escherichia_coli_strain_FORC_082-tax562-GCF_004135855.1_ASM413585v1_genomic-dustmasked.fna
Escherichia_coli_strain_FSIS11705876-tax562-GCF_009664305.1_ASM966430v1_genomic-dustmasked.fna
Escherichia_coli_strain_G3X16_2-tax562-GCF_004924355.1_ASM492435v1_genomic-dustmasked.fna
Escherichia_coli_strain_G749-tax562-GCF_001566635.1_ASM156663v1_genomic-dustmasked.fna
Escherichia_coli_strain_GB089-tax562-GCF_001678965.1_ASM167896v1_genomic-dustmasked.fna
Escherichia_coli_strain_GE3-tax562-GCF_003570765.1_ASM357076v1_genomic-dustmasked.fna
Escherichia_coli_strain_GSH8M_2-tax562-GCF_009176965.1_ASM917696v1_genomic-dustmasked.fna
Escherichia_coli_strain_GW_AmxH19-tax562-GCF_010706435.1_ASM1070643v1_genomic-dustmasked.fna
Escherichia_coli_strain_GZ04_0086-tax562-GCF_004405205.2_ASM440520v2_genomic-dustmasked.fna
Escherichia_coli_strain_GZEC065-tax562-GCF_010092405.1_ASM1009240v1_genomic-dustmasked.fna
Escherichia_coli_strain_H105-tax562-GCF_002193095.1_ASM219309v1_genomic-dustmasked.fna
Escherichia_coli_strain_H10-tax562-GCF_001900475.1_ASM190047v1_genomic-dustmasked.fna
Escherichia_coli_strain_H14-tax562-GCF_001900885.1_ASM190088v1_genomic-dustmasked.fna
Escherichia_coli_strain_H15-tax562-GCF_001901005.1_ASM190100v1_genomic-dustmasked.fna
Escherichia_coli_strain_H1827_12-tax562-GCF_001678925.1_ASM167892v1_genomic-dustmasked.fna
Escherichia_coli_strain_H1-tax562-GCF_001900775.1_ASM190077v1_genomic-dustmasked.fna
Escherichia_coli_strain_H2-tax562-GCF_001900795.1_ASM190079v1_genomic-dustmasked.fna
Escherichia_coli_strain_H3-tax562-GCF_001900815.1_ASM190081v1_genomic-dustmasked.fna
Escherichia_coli_strain_H5-tax562-GCF_001900415.1_ASM190041v1_genomic-dustmasked.fna
Escherichia_coli_strain_H6-tax562-GCF_001900435.1_ASM190043v1_genomic-dustmasked.fna
Escherichia_coli_strain_H7-tax562-GCF_001900455.1_ASM190045v1_genomic-dustmasked.fna
Escherichia_coli_strain_H8-tax562-GCF_001900835.1_ASM190083v1_genomic-dustmasked.fna
Escherichia_coli_strain_H9Ecoli-tax562-GCF_003111785.1_ASM311178v1_genomic-dustmasked.fna
Escherichia_coli_strain_HB6-tax562-GCF_009431955.1_ASM943195v1_genomic-dustmasked.fna
Escherichia_coli_strain_HB_Coli0-tax562-GCF_002116715.2_ASM211671v2_genomic-dustmasked.fna
Escherichia_coli_strain_HKUOPY1-tax562-GCF_003031225.1_ASM303122v1_genomic-dustmasked.fna
Escherichia_coli_strain_HS13_1-tax562-GCF_002953435.1_ASM295343v1_genomic-dustmasked.fna
Escherichia_coli_strain_HS30_1-tax562-GCF_003231115.1_ASM323111v1_genomic-dustmasked.fna
Escherichia_coli_strain_HST04-tax562-GCF_002118095.1_ASM211809v1_genomic-dustmasked.fna
Escherichia_coli_strain_HUSEC2011-tax562-GCF_000967155.2_HUSEC2011CHR1_genomic-dustmasked.fna
Escherichia_coli_strain_IBS28-tax562-GCF_011492925.1_ASM1149292v1_genomic-dustmasked.fna
Escherichia_coli_strain_IMT16316-tax562-GCF_002587005.1_ASM258700v1_genomic-dustmasked.fna
Escherichia_coli_strain_INSC1001-tax562-GCF_009663835.1_ASM966383v1_genomic-dustmasked.fna
Escherichia_coli_strain_INSC1002-tax562-GCF_009663855.1_ASM966385v1_genomic-dustmasked.fna
Escherichia_coli_strain_IVRI_Kol_CP4-tax562-GCF_011045455.1_ASM1104545v1_genomic-dustmasked.fna
Escherichia_coli_strain_J53-tax562-GCF_003052645.1_ASM305264v1_genomic-dustmasked.fna
Escherichia_coli_strain_JJ1897-tax562-GCF_001513655.1_ASM151365v1_genomic-dustmasked.fna
Escherichia_coli_strain_JJ2434-tax562-GCF_001513635.1_ASM151363v1_genomic-dustmasked.fna
Escherichia_coli_strain_JL05-tax562-GCF_011383085.1_ASM1138308v1_genomic-dustmasked.fna
Escherichia_coli_strain_JME64-tax562-GCF_008931765.1_ASM893176v1_genomic-dustmasked.fna
Escherichia_coli_strain_JME65-tax562-GCF_008931745.1_ASM893174v1_genomic-dustmasked.fna
Escherichia_coli_strain_JME66-tax562-GCF_008931865.1_ASM893186v1_genomic-dustmasked.fna
Escherichia_coli_strain_JME67-tax562-GCF_008931725.1_ASM893172v1_genomic-dustmasked.fna
Escherichia_coli_strain_K_12_NEB_5_alpha-tax562-GCF_001723505.1_ASM172350v1_genomic-dustmasked.fna
Escherichia_coli_strain_K_12_substr_HMS174-tax562-GCF_000953515.1_EcHMS174Chr_genomic-dustmasked.fna
Escherichia_coli_strain_K_12_substr_MG1655_TMP32XR1-tax562-GCF_001308125.1_ASM130812v1_genomic-dustmasked.fna
Escherichia_coli_strain_K_12_substr_MG1655_TMP32XR2-tax562-GCF_001308165.1_ASM130816v1_genomic-dustmasked.fna
Escherichia_coli_strain_K_12_substr_RV308-tax562-GCF_000952955.1_EcRV308Chr_genomic-dustmasked.fna
Escherichia_coli_strain_K_15KW01-tax562-GCF_001683435.1_ASM168343v1_genomic-dustmasked.fna
Escherichia_coli_strain_K71_77-tax562-GCF_006337025.1_ASM633702v1_genomic-dustmasked.fna
Escherichia_coli_strain_KBN10P04869-tax562-GCF_002953455.1_ASM295345v1_genomic-dustmasked.fna
Escherichia_coli_strain_KL53-tax562-GCF_002494365.2_ASM249436v2_genomic-dustmasked.fna
Escherichia_coli_strain_KR2009-tax562-GCF_005954605.1_ASM595460v1_genomic-dustmasked.fna
Escherichia_coli_strain_KSC1031-tax562-GCF_002163935.1_ASM216393v1_genomic-dustmasked.fna
Escherichia_coli_strain_KSC207-tax562-GCF_002163955.1_ASM216395v1_genomic-dustmasked.fna
Escherichia_coli_strain_KSC64-tax562-GCF_002163695.1_ASM216369v1_genomic-dustmasked.fna
Escherichia_coli_strain_KSC9-tax562-GCF_002163655.1_ASM216365v1_genomic-dustmasked.fna
Escherichia_coli_strain_L37-tax562-GCF_003971215.1_ASM397121v1_genomic-dustmasked.fna
Escherichia_coli_strain_L65-tax562-GCF_003999795.1_ASM399979v1_genomic-dustmasked.fna
Escherichia_coli_strain_L725-tax562-GCF_004301465.1_ASM430146v1_genomic-dustmasked.fna
Escherichia_coli_strain_L73-tax562-GCF_003711005.1_ASM371100v1_genomic-dustmasked.fna
Escherichia_coli_strain_LAU_OXA-tax562-GCF_009363035.1_ASM936303v1_genomic-dustmasked.fna
Escherichia_coli_strain_LD22_1-tax562-GCF_009913415.1_ASM991341v1_genomic-dustmasked.fna
Escherichia_coli_strain_LD26_1-tax562-GCF_009909485.1_ASM990948v1_genomic-dustmasked.fna
Escherichia_coli_strain_LD27_1-tax562-GCF_009905355.1_ASM990535v1_genomic-dustmasked.fna
Escherichia_coli_strain_LD39_1-tax562-GCF_009909465.1_ASM990946v1_genomic-dustmasked.fna
Escherichia_coli_strain_LD91_1-tax562-GCF_007995175.1_ASM799517v1_genomic-dustmasked.fna
Escherichia_coli_strain_LD93_1-tax562-GCF_009909505.1_ASM990950v1_genomic-dustmasked.fna
Escherichia_coli_strain_LHM10_1-tax562-GCF_004924275.1_ASM492427v1_genomic-dustmasked.fna
Escherichia_coli_strain_LIM-tax562-GCF_002899515.1_ASM289951v1_genomic-dustmasked.fna
Escherichia_coli_strain_LS4-tax562-GCF_002764015.1_ASM276401v1_genomic-dustmasked.fna
Escherichia_coli_strain_M10-tax562-GCF_001901125.1_ASM190112v1_genomic-dustmasked.fna
Escherichia_coli_strain_M11-tax562-GCF_001901145.1_ASM190114v1_genomic-dustmasked.fna
Escherichia_coli_strain_M15-tax562-GCF_001901165.1_ASM190116v1_genomic-dustmasked.fna
Escherichia_coli_strain_M160133-tax562-GCF_002214205.1_ASM221420v1_genomic-dustmasked.fna
Escherichia_coli_strain_M16807-tax562-GCF_003351485.1_ASM335148v1_genomic-dustmasked.fna
Escherichia_coli_strain_M18-tax562-GCF_001901185.1_ASM190118v1_genomic-dustmasked.fna
Escherichia_coli_strain_M19-tax562-GCF_001901215.1_ASM190121v1_genomic-dustmasked.fna
Escherichia_coli_strain_M1-tax562-GCF_001901025.1_ASM190102v1_genomic-dustmasked.fna
Escherichia_coli_strain_M217-tax562-GCF_003925895.1_ASM392589v1_genomic-dustmasked.fna
Escherichia_coli_strain_M3-tax562-GCF_001901045.1_ASM190104v1_genomic-dustmasked.fna
Escherichia_coli_strain_M6-tax562-GCF_001901065.1_ASM190106v1_genomic-dustmasked.fna
Escherichia_coli_strain_M7638-tax562-GCF_009432795.1_ASM943279v1_genomic-dustmasked.fna
Escherichia_coli_strain_M8-tax562-GCF_001901085.1_ASM190108v1_genomic-dustmasked.fna
Escherichia_coli_strain_M9-tax562-GCF_001901105.1_ASM190110v1_genomic-dustmasked.fna
Escherichia_coli_strain_MA11-tax562-GCF_009432915.1_ASM943291v1_genomic-dustmasked.fna
Escherichia_coli_strain_MCJCHV_1-tax562-GCF_003344465.1_ASM334446v1_genomic-dustmasked.fna
Escherichia_coli_strain_MDR_56-tax562-GCF_002009315.1_ASM200931v1_genomic-dustmasked.fna
Escherichia_coli_strain_ME8067-tax562-GCF_003052665.1_ASM305266v1_genomic-dustmasked.fna
Escherichia_coli_strain_MGY-tax562-GCF_001999185.1_ASM199918v1_genomic-dustmasked.fna
Escherichia_coli_strain_ML35-tax562-GCF_002879975.1_ASM287997v1_genomic-dustmasked.fna
Escherichia_coli_strain_MNCRE44-tax562-GCF_000931565.1_ASM93156v1_genomic-dustmasked.fna
Escherichia_coli_strain_MRE600-tax562-GCF_001542675.2_ASM154267v2_genomic-dustmasked.fna
Escherichia_coli_strain_MRSN346355-tax562-GCF_001886575.1_ASM188657v1_genomic-dustmasked.fna
Escherichia_coli_strain_MRSN346595-tax562-GCF_001886755.1_ASM188675v1_genomic-dustmasked.fna
Escherichia_coli_strain_MRSN346638-tax562-GCF_001886555.1_ASM188655v1_genomic-dustmasked.fna
Escherichia_coli_strain_MRSN346647-tax562-GCF_001890365.1_ASM189036v1_genomic-dustmasked.fna
Escherichia_coli_strain_MRSN352231-tax562-GCF_001886535.1_ASM188653v1_genomic-dustmasked.fna
Escherichia_coli_strain_MRY15_117-tax562-GCF_002357895.1_ASM235789v1_genomic-dustmasked.fna
Escherichia_coli_strain_MRY15_131-tax562-GCF_002357875.1_ASM235787v1_genomic-dustmasked.fna
Escherichia_coli_strain_MS14384-tax562-GCF_900622695.1_MS14384_genomic-dustmasked.fna
Escherichia_coli_strain_MS14385-tax562-GCF_900622655.1_MS14385_genomic-dustmasked.fna
Escherichia_coli_strain_MS14386-tax562-GCF_900622665.1_MS14386_genomic-dustmasked.fna
Escherichia_coli_strain_MS14387-tax562-GCF_900622685.1_MS14387_genomic-dustmasked.fna
Escherichia_coli_strain_MS6198-tax562-GCF_001721525.1_ASM172152v1_genomic-dustmasked.fna
Escherichia_coli_strain_MS7163-tax562-GCF_003020885.1_ASM302088v1_genomic-dustmasked.fna
Escherichia_coli_strain_MS8345-tax562-GCF_002846135.1_ASM284613v1_genomic-dustmasked.fna
Escherichia_coli_strain_MSHS_133-tax562-GCF_006777085.1_ASM677708v1_genomic-dustmasked.fna
Escherichia_coli_strain_MSHS_472-tax562-GCF_006777065.1_ASM677706v1_genomic-dustmasked.fna
Escherichia_coli_strain_MT102-tax562-GCF_004022505.2_ASM402250v2_genomic-dustmasked.fna
Escherichia_coli_strain_MVAST0167-tax562-GCF_001566655.1_ASM156665v1_genomic-dustmasked.fna
Escherichia_coli_strain_N3-tax562-GCF_003410275.1_ASM341027v1_genomic-dustmasked.fna
Escherichia_coli_strain_NADC_5570_86_24_6564-tax562-GCF_001806285.1_ASM180628v1_genomic-dustmasked.fna
Escherichia_coli_strain_NADC_5570_86_24_6565-tax562-GCF_001806265.1_ASM180626v1_genomic-dustmasked.fna
Escherichia_coli_strain_NBRC_3301-tax562-GCF_010509415.1_ASM1050941v1_genomic-dustmasked.fna
Escherichia_coli_strain_NCCP_15955-tax562-GCF_009873375.1_ASM987337v1_genomic-dustmasked.fna
Escherichia_coli_strain_NCM3722-tax562-GCF_001043215.1_ASM104321v1_genomic-dustmasked.fna
Escherichia_coli_strain_NCTC10444-tax562-GCF_900635325.1_41556_D01_genomic-dustmasked.fna
Escherichia_coli_strain_NCTC10537-tax562-GCF_900636305.1_40415_B02_genomic-dustmasked.fna
Escherichia_coli_strain_NCTC10973-tax562-GCF_900636045.1_38656_G02_genomic-dustmasked.fna
Escherichia_coli_strain_NCTC11023-tax562-GCF_900474495.1_38344_F01_genomic-dustmasked.fna
Escherichia_coli_strain_NCTC11113-tax562-GCF_900636065.1_38670_D01_genomic-dustmasked.fna
Escherichia_coli_strain_NCTC11121-tax562-GCF_900636055.1_38656_H02_genomic-dustmasked.fna
Escherichia_coli_strain_NCTC11129-tax562-GCF_900636075.1_38670_C01_genomic-dustmasked.fna
Escherichia_coli_strain_NCTC11151-tax562-GCF_900635165.1_38670_F01_genomic-dustmasked.fna
Escherichia_coli_strain_NCTC11476-tax562-GCF_900636005.1_38389_A01_genomic-dustmasked.fna
Escherichia_coli_strain_NCTC122-tax562-GCF_900186905.1_49923_G01_genomic-dustmasked.fna
Escherichia_coli_strain_NCTC12655-tax562-GCF_900635235.1_40105_D02_genomic-dustmasked.fna
Escherichia_coli_strain_NCTC5934-tax562-GCF_900635895.1_35910_C01_genomic-dustmasked.fna
Escherichia_coli_strain_NCTC8623-tax562-GCF_900636175.1_39130_G01_genomic-dustmasked.fna
Escherichia_coli_strain_NCTC86-tax562-GCF_002007705.1_ASM200770v1_genomic-dustmasked.fna
Escherichia_coli_strain_NCTC86-tax562-GCF_900699165.1_39282_E01-4_genomic-dustmasked.fna
Escherichia_coli_strain_NCTC9008-tax562-GCF_900636195.1_39220_B01_genomic-dustmasked.fna
Escherichia_coli_strain_NCTC9022-tax562-GCF_900636215.1_39282_G02_genomic-dustmasked.fna
Escherichia_coli_strain_NCTC9038-tax562-GCF_900635215.1_39859_D02_genomic-dustmasked.fna
Escherichia_coli_strain_NCTC9040-tax562-GCF_900636295.1_40295_G02_genomic-dustmasked.fna
Escherichia_coli_strain_NCTC9041-tax562-GCF_900636605.1_42912_F02_genomic-dustmasked.fna
Escherichia_coli_strain_NCTC9064-tax562-GCF_900636795.1_44087_H02_genomic-dustmasked.fna
Escherichia_coli_strain_NCTC9066-tax562-GCF_900635145.1_38490_G02_genomic-dustmasked.fna
Escherichia_coli_strain_NCTC9080-tax562-GCF_900636595.1_42925_A01_genomic-dustmasked.fna
Escherichia_coli_strain_NCTC9082-tax562-GCF_900635205.1_39081_F01_genomic-dustmasked.fna
Escherichia_coli_strain_NCTC9084-tax562-GCF_900635175.1_38936_C01_genomic-dustmasked.fna
Escherichia_coli_strain_NCTC9085-tax562-GCF_900635195.1_38936_D01_genomic-dustmasked.fna
Escherichia_coli_strain_NCTC9087-tax562-GCF_900636145.1_39111_A02_genomic-dustmasked.fna
Escherichia_coli_strain_NCTC9088-tax562-GCF_900636105.1_38936_F01_genomic-dustmasked.fna
Escherichia_coli_strain_NCTC9100-tax562-GCF_900636235.1_39610_B01_genomic-dustmasked.fna
Escherichia_coli_strain_NCTC9102-tax562-GCF_900636115.1_39038_A01_genomic-dustmasked.fna
Escherichia_coli_strain_NCTC9104-tax562-GCF_900635635.1_31436_D01_genomic-dustmasked.fna
Escherichia_coli_strain_NCTC9107-tax562-GCF_900636245.1_39610_F01_genomic-dustmasked.fna
Escherichia_coli_strain_NCTC9112-tax562-GCF_900635185.1_39038_C01_genomic-dustmasked.fna
Escherichia_coli_strain_NCTC9113-tax562-GCF_900636785.1_44257_F01_genomic-dustmasked.fna
Escherichia_coli_strain_NCTC9699-tax562-GCF_900636125.1_38977_C01_genomic-dustmasked.fna
Escherichia_coli_strain_NCTC9966-tax562-GCF_900474445.1_39641_B02_genomic-dustmasked.fna
Escherichia_coli_strain_NCTC9967-tax562-GCF_900474625.1_39888_E01_genomic-dustmasked.fna
Escherichia_coli_strain_NCYU_21_79-tax562-GCF_007998125.1_ASM799812v1_genomic-dustmasked.fna
Escherichia_coli_strain_NCYU_25_82-tax562-GCF_007998085.1_ASM799808v1_genomic-dustmasked.fna
Escherichia_coli_strain_NCYU_26_73-tax562-GCF_007998065.1_ASM799806v1_genomic-dustmasked.fna
Escherichia_coli_strain_NCYU_29_19-tax562-GCF_007998005.1_ASM799800v1_genomic-dustmasked.fna
Escherichia_coli_strain_NCYU_29_69-tax562-GCF_007997855.1_ASM799785v1_genomic-dustmasked.fna
Escherichia_coli_strain_NGF1-tax562-GCF_001660585.1_ASM166058v1_genomic-dustmasked.fna
Escherichia_coli_strain_NissleGFP_pZE21-tax562-GCF_004135125.1_ASM413512v1_genomic-dustmasked.fna
Escherichia_coli_strain_NT1F31-tax562-GCF_009738145.1_ASM973814v1_genomic-dustmasked.fna
Escherichia_coli_strain_NZRM3614-tax562-GCF_008926105.1_ASM892610v1_genomic-dustmasked.fna
Escherichia_coli_strain_NZRM4165-tax562-GCF_008926085.1_ASM892608v1_genomic-dustmasked.fna
Escherichia_coli_strain_NZRM4169-tax562-GCF_008925965.1_ASM892596v1_genomic-dustmasked.fna
Escherichia_coli_strain_O177_H21-tax562-GCF_001693635.1_ASM169363v1_genomic-dustmasked.fna
Escherichia_coli_strain_O18-tax562-GCF_001021595.1_ASM102159v1_genomic-dustmasked.fna
Escherichia_coli_strain_p10A-tax562-GCF_011331065.1_ASM1133106v1_genomic-dustmasked.fna
Escherichia_coli_strain_p11A-tax562-GCF_011330935.1_ASM1133093v1_genomic-dustmasked.fna
Escherichia_coli_strain_P225M-tax562-GCF_009762495.1_ASM976249v1_genomic-dustmasked.fna
Escherichia_coli_strain_P276M-tax562-GCF_009762385.1_ASM976238v1_genomic-dustmasked.fna
Escherichia_coli_strain_P43A-tax562-GCF_009762365.1_ASM976236v1_genomic-dustmasked.fna
Escherichia_coli_strain_p4A-tax562-GCF_011331215.1_ASM1133121v1_genomic-dustmasked.fna
Escherichia_coli_strain_P59A-tax562-GCF_009762415.1_ASM976241v1_genomic-dustmasked.fna
Escherichia_coli_strain_PA20-tax562-GCF_001865295.1_ASM186529v1_genomic-dustmasked.fna
Escherichia_coli_strain_PA45B-tax562-GCF_002285755.1_ASM228575v1_genomic-dustmasked.fna
Escherichia_coli_strain_PapM_32_1-tax562-GCF_011045235.1_ASM1104523v1_genomic-dustmasked.fna
Escherichia_coli_strain_PapM_36_2-tax562-GCF_012044775.1_ASM1204477v1_genomic-dustmasked.fna
Escherichia_coli_strain_PapRG_04_4-tax562-GCF_011045215.1_ASM1104521v1_genomic-dustmasked.fna
Escherichia_coli_strain_PapRG_06_3-tax562-GCF_010669005.1_ASM1066900v1_genomic-dustmasked.fna
Escherichia_coli_strain_PapRG_06_5-tax562-GCF_010669025.1_ASM1066902v1_genomic-dustmasked.fna
Escherichia_coli_strain_PAR-tax562-GCF_002237305.1_ASM223730v1_genomic-dustmasked.fna
Escherichia_coli_strain_PE15-tax562-GCF_009914295.1_ASM991429v1_genomic-dustmasked.fna
Escherichia_coli_strain_PF9285-tax562-GCF_004771235.1_ASM477123v1_genomic-dustmasked.fna
Escherichia_coli_strain_PigCaeca_1-tax562-GCF_004801575.1_ASM480157v1_genomic-dustmasked.fna
Escherichia_coli_strain_PigCaeca_2-tax562-GCF_004792495.1_ASM479249v1_genomic-dustmasked.fna
Escherichia_coli_strain_PK6-tax562-GCF_008823185.1_ASM882318v1_genomic-dustmasked.fna
Escherichia_coli_strain_PSUO103-tax562-GCF_002215155.1_ASM221515v1_genomic-dustmasked.fna
Escherichia_coli_strain_PSUO2-tax562-GCF_002215095.1_ASM221509v1_genomic-dustmasked.fna
Escherichia_coli_strain_PSUO78-tax562-GCF_002215115.1_ASM221511v1_genomic-dustmasked.fna
Escherichia_coli_strain_PT109-tax562-GCF_009761715.1_ASM976171v1_genomic-dustmasked.fna
Escherichia_coli_strain_PU_1-tax562-GCF_007833255.1_ASM783325v1_genomic-dustmasked.fna
Escherichia_coli_strain_RM10410-tax562-GCF_008065455.1_ASM806545v1_genomic-dustmasked.fna
Escherichia_coli_strain_RM10466-tax562-GCF_003176855.1_ASM317685v1_genomic-dustmasked.fna
Escherichia_coli_strain_RM11911-tax562-GCF_008761495.1_ASM876149v1_genomic-dustmasked.fna
Escherichia_coli_strain_RM13745-tax562-GCF_008761475.1_ASM876147v1_genomic-dustmasked.fna
Escherichia_coli_strain_RM13752-tax562-GCF_008761455.1_ASM876145v1_genomic-dustmasked.fna
Escherichia_coli_strain_RM14715-tax562-GCF_003044015.1_ASM304401v1_genomic-dustmasked.fna
Escherichia_coli_strain_RM14721-tax562-GCF_003013205.1_ASM301320v1_genomic-dustmasked.fna
Escherichia_coli_strain_RM14723-tax562-GCF_003043915.1_ASM304391v1_genomic-dustmasked.fna
Escherichia_coli_strain_RM19259-tax562-GCF_009738455.1_ASM973845v1_genomic-dustmasked.fna
Escherichia_coli_strain_RM9088-tax562-GCF_008065435.1_ASM806543v1_genomic-dustmasked.fna
Escherichia_coli_strain_RM9131-tax562-GCF_003288295.1_ASM328829v1_genomic-dustmasked.fna
Escherichia_coli_strain_RM9245-tax562-GCF_008761515.1_ASM876151v1_genomic-dustmasked.fna
Escherichia_coli_strain_RM9387-tax562-GCF_000801165.1_ASM80116v1_genomic-dustmasked.fna
Escherichia_coli_strain_RM9975-tax562-GCF_003288275.1_ASM328827v1_genomic-dustmasked.fna
Escherichia_coli_strain_RR1-tax562-GCF_001276585.2_ASM127658v2_genomic-dustmasked.fna
Escherichia_coli_strain_RS571-tax562-GCF_004114395.1_ASM411439v1_genomic-dustmasked.fna
Escherichia_coli_strain_S10-tax562-GCF_001901465.1_ASM190146v1_genomic-dustmasked.fna
Escherichia_coli_strain_S17_1-tax562-GCF_005954725.1_ASM595472v1_genomic-dustmasked.fna
Escherichia_coli_strain_S1-tax562-GCF_001901315.1_ASM190131v1_genomic-dustmasked.fna
Escherichia_coli_strain_S21-tax562-GCF_001900925.1_ASM190092v1_genomic-dustmasked.fna
Escherichia_coli_strain_S30-tax562-GCF_001901365.1_ASM190136v1_genomic-dustmasked.fna
Escherichia_coli_strain_S3-tax562-GCF_001900905.1_ASM190090v1_genomic-dustmasked.fna
Escherichia_coli_strain_S40-tax562-GCF_001900945.1_ASM190094v1_genomic-dustmasked.fna
Escherichia_coli_strain_S42-tax562-GCF_001900965.1_ASM190096v1_genomic-dustmasked.fna
Escherichia_coli_strain_S43-tax562-GCF_001900985.1_ASM190098v1_genomic-dustmasked.fna
Escherichia_coli_strain_S50-tax562-GCF_001901405.1_ASM190140v1_genomic-dustmasked.fna
Escherichia_coli_strain_S51-tax562-GCF_001660565.1_ASM166056v1_genomic-dustmasked.fna
Escherichia_coli_strain_S56-tax562-GCF_001901445.1_ASM190144v1_genomic-dustmasked.fna
Escherichia_coli_strain_S65EC-tax562-GCF_004299805.1_ASM429980v1_genomic-dustmasked.fna
Escherichia_coli_strain_SA186-tax562-GCF_003856995.1_ASM385699v1_genomic-dustmasked.fna
Escherichia_coli_strain_SaT040-tax562-GCF_001566615.1_ASM156661v1_genomic-dustmasked.fna
Escherichia_coli_strain_SC516-tax562-GCF_002812545.1_ASM281254v1_genomic-dustmasked.fna
Escherichia_coli_strain_SCEC020001-tax562-GCF_002165115.2_ASM216511v2_genomic-dustmasked.fna
Escherichia_coli_strain_SCEC020007-tax562-GCF_002870165.1_ASM287016v1_genomic-dustmasked.fna
Escherichia_coli_strain_SCEC020022-tax562-GCF_002165095.2_ASM216509v2_genomic-dustmasked.fna
Escherichia_coli_strain_SCEC020023-tax562-GCF_002850675.4_ASM285067v5_genomic-dustmasked.fna
Escherichia_coli_strain_SCEC020026-tax562-GCF_002164975.2_ASM216497v2_genomic-dustmasked.fna
Escherichia_coli_strain_SD134209-tax562-GCF_003203755.1_ASM320375v1_genomic-dustmasked.fna
Escherichia_coli_strain_SEC470-tax562-GCF_000987875.1_ASM98787v1_genomic-dustmasked.fna
Escherichia_coli_strain_SF_088-tax562-GCF_001280325.1_ASM128032v1_genomic-dustmasked.fna
Escherichia_coli_strain_SF_166-tax562-GCF_001280385.1_ASM128038v1_genomic-dustmasked.fna
Escherichia_coli_strain_SF_173-tax562-GCF_001280405.1_ASM128040v1_genomic-dustmasked.fna
Escherichia_coli_strain_SF_468-tax562-GCF_001280345.1_ASM128034v1_genomic-dustmasked.fna
Escherichia_coli_strain_SJ7-tax562-GCF_008761535.1_ASM876153v2_genomic-dustmasked.fna
Escherichia_coli_strain_SK1144-tax562-GCF_003966775.1_ASM396677v1_genomic-dustmasked.fna
Escherichia_coli_strain_SL112-tax562-GCF_009664185.1_ASM966418v1_genomic-dustmasked.fna
Escherichia_coli_strain_SLK172-tax562-GCF_001936315.1_ASM193631v1_genomic-dustmasked.fna
Escherichia_coli_strain_SMN013SH2-tax562-GCF_002863885.1_ASM286388v1_genomic-dustmasked.fna
Escherichia_coli_strain_SMN152SH1-tax562-GCF_002863685.1_ASM286368v1_genomic-dustmasked.fna
Escherichia_coli_strain_SMN197SH3-tax562-GCF_002863665.1_ASM286366v1_genomic-dustmasked.fna
Escherichia_coli_strain_SQ2203-tax562-GCF_000988465.1_ASM98846v1_genomic-dustmasked.fna
Escherichia_coli_strain_SQ37-tax562-GCF_000988355.1_ASM98835v1_genomic-dustmasked.fna
Escherichia_coli_strain_SQ88-tax562-GCF_000988385.1_ASM98838v1_genomic-dustmasked.fna
Escherichia_coli_strain_SRCC_1675-tax562-GCF_001612495.1_ASM161249v1_genomic-dustmasked.fna
Escherichia_coli_strain_ST130-tax562-GCF_008329665.1_ASM832966v1_genomic-dustmasked.fna
Escherichia_coli_strain_ST2350-tax562-GCF_003355175.1_ASM335517v1_genomic-dustmasked.fna
Escherichia_coli_strain_ST2747-tax562-GCF_000599665.1_ASM59966v1_genomic-dustmasked.fna
Escherichia_coli_strain_ST2747-tax562-GCF_000599685.1_ASM59968v1_genomic-dustmasked.fna
Escherichia_coli_strain_ST2747-tax562-GCF_000599705.1_ASM59970v1_genomic-dustmasked.fna
Escherichia_coli_strain_ST540-tax562-GCF_000597845.1_ASM59784v1_genomic-dustmasked.fna
Escherichia_coli_strain_ST540-tax562-GCF_000599625.1_ASM59962v1_genomic-dustmasked.fna
Escherichia_coli_strain_ST540-tax562-GCF_000599645.1_ASM59964v1_genomic-dustmasked.fna
Escherichia_coli_strain_ST648-tax562-GCF_001485455.1_ASM148545v1_genomic-dustmasked.fna
Escherichia_coli_strain_ST95_32-tax562-GCF_008632595.1_ASM863259v1_genomic-dustmasked.fna
Escherichia_coli_strain_STB20_1-tax562-GCF_011691525.1_ASM1169152v1_genomic-dustmasked.fna
Escherichia_coli_strain_STEC005-tax562-GCF_009952125.1_ASM995212v1_genomic-dustmasked.fna
Escherichia_coli_strain_STEC299-tax562-GCF_002863845.1_ASM286384v1_genomic-dustmasked.fna
Escherichia_coli_strain_STEC309-tax562-GCF_009951745.1_ASM995174v1_genomic-dustmasked.fna
Escherichia_coli_strain_STEC313-tax562-GCF_009951245.1_ASM995124v1_genomic-dustmasked.fna
Escherichia_coli_strain_STEC316-tax562-GCF_009950805.1_ASM995080v1_genomic-dustmasked.fna
Escherichia_coli_strain_STEC367-tax562-GCF_009950475.1_ASM995047v1_genomic-dustmasked.fna
Escherichia_coli_strain_STEC388-tax562-GCF_009950125.1_ASM995012v1_genomic-dustmasked.fna
Escherichia_coli_strain_STEC409-tax562-GCF_009949705.1_ASM994970v1_genomic-dustmasked.fna
Escherichia_coli_strain_STEC711-tax562-GCF_009949145.1_ASM994914v1_genomic-dustmasked.fna
Escherichia_coli_strain_STEC719-tax562-GCF_009948655.1_ASM994865v1_genomic-dustmasked.fna
Escherichia_coli_strain_strain_Z247-tax562-GCF_002142715.1_ASM214271v1_genomic-dustmasked.fna
Escherichia_coli_strain_T16R-tax562-GCF_011492985.1_ASM1149298v1_genomic-dustmasked.fna
Escherichia_coli_strain_T28R-tax562-GCF_011492885.1_ASM1149288v1_genomic-dustmasked.fna
Escherichia_coli_strain_tolC-tax562-GCF_001932515.1_ASM193251v1_genomic-dustmasked.fna
Escherichia_coli_strain_U12A-tax562-GCF_004141955.1_ASM414195v1_genomic-dustmasked.fna
Escherichia_coli_strain_U13A-tax562-GCF_004135165.1_ASM413516v1_genomic-dustmasked.fna
Escherichia_coli_strain_U14A-tax562-GCF_004135915.1_ASM413591v1_genomic-dustmasked.fna
Escherichia_coli_strain_U15A-tax562-GCF_004193755.1_ASM419375v1_genomic-dustmasked.fna
Escherichia_coli_strain_U1-tax562-GCF_006965465.1_ASM696546v1_genomic-dustmasked.fna
Escherichia_coli_strain_UK_Dog_Liverpool-tax562-GCF_003413625.1_ASM341362v1_genomic-dustmasked.fna
Escherichia_coli_strain_uk_P46212-tax562-GCF_001469815.1_ASM146981v1_genomic-dustmasked.fna
Escherichia_coli_strain_UMB200201_11-tax562-GCF_011064575.1_ASM1106457v1_genomic-dustmasked.fna
Escherichia_coli_strain_UPEC132-tax562-GCF_007833875.1_ASM783387v1_genomic-dustmasked.fna
Escherichia_coli_strain_UPEC_26_1-tax562-GCF_001693315.1_ASM169331v1_genomic-dustmasked.fna
Escherichia_coli_strain_USML2-tax562-GCF_000833635.2_ASM83363v2_genomic-dustmasked.fna
Escherichia_coli_strain_W2_5-tax562-GCF_003667405.1_ASM366740v1_genomic-dustmasked.fna
Escherichia_coli_strain_W5_6-tax562-GCF_003667425.1_ASM366742v1_genomic-dustmasked.fna
Escherichia_coli_strain_WAT-tax562-GCF_002237325.1_ASM223732v1_genomic-dustmasked.fna
Escherichia_coli_strain_WB61-tax562-GCF_002966755.1_ASM296675v1_genomic-dustmasked.fna
Escherichia_coli_strain_WCHEC000837-tax562-GCF_002164595.2_ASM216459v2_genomic-dustmasked.fna
Escherichia_coli_strain_WCHEC005237-tax562-GCF_002945135.3_ASM294513v3_genomic-dustmasked.fna
Escherichia_coli_strain_WCHEC005784-tax562-GCF_003051985.2_ASM305198v2_genomic-dustmasked.fna
Escherichia_coli_strain_WCHEC020031-tax562-GCF_003711045.1_ASM371104v1_genomic-dustmasked.fna
Escherichia_coli_strain_WCHEC020032-tax562-GCF_002164865.2_ASM216486v2_genomic-dustmasked.fna
Escherichia_coli_strain_WCHEC025943-tax562-GCF_002811555.3_ASM281155v3_genomic-dustmasked.fna
Escherichia_coli_strain_WCHEC025970-tax562-GCF_004295365.1_ASM429536v1_genomic-dustmasked.fna
Escherichia_coli_strain_WCHEC035053S1G0-tax562-GCF_003172465.2_ASM317246v2_genomic-dustmasked.fna
Escherichia_coli_strain_WCHEC035148-tax562-GCF_003268695.1_ASM326869v1_genomic-dustmasked.fna
Escherichia_coli_strain_WCHEC050613-tax562-GCF_001969285.3_ASM196928v4_genomic-dustmasked.fna
Escherichia_coli_strain_WCHEC4533-tax562-GCF_002164645.3_ASM216464v3_genomic-dustmasked.fna
Escherichia_coli_strain_WCHEC96200-tax562-GCF_002164635.4_ASM216463v4_genomic-dustmasked.fna
Escherichia_coli_strain_WG5-tax562-GCF_002761835.1_ASM276183v1_genomic-dustmasked.fna
Escherichia_coli_strain_XDL-tax562-GCF_008949495.1_ASM894949v1_genomic-dustmasked.fna
Escherichia_coli_strain_Y5-tax562-GCF_001860505.1_ASM186050v1_genomic-dustmasked.fna
Escherichia_coli_strain_YD786-tax562-GCF_001442495.1_ASM144249v1_genomic-dustmasked.fna
Escherichia_coli_strain_YDC107-tax562-GCF_002925525.1_YDC107_genomic-dustmasked.fna
Escherichia_coli_strain_YPE10-tax562-GCF_008807135.1_ASM880713v1_genomic-dustmasked.fna
Escherichia_coli_strain_YPE12-tax562-GCF_008807155.1_ASM880715v1_genomic-dustmasked.fna
Escherichia_coli_strain_YPE3-tax562-GCF_008807295.1_ASM880729v1_genomic-dustmasked.fna
Escherichia_coli_strain_YSP8_1-tax562-GCF_004924255.1_ASM492425v1_genomic-dustmasked.fna
Escherichia_coli_strain_YY76_1-tax562-GCF_008080655.1_ASM808065v1_genomic-dustmasked.fna
Escherichia_coli_strain_Z1002-tax562-GCF_002142675.1_ASM214267v1_genomic-dustmasked.fna
Escherichia_coli_strain_ZF31-tax562-GCF_011045875.1_ASM1104587v1_genomic-dustmasked.fna
Escherichia_coli_strain_ZF34-tax562-GCF_011045895.1_ASM1104589v1_genomic-dustmasked.fna
Escherichia_coli_strain_ZH063-tax562-GCF_001577325.1_ASM157732v1_genomic-dustmasked.fna
Escherichia_coli_strain_ZH193-tax562-GCF_001566675.1_ASM156667v1_genomic-dustmasked.fna
Escherichia_coli_strain_ZJ3920-tax562-GCF_003076395.1_ASM307639v1_genomic-dustmasked.fna
Escherichia_coli_str__clone_D_i14-tax885275-GCF_000233895.1_ASM23389v1_genomic-dustmasked.fna
Escherichia_coli_str__clone_D_i2-tax885276-GCF_000233875.1_ASM23387v1_genomic-dustmasked.fna
Escherichia_coli_str_K_12_substr_DH10B-tax316385-GCF_000019425.1_ASM1942v1_genomic-dustmasked.fna
Escherichia_coli_str_K_12_substr_MC4100-tax1403831-GCF_000499485.1_MYMC4100_genomic-dustmasked.fna
Escherichia_coli_str_K_12_substr_MG1655_strain_JW5437_1_substr_MG1655-tax511145-GCF_001566335.1_ASM156633v1_genomic-dustmasked.fna
Escherichia_coli_str_K_12_substr_MG1655-tax511145-GCF_000005845.2_ASM584v2_genomic-dustmasked.fna
Escherichia_coli_str_K_12_substr_MG1655-tax511145-GCF_000801205.1_ASM80120v1_genomic-dustmasked.fna
Escherichia_coli_str_K_12_substr_MG1655-tax511145-GCF_001308065.1_ASM130806v1_genomic-dustmasked.fna
Escherichia_coli_str_K_12_substr_MG1655-tax511145-GCF_001544635.1_ASM154463v1_genomic-dustmasked.fna
Escherichia_coli_str_K_12_substr_MG1655-tax511145-GCF_002843685.1_ASM284368v1_genomic-dustmasked.fna
Escherichia_coli_str_K_12_substr_MG1655-tax511145-GCF_003627195.1_ASM362719v1_genomic-dustmasked.fna
Escherichia_coli_str_K_12_substr_W3110-tax316407-GCF_000010245.2_ASM1024v1_genomic-dustmasked.fna
Escherichia_coli_str_Sanji-tax1441627-GCF_001610755.1_ASM161075v1_genomic-dustmasked.fna
Escherichia_coli-tax562-GCF_002763995.1_ASM276399v1_genomic-dustmasked.fna
Escherichia_coli-tax562-GCF_003019115.1_ASM301911v1_genomic-dustmasked.fna
Escherichia_coli-tax562-GCF_003790525.1_ASM379052v1_genomic-dustmasked.fna
Escherichia_coli-tax562-GCF_900092615.1_PRJEB14041_genomic-dustmasked.fna
Escherichia_coli-tax562-GCF_900096795.1_Ecoli_AG100_Sample3_Doxycycline_Assembly_genomic-dustmasked.fna
Escherichia_coli-tax562-GCF_900096845.1_Ecoli_AG100_Sample3_M9_Assembly_genomic-dustmasked.fna
Escherichia_coli-tax562-GCF_900174625.1_WI1-reUpload_genomic-dustmasked.fna
Escherichia_coli-tax562-GCF_900174635.1_WI2_genomic-dustmasked.fna
Escherichia_coli-tax562-GCF_900184875.1_Unitig_genomic-dustmasked.fna
Escherichia_coli-tax562-GCF_900497095.1_ASM90049709v1_genomic-dustmasked.fna
Escherichia_coli-tax562-GCF_900497415.1_ASM90049741v1_genomic-dustmasked.fna
Escherichia_coli-tax562-GCF_900497455.1_ASM90049745v1_genomic-dustmasked.fna
Escherichia_coli-tax562-GCF_900497475.1_ASM90049747v1_genomic-dustmasked.fna
Escherichia_coli-tax562-GCF_900497485.1_ASM90049748v1_genomic-dustmasked.fna
Escherichia_coli-tax562-GCF_900520285.1_ASM90052028v1_genomic-dustmasked.fna
Escherichia_coli-tax562-GCF_900520305.1_ASM90052030v1_genomic-dustmasked.fna
Escherichia_coli-tax562-GCF_900520325.1_ASM90052032v1_genomic-dustmasked.fna
Escherichia_coli-tax562-GCF_900520345.1_ASM90052034v1_genomic-dustmasked.fna
Escherichia_coli-tax562-GCF_900520365.1_ASM90052036v1_genomic-dustmasked.fna
Escherichia_coli-tax562-GCF_900520385.1_ASM90052038v1_genomic-dustmasked.fna
Escherichia_coli-tax562-GCF_900520395.1_ASM90052039v1_genomic-dustmasked.fna
Escherichia_coli-tax562-GCF_900618295.1_ecoli019_genomic-dustmasked.fna
Escherichia_coli-tax562-GCF_900747775.1_VREC0761_Chromosome_genomic-dustmasked.fna
Escherichia_coli-tax562-GCF_900747785.1_VREC0864_Chromosome_genomic-dustmasked.fna
Escherichia_coli-tax562-GCF_901733115.1_Escherichia_coli_MAD_genomic-dustmasked.fna
Escherichia_coli_UM146-tax869729-GCF_000148605.1_ASM14860v1_genomic-dustmasked.fna
Escherichia_coli_UMNK88-tax696406-GCF_000212715.2_ASM21271v2_genomic-dustmasked.fna
Escherichia_coli_UTI89-tax364106-GCF_000013265.1_ASM1326v1_genomic-dustmasked.fna
Escherichia_coli_VR50-tax941323-GCF_000968515.1_ASM96851v1_genomic-dustmasked.fna
Escherichia_coli_W-tax566546-GCF_000184185.1_ASM18418v1_genomic-dustmasked.fna
Escherichia_coli_W-tax566546-GCF_000258145.1_ASM25814v1_genomic-dustmasked.fna
Escherichia_coli_Xuzhou21-tax741093-GCF_000262125.1_ASM26212v1_genomic-dustmasked.fna
Escherichia_sp_E4742-tax2044467-GCF_005843885.1_ASM584388v1_genomic-dustmasked.fna
Helicobacter_acinonychis_str_Sheeba-tax382638-GCF_000009305.1_ASM930v1_genomic-dustmasked.fna
Helicobacter_apodemus_strain_SCJK1-tax135569-GCF_003097575.1_ASM309757v1_genomic-dustmasked.fna
Helicobacter_bilis_strain_AAQJH-tax37372-GCF_001999985.1_ASM199998v1_genomic-dustmasked.fna
Helicobacter_cetorum_MIT_00_7128-tax182217-GCF_000259255.1_ASM25925v1_genomic-dustmasked.fna
Helicobacter_cetorum_MIT_99_5656-tax1163745-GCF_000259275.1_ASM25927v1_genomic-dustmasked.fna
Helicobacter_cholecystus_strain_NCTC13205-tax45498-GCF_900638485.1_57728_B01_genomic-dustmasked.fna
Helicobacter_cinaedi_CCUG_18818__ATCC_BAA_847-tax537971-GCF_000349975.1_ASM34997v1_genomic-dustmasked.fna
Helicobacter_cinaedi_PAGU611-tax1172562-GCF_000284635.1_ASM28463v1_genomic-dustmasked.fna
Helicobacter_cinaedi_strain_MRY08_1234-tax213-GCF_003574195.1_ASM357419v1_genomic-dustmasked.fna
Helicobacter_cinaedi_strain_P01D0000-tax213-GCF_003213725.2_ASM321372v2_genomic-dustmasked.fna
Helicobacter_cinaedi_strain_P03D0629-tax213-GCF_003213825.2_ASM321382v2_genomic-dustmasked.fna
Helicobacter_cinaedi_strain_P06D0798-tax213-GCF_003214155.2_ASM321415v2_genomic-dustmasked.fna
Helicobacter_cinaedi-tax213-GCF_902381705.1_UHGG_MGYG-HGUT-01432_genomic-dustmasked.fna
Helicobacter_felis_ATCC_49179-tax936155-GCF_000200595.1_ASM20059v1_genomic-dustmasked.fna
Helicobacter_hepaticus_ATCC_51449-tax235279-GCF_000007905.1_ASM790v1_genomic-dustmasked.fna
Helicobacter_himalayensis_strain_YS1-tax1591088-GCF_001602095.1_ASM160209v1_genomic-dustmasked.fna
Helicobacter_mustelae_12198-tax679897-GCF_000091985.1_ASM9198v1_genomic-dustmasked.fna
Helicobacter_mustelae_strain_NCTC12198-tax217-GCF_900476215.1_51342_F02_genomic-dustmasked.fna
Helicobacter_pullorum_strain_NCTC13154-tax35818-GCF_900638355.1_57428_B01_genomic-dustmasked.fna
Helicobacter_pylori_2017-tax985081-GCF_000192315.1_ASM19231v1_genomic-dustmasked.fna
Helicobacter_pylori_2018-tax985080-GCF_000192335.1_ASM19233v1_genomic-dustmasked.fna
Helicobacter_pylori_26695_1CH-tax1391728-GCF_000829135.1_ASM82913v1_genomic-dustmasked.fna
Helicobacter_pylori_26695_1CL-tax1391727-GCF_000829115.1_ASM82911v1_genomic-dustmasked.fna
Helicobacter_pylori_26695_1-tax1391726-GCF_000826985.1_ASM82698v1_genomic-dustmasked.fna
Helicobacter_pylori_26695_1-tax1391726-GCF_000829095.1_ASM82909v1_genomic-dustmasked.fna
Helicobacter_pylori_26695-tax85962-GCF_000008525.1_ASM852v1_genomic-dustmasked.fna
Helicobacter_pylori_26695-tax85962-GCF_000307795.1_ASM30779v1_genomic-dustmasked.fna
Helicobacter_pylori_35A-tax585535-GCF_000178935.2_ASM17893v2_genomic-dustmasked.fna
Helicobacter_pylori_51-tax290847-GCF_000011725.1_ASM1172v1_genomic-dustmasked.fna
Helicobacter_pylori_52-tax684950-GCF_000023805.1_ASM2380v1_genomic-dustmasked.fna
Helicobacter_pylori_83-tax585538-GCF_000213135.1_ASM21313v1_genomic-dustmasked.fna
Helicobacter_pylori_908-tax869727-GCF_000148665.1_ASM14866v1_genomic-dustmasked.fna
Helicobacter_pylori_Aklavik117-tax1055531-GCF_000315955.1_ASM31595v1_genomic-dustmasked.fna
Helicobacter_pylori_Aklavik86-tax1055532-GCF_000317875.1_ASM31787v1_genomic-dustmasked.fna
Helicobacter_pylori_B128-tax544406-GCF_007844075.1_ASM784407v1_genomic-dustmasked.fna
Helicobacter_pylori_B38-tax592205-GCF_000091345.1_ASM9134v1_genomic-dustmasked.fna
Helicobacter_pylori_B8-tax693745-GCF_000196755.1_ASM19675v1_genomic-dustmasked.fna
Helicobacter_pylori_BM012A-tax1407462-GCF_000498315.1_ASM49831v1_genomic-dustmasked.fna
Helicobacter_pylori_BM012S-tax1407463-GCF_000498335.1_ASM49833v1_genomic-dustmasked.fna
Helicobacter_pylori_Cuz20-tax765964-GCF_000148895.1_ASM14889v1_genomic-dustmasked.fna
Helicobacter_pylori_ELS37-tax1055527-GCF_000255955.1_ASM25595v1_genomic-dustmasked.fna
Helicobacter_pylori_F16-tax866344-GCF_000270005.1_ASM27000v1_genomic-dustmasked.fna
Helicobacter_pylori_F30-tax866345-GCF_000270025.1_ASM27002v1_genomic-dustmasked.fna
Helicobacter_pylori_F32-tax102608-GCF_000270045.1_ASM27004v1_genomic-dustmasked.fna
Helicobacter_pylori_F57-tax866346-GCF_000270065.1_ASM27006v1_genomic-dustmasked.fna
Helicobacter_pylori_G27-tax563041-GCF_000021165.1_ASM2116v1_genomic-dustmasked.fna
Helicobacter_pylori_Gambia94_24-tax907240-GCF_000185205.1_ASM18520v1_genomic-dustmasked.fna
Helicobacter_pylori_HPAG1-tax357544-GCF_000013245.1_ASM1324v1_genomic-dustmasked.fna
Helicobacter_pylori_HUP_B14-tax1163743-GCF_000259235.1_ASM25923v1_genomic-dustmasked.fna
Helicobacter_pylori_India7-tax907238-GCF_000185185.1_ASM18518v1_genomic-dustmasked.fna
Helicobacter_pylori_J166-tax102611-GCF_000685625.1_ASM68562v1_genomic-dustmasked.fna
Helicobacter_pylori_J99-tax85963-GCF_000008785.1_ASM878v1_genomic-dustmasked.fna
Helicobacter_pylori_J99-tax85963-GCF_000982695.1_ASM98269v1_genomic-dustmasked.fna
Helicobacter_pylori_Lithuania75-tax907237-GCF_000185225.1_ASM18522v1_genomic-dustmasked.fna
Helicobacter_pylori_NCTC_11637__CCUG_17874__ATCC_43504-tax102618-GCF_900478295.1_35377_D02_genomic-dustmasked.fna
Helicobacter_pylori_NY40-tax1426844-GCF_000828955.1_ASM82895v1_genomic-dustmasked.fna
Helicobacter_pylori_OK113-tax1248725-GCF_000348865.1_ASM34886v1_genomic-dustmasked.fna
Helicobacter_pylori_OK310-tax1248726-GCF_000348885.1_ASM34888v1_genomic-dustmasked.fna
Helicobacter_pylori_oki102-tax1382920-GCF_000600045.1_ASM60004v1_genomic-dustmasked.fna
Helicobacter_pylori_oki112-tax1382921-GCF_000600085.1_ASM60008v1_genomic-dustmasked.fna
Helicobacter_pylori_oki128-tax1382922-GCF_000600125.1_ASM60012v1_genomic-dustmasked.fna
Helicobacter_pylori_oki154-tax1382923-GCF_000600145.1_ASM60014v1_genomic-dustmasked.fna
Helicobacter_pylori_oki422-tax1382924-GCF_000600165.1_ASM60016v1_genomic-dustmasked.fna
Helicobacter_pylori_oki673-tax1382925-GCF_000600185.1_ASM60018v1_genomic-dustmasked.fna
Helicobacter_pylori_oki828-tax1382926-GCF_000600205.1_ASM60020v1_genomic-dustmasked.fna
Helicobacter_pylori_oki898-tax1382927-GCF_000600225.1_ASM60022v1_genomic-dustmasked.fna
Helicobacter_pylori_P12-tax570508-GCF_000021465.1_ASM2146v1_genomic-dustmasked.fna
Helicobacter_pylori_PeCan18-tax1163742-GCF_000277425.1_ASM27742v1_genomic-dustmasked.fna
Helicobacter_pylori_PeCan4-tax765963-GCF_000148875.1_ASM14887v1_genomic-dustmasked.fna
Helicobacter_pylori_PMSS1-tax1431450-GCF_001991095.1_ASM199109v1_genomic-dustmasked.fna
Helicobacter_pylori_Puno120-tax1055528-GCF_000224535.1_ASM22453v1_genomic-dustmasked.fna
Helicobacter_pylori_Puno135-tax1055529-GCF_000224555.1_ASM22455v1_genomic-dustmasked.fna
Helicobacter_pylori_Rif1-tax1234365-GCF_000307815.1_ASM30781v1_genomic-dustmasked.fna
Helicobacter_pylori_Rif2-tax1234600-GCF_000307835.1_ASM30783v1_genomic-dustmasked.fna
Helicobacter_pylori_Sat464-tax794851-GCF_000148915.1_ASM14891v1_genomic-dustmasked.fna
Helicobacter_pylori_Shi112-tax1163740-GCF_000277405.1_ASM27740v1_genomic-dustmasked.fna
Helicobacter_pylori_Shi169-tax1163741-GCF_000277385.1_ASM27738v1_genomic-dustmasked.fna
Helicobacter_pylori_Shi417-tax1163739-GCF_000277365.1_ASM27736v1_genomic-dustmasked.fna
Helicobacter_pylori_Shi470-tax512562-GCF_000020245.1_ASM2024v1_genomic-dustmasked.fna
Helicobacter_pylori_SJM180-tax765962-GCF_000148855.1_ASM14885v1_genomic-dustmasked.fna
Helicobacter_pylori_SNT49_strain_Santal49-tax1055530-GCF_000224575.1_ASM22457v1_genomic-dustmasked.fna
Helicobacter_pylori_SouthAfrica20-tax1352356-GCF_000590775.1_ASM59077v1_genomic-dustmasked.fna
Helicobacter_pylori_SouthAfrica7-tax907239-GCF_000185245.1_ASM18524v1_genomic-dustmasked.fna
Helicobacter_pylori_SS1-tax102617-GCF_002005525.1_ASM200552v1_genomic-dustmasked.fna
Helicobacter_pylori_strain_13_A_EK8-tax210-GCF_006338545.1_ASM633854v1_genomic-dustmasked.fna
Helicobacter_pylori_strain_169_A_EK5-tax210-GCF_006337625.1_ASM633762v1_genomic-dustmasked.fna
Helicobacter_pylori_strain_169_C_EK8-tax210-GCF_006337345.1_ASM633734v1_genomic-dustmasked.fna
Helicobacter_pylori_strain_173_A_EK1-tax210-GCF_006337485.1_ASM633748v1_genomic-dustmasked.fna
Helicobacter_pylori_strain_19_A_EK3-tax210-GCF_006338415.1_ASM633841v1_genomic-dustmasked.fna
Helicobacter_pylori_strain_19_C_EK1-tax210-GCF_006337405.1_ASM633740v1_genomic-dustmasked.fna
Helicobacter_pylori_strain_20_A_EK1-tax210-GCF_006338285.1_ASM633828v1_genomic-dustmasked.fna
Helicobacter_pylori_strain_21_A_EK1-tax210-GCF_006338145.1_ASM633814v1_genomic-dustmasked.fna
Helicobacter_pylori_strain_21_F_EK1-tax210-GCF_006337385.1_ASM633738v1_genomic-dustmasked.fna
Helicobacter_pylori_strain_23_A_EK1-tax210-GCF_006338045.1_ASM633804v1_genomic-dustmasked.fna
Helicobacter_pylori_strain_24_A_EK1-tax210-GCF_006337875.1_ASM633787v1_genomic-dustmasked.fna
Helicobacter_pylori_strain_25_A_EK1-tax210-GCF_006339235.1_ASM633923v1_genomic-dustmasked.fna
Helicobacter_pylori_strain_25_A_EK9-tax210-GCF_006337365.1_ASM633736v1_genomic-dustmasked.fna
Helicobacter_pylori_strain_26695_1MET-tax210-GCF_000827025.1_ASM82702v1_genomic-dustmasked.fna
Helicobacter_pylori_strain_26695_dRdM1dM2-tax210-GCF_002906515.1_ASM290651v1_genomic-dustmasked.fna
Helicobacter_pylori_strain_26695_dRdM2-tax210-GCF_002906555.1_ASM290655v1_genomic-dustmasked.fna
Helicobacter_pylori_strain_26695_dR-tax210-GCF_002906535.1_ASM290653v1_genomic-dustmasked.fna
Helicobacter_pylori_strain_26_A_EK1-tax210-GCF_006337745.1_ASM633774v1_genomic-dustmasked.fna
Helicobacter_pylori_strain_280_A_EK1-tax210-GCF_006337465.1_ASM633746v1_genomic-dustmasked.fna
Helicobacter_pylori_strain_29CaP-tax210-GCF_001433495.1_ASM143349v1_genomic-dustmasked.fna
Helicobacter_pylori_strain_381_A_EK4-tax210-GCF_006337445.1_ASM633744v1_genomic-dustmasked.fna
Helicobacter_pylori_strain_381_C_EK1-tax210-GCF_006337325.1_ASM633732v1_genomic-dustmasked.fna
Helicobacter_pylori_strain_381_F_EK9-tax210-GCF_006337305.1_ASM633730v1_genomic-dustmasked.fna
Helicobacter_pylori_strain_476_A2_EK2-tax210-GCF_006337285.1_ASM633728v1_genomic-dustmasked.fna
Helicobacter_pylori_strain_476_A_EK5-tax210-GCF_006337425.1_ASM633742v1_genomic-dustmasked.fna
Helicobacter_pylori_strain_476_C_EK5-tax210-GCF_006338815.1_ASM633881v1_genomic-dustmasked.fna
Helicobacter_pylori_strain_478_A_EK1-tax210-GCF_006339065.1_ASM633906v1_genomic-dustmasked.fna
Helicobacter_pylori_strain_479_A2_EK4-tax210-GCF_006337265.1_ASM633726v1_genomic-dustmasked.fna
Helicobacter_pylori_strain_479_C2_EK2-tax210-GCF_006338685.1_ASM633868v1_genomic-dustmasked.fna
Helicobacter_pylori_strain_479_C_EK2-tax210-GCF_006338945.1_ASM633894v1_genomic-dustmasked.fna
Helicobacter_pylori_strain_5_A_EK1-tax210-GCF_006339365.1_ASM633936v1_genomic-dustmasked.fna
Helicobacter_pylori_strain_7_13_D1a-tax210-GCF_002952335.1_ASM295233v1_genomic-dustmasked.fna
Helicobacter_pylori_strain_7_13_D1b-tax210-GCF_002952355.1_ASM295235v1_genomic-dustmasked.fna
Helicobacter_pylori_strain_7_13_D1c-tax210-GCF_002952375.1_ASM295237v1_genomic-dustmasked.fna
Helicobacter_pylori_strain_7_13_D3a-tax210-GCF_002952455.1_ASM295245v1_genomic-dustmasked.fna
Helicobacter_pylori_strain_7_13_D3b-tax210-GCF_002952475.1_ASM295247v1_genomic-dustmasked.fna
Helicobacter_pylori_strain_7_13_R1a-tax210-GCF_002952675.1_ASM295267v1_genomic-dustmasked.fna
Helicobacter_pylori_strain_7_13_R1b-tax210-GCF_002952655.1_ASM295265v1_genomic-dustmasked.fna
Helicobacter_pylori_strain_7_13_R1c-tax210-GCF_002952595.1_ASM295259v1_genomic-dustmasked.fna
Helicobacter_pylori_strain_7_13_R2a-tax210-GCF_002952575.1_ASM295257v1_genomic-dustmasked.fna
Helicobacter_pylori_strain_7_13_R2b-tax210-GCF_002952635.1_ASM295263v1_genomic-dustmasked.fna
Helicobacter_pylori_strain_7_13_R2c-tax210-GCF_002952555.1_ASM295255v1_genomic-dustmasked.fna
Helicobacter_pylori_strain_7_13_R3a-tax210-GCF_002952615.1_ASM295261v1_genomic-dustmasked.fna
Helicobacter_pylori_strain_7_13_R3b-tax210-GCF_002952535.1_ASM295253v1_genomic-dustmasked.fna
Helicobacter_pylori_strain_7_13_R3c-tax210-GCF_002952515.1_ASM295251v1_genomic-dustmasked.fna
Helicobacter_pylori_strain_7_13-tax210-GCF_007836855.1_ASM783685v1_genomic-dustmasked.fna
Helicobacter_pylori_strain_7C-tax210-GCF_001433515.1_ASM143351v1_genomic-dustmasked.fna
Helicobacter_pylori_strain_ATCC_43504-tax210-GCF_004295545.1_HP_PMSS1_01_genomic-dustmasked.fna
Helicobacter_pylori_strain_ausabrJ05-tax210-GCF_001653435.1_ASM165343v1_genomic-dustmasked.fna
Helicobacter_pylori_strain_B125A-tax210-GCF_007836735.1_ASM783673v1_genomic-dustmasked.fna
Helicobacter_pylori_strain_B128_1-tax210-GCF_002951975.1_ASM295197v1_genomic-dustmasked.fna
Helicobacter_pylori_strain_B128_7_13-tax210-GCF_007794935.1_ASM779493v1_genomic-dustmasked.fna
Helicobacter_pylori_strain_B130A-tax210-GCF_007844055.1_ASM784405v1_genomic-dustmasked.fna
Helicobacter_pylori_strain_B136A-tax210-GCF_007844035.1_ASM784403v1_genomic-dustmasked.fna
Helicobacter_pylori_strain_B140-tax210-GCF_007843915.1_ASM784391v1_genomic-dustmasked.fna
Helicobacter_pylori_strain_B147-tax210-GCF_007843535.1_ASM784353v1_genomic-dustmasked.fna
Helicobacter_pylori_strain_BM012B-tax210-GCF_000685705.1_ASM68570v1_genomic-dustmasked.fna
Helicobacter_pylori_strain_BM013A-tax210-GCF_000685665.1_ASM68566v1_genomic-dustmasked.fna
Helicobacter_pylori_strain_BM013B-tax210-GCF_000685745.1_ASM68574v1_genomic-dustmasked.fna
Helicobacter_pylori_strain_CC33C-tax210-GCF_001653415.1_ASM165341v1_genomic-dustmasked.fna
Helicobacter_pylori_strain_dRdM1-tax210-GCF_002906495.1_ASM290649v1_genomic-dustmasked.fna
Helicobacter_pylori_strain_dRdM2addM2-tax210-GCF_002953555.1_ASM295355v1_genomic-dustmasked.fna
Helicobacter_pylori_strain_DU15-tax210-GCF_001653395.1_ASM165339v1_genomic-dustmasked.fna
Helicobacter_pylori_strain_FDAARGOS_298-tax210-GCF_003050665.1_ASM305066v1_genomic-dustmasked.fna
Helicobacter_pylori_strain_FDAARGOS_300-tax210-GCF_002983705.1_ASM298370v1_genomic-dustmasked.fna
Helicobacter_pylori_strain_G272-tax210-GCF_002222575.1_ASM222257v1_genomic-dustmasked.fna
Helicobacter_pylori_strain_GCT_27-tax210-GCF_010917155.1_ASM1091715v1_genomic-dustmasked.fna
Helicobacter_pylori_strain_GCT_43-tax210-GCF_010917555.1_ASM1091755v1_genomic-dustmasked.fna
Helicobacter_pylori_strain_GCT_97-tax210-GCF_010917675.1_ASM1091767v1_genomic-dustmasked.fna
Helicobacter_pylori_strain_GD63-tax210-GCF_003640585.1_ASM364058v1_genomic-dustmasked.fna
Helicobacter_pylori_strain_H_137-tax210-GCF_003957395.1_ASM395739v1_genomic-dustmasked.fna
Helicobacter_pylori_strain_HP14039-tax210-GCF_003636855.2_ASM363685v2_genomic-dustmasked.fna
Helicobacter_pylori_strain_Hp238-tax210-GCF_000817025.1_ASM81702v1_genomic-dustmasked.fna
Helicobacter_pylori_strain_HP42K-tax210-GCF_003939085.1_ASM393908v1_genomic-dustmasked.fna
Helicobacter_pylori_strain_Hpbs1-tax210-GCF_003855475.1_ASM385547v1_genomic-dustmasked.fna
Helicobacter_pylori_strain_Hpbs2-tax210-GCF_004088155.1_ASM408815v1_genomic-dustmasked.fna
Helicobacter_pylori_strain_Hpbs3-tax210-GCF_004088075.1_ASM408807v1_genomic-dustmasked.fna
Helicobacter_pylori_strain_HPJP26-tax210-GCF_002356595.1_ASM235659v1_genomic-dustmasked.fna
Helicobacter_pylori_strain_J182-tax210-GCF_007843715.1_ASM784371v1_genomic-dustmasked.fna
Helicobacter_pylori_strain_K26A1-tax210-GCF_001653455.1_ASM165345v1_genomic-dustmasked.fna
Helicobacter_pylori_strain_L7-tax210-GCF_001653375.1_ASM165337v1_genomic-dustmasked.fna
Helicobacter_pylori_strain_ML1-tax210-GCF_001549715.1_ASM154971v1_genomic-dustmasked.fna
Helicobacter_pylori_strain_ML2-tax210-GCF_001549855.1_ASM154985v1_genomic-dustmasked.fna
Helicobacter_pylori_strain_ML3-tax210-GCF_001549875.1_ASM154987v1_genomic-dustmasked.fna
Helicobacter_pylori_strain_NCTC12823-tax210-GCF_900638505.1_57728_F01_genomic-dustmasked.fna
Helicobacter_pylori_strain_NCTC13345-tax210-GCF_900638475.1_57685_G01_genomic-dustmasked.fna
Helicobacter_pylori_strain_PMSS1-tax210-GCF_004295525.1_HPATCC43504_01_genomic-dustmasked.fna
Helicobacter_pylori_strain_PNG84A-tax210-GCF_001653475.1_ASM165347v1_genomic-dustmasked.fna
Helicobacter_pylori_strain_TN2wt-tax210-GCF_008326525.1_ASM832652v1_genomic-dustmasked.fna
Helicobacter_pylori-tax210-GCF_002952495.1_ASM295249v1_genomic-dustmasked.fna
Helicobacter_pylori-tax210-GCF_900119955.1_HE171_09_genomic-dustmasked.fna
Helicobacter_pylori-tax210-GCF_900119995.1_HE143_09_genomic-dustmasked.fna
Helicobacter_pylori-tax210-GCF_900120055.1_HE178_09_genomic-dustmasked.fna
Helicobacter_pylori-tax210-GCF_900120135.1_HE132_09_genomic-dustmasked.fna
Helicobacter_pylori-tax210-GCF_900120185.1_HE134_09_genomic-dustmasked.fna
Helicobacter_pylori-tax210-GCF_900120205.1_HE141_09_genomic-dustmasked.fna
Helicobacter_pylori-tax210-GCF_900120225.1_HE136_09_genomic-dustmasked.fna
Helicobacter_pylori-tax210-GCF_900120255.1_HE101_09_genomic-dustmasked.fna
Helicobacter_pylori-tax210-GCF_900120275.1_HE142_09_genomic-dustmasked.fna
Helicobacter_pylori-tax210-GCF_900120315.1_HE170_09_genomic-dustmasked.fna
Helicobacter_pylori-tax210-GCF_900120335.1_HE147_09_genomic-dustmasked.fna
Helicobacter_pylori-tax210-GCF_900149805.1_BCM-300_genomic-dustmasked.fna
Helicobacter_pylori-tax210-GCF_900176185.1_HE93_10_genomic-dustmasked.fna
Helicobacter_pylori-tax210-GCF_902381665.1_UHGG_MGYG-HGUT-01357_genomic-dustmasked.fna
Helicobacter_pylori_UM032-tax1311573-GCF_000392455.3_ASM39245v3_genomic-dustmasked.fna
Helicobacter_pylori_UM037-tax1321939-GCF_000392515.3_ASM39251v3_genomic-dustmasked.fna
Helicobacter_pylori_UM066-tax1321940-GCF_000392535.3_ASM39253v3_genomic-dustmasked.fna
Helicobacter_pylori_UM298-tax1321941-GCF_000439295.2_ASM43929v2_genomic-dustmasked.fna
Helicobacter_pylori_UM299-tax1321938-GCF_000392475.3_ASM39247v3_genomic-dustmasked.fna
Helicobacter_pylori_v225d-tax637913-GCF_000093185.1_ASM9318v1_genomic-dustmasked.fna
Helicobacter_pylori_XZ274-tax1127122-GCF_000262655.1_ASM26265v1_genomic-dustmasked.fna
Helicobacter_sp_MIT_01_6242-tax222136-GCF_001693335.1_ASM169333v1_genomic-dustmasked.fna
Helicobacter_suis_strain_SNTW101c-tax104628-GCF_007036205.1_ASM703620v1_genomic-dustmasked.fna
Helicobacter_typhlonius_strain_MIT_97_6810-tax76936-GCF_001460635.1_htyphlonius_mit97-6810_genomic-dustmasked.fna
Listeria_grayi_strain_NCTC_10812-tax1641-GCF_900638015.1_54984_A01_genomic-dustmasked.fna
Listeria_innocua_Clip11262-tax272626-GCF_000195795.1_ASM19579v1_genomic-dustmasked.fna
Listeria_innocua_strain_CFSAN044836-tax1642-GCF_009648575.1_ASM964857v1_genomic-dustmasked.fna
Listeria_ivanovii_subsp_ivanovii_PAM_55-tax881621-GCF_000252975.1_ASM25297v1_genomic-dustmasked.fna
Listeria_ivanovii_subsp_ivanovii_strain_NCTC11007-tax202751-GCF_900187195.1_51485_F01_genomic-dustmasked.fna
Listeria_ivanovii_subsp_ivanovii_strain_NCTC11846-tax202751-GCF_900187025.1_49923_F01_genomic-dustmasked.fna
Listeria_ivanovii_subsp_ivanovii_strain_WSLC_3010-tax202751-GCF_000763515.1_ASM76351v1_genomic-dustmasked.fna
Listeria_ivanovii_subsp_londoniensis_strain_NCTC12701-tax202752-GCF_900637745.1_52551_F01_genomic-dustmasked.fna
Listeria_ivanovii_subsp_londoniensis_strain_WSLC_30151-tax202752-GCF_000763495.1_ASM76349v1_genomic-dustmasked.fna
Listeria_ivanovii_subsp_londoniensis_strain_WSLC_30167-tax202752-GCF_000763475.1_ASM76347v1_genomic-dustmasked.fna
Listeria_ivanovii_WSLC3009-tax1457190-GCF_000565155.1_ASM56515v1_genomic-dustmasked.fna
Listeria_monocytogenes_07PF0776-tax1126011-GCF_000258905.1_ASM25890v1_genomic-dustmasked.fna
Listeria_monocytogenes_08_5578_strain_Aug_78-tax653938-GCF_000093125.2_ASM9312v2_genomic-dustmasked.fna
Listeria_monocytogenes_08_5923_strain_Aug_23-tax637381-GCF_000022925.1_ASM2292v1_genomic-dustmasked.fna
Listeria_monocytogenes_10403S-tax393133-GCF_000168695.2_ASM16869v2_genomic-dustmasked.fna
Listeria_monocytogenes_6179-tax1288295-GCF_000577745.1_6179_18022011_genomic-dustmasked.fna
Listeria_monocytogenes_ATCC_19117_strain_WSLC_1033-tax882095-GCF_001454905.1_ASM145490v1_genomic-dustmasked.fna
Listeria_monocytogenes_CFSAN002349-tax1299895-GCF_009648655.1_ASM964865v1_genomic-dustmasked.fna
Listeria_monocytogenes_EGD_e-tax169963-GCF_000196035.1_ASM19603v1_genomic-dustmasked.fna
Listeria_monocytogenes_EGD_e-tax169963-GCF_009866885.1_ASM986688v1_genomic-dustmasked.fna
Listeria_monocytogenes_EGD-tax1334565-GCF_000582845.1_SV_1_genomic-dustmasked.fna
Listeria_monocytogenes_Finland_1998_strain_Finland_1998_IH_42573-tax393127-GCF_000168595.2_ASM16859v2_genomic-dustmasked.fna
Listeria_monocytogenes_FSL_R2_561_strain_FSLR2_561-tax393126-GCF_000168575.2_ASM16857v2_genomic-dustmasked.fna
Listeria_monocytogenes_HCC23-tax552536-GCF_000021185.1_ASM2118v1_genomic-dustmasked.fna
Listeria_monocytogenes_J0161-tax393130-GCF_000168635.2_ASM16863v2_genomic-dustmasked.fna
Listeria_monocytogenes_J1_220-tax930782-GCF_000195395.5_ASM19539v6_genomic-dustmasked.fna
Listeria_monocytogenes_J1816-tax930781-GCF_000195435.3_ASM19543v4_genomic-dustmasked.fna
Listeria_monocytogenes_L312-tax882094-GCF_000307085.1_ASM30708v1_genomic-dustmasked.fna
Listeria_monocytogenes_L99-tax563174-GCF_000209755.1_ASM20975v1_genomic-dustmasked.fna
Listeria_monocytogenes_M7-tax1030009-GCF_000218305.1_ASM21830v1_genomic-dustmasked.fna
Listeria_monocytogenes_R479a-tax1437838-GCF_000613085.1_R479A_18022011_genomic-dustmasked.fna
Listeria_monocytogenes_serotype_1_2a_str_02_5993-tax1196180-GCF_002213545.1_ASM221354v1_genomic-dustmasked.fna
Listeria_monocytogenes_serotype_1_2a_str_04_5457-tax1196181-GCF_002213565.1_ASM221356v1_genomic-dustmasked.fna
Listeria_monocytogenes_serotype_1_2a_str_08_6056-tax1196182-GCF_002213585.1_ASM221358v1_genomic-dustmasked.fna
Listeria_monocytogenes_serotype_1_2a_str_08_6569-tax1196183-GCF_000513595.1_ASM51359v1_genomic-dustmasked.fna
Listeria_monocytogenes_serotype_1_2a_str_08_6997-tax1196184-GCF_000513635.1_ASM51363v1_genomic-dustmasked.fna
Listeria_monocytogenes_serotype_1_2a_str_08_7374-tax1196185-GCF_002213605.1_ASM221360v1_genomic-dustmasked.fna
Listeria_monocytogenes_serotype_1_2a_str_08_7669-tax1196186-GCF_002213625.1_ASM221362v1_genomic-dustmasked.fna
Listeria_monocytogenes_serotype_1_2a_str_10_0812-tax1196165-GCF_002214125.1_ASM221412v1_genomic-dustmasked.fna
Listeria_monocytogenes_serotype_1_2a_str_10_0813-tax1196166-GCF_002214145.1_ASM221414v1_genomic-dustmasked.fna
Listeria_monocytogenes_serotype_1_2a_str_10_0814-tax1196187-GCF_002214045.1_ASM221404v1_genomic-dustmasked.fna
Listeria_monocytogenes_serotype_1_2a_str_10_0815-tax1196188-GCF_000513655.1_ASM51365v1_genomic-dustmasked.fna
Listeria_monocytogenes_serotype_1_2a_str_10_0933-tax1196169-GCF_002213845.1_ASM221384v1_genomic-dustmasked.fna
Listeria_monocytogenes_serotype_1_2a_str_10_0934-tax1196170-GCF_002213865.1_ASM221386v1_genomic-dustmasked.fna
Listeria_monocytogenes_serotype_1_2a_str_10_1046-tax1196189-GCF_002213645.1_ASM221364v1_genomic-dustmasked.fna
Listeria_monocytogenes_serotype_1_2a_str_10_1047-tax1196190-GCF_000513675.1_ASM51367v1_genomic-dustmasked.fna
Listeria_monocytogenes_serotype_1_2a_str_10_1321-tax1196191-GCF_002213665.1_ASM221366v1_genomic-dustmasked.fna
Listeria_monocytogenes_serotype_1_2a_str_10_4754-tax1196167-GCF_002213805.1_ASM221380v1_genomic-dustmasked.fna
Listeria_monocytogenes_serotype_1_2a_str_10_4758-tax1196168-GCF_002213825.1_ASM221382v1_genomic-dustmasked.fna
Listeria_monocytogenes_serotype_1_2a_str_10_5024-tax1196192-GCF_002213905.1_ASM221390v1_genomic-dustmasked.fna
Listeria_monocytogenes_serotype_1_2a_str_88_0478-tax1196176-GCF_000513695.1_ASM51369v1_genomic-dustmasked.fna
Listeria_monocytogenes_serotype_1_2a_str_95_0093-tax1196177-GCF_002213685.1_ASM221368v1_genomic-dustmasked.fna
Listeria_monocytogenes_serotype_1_2a_str_98_2035-tax1196178-GCF_002213705.1_ASM221370v1_genomic-dustmasked.fna
Listeria_monocytogenes_serotype_1_2a_str_99_6370-tax1196179-GCF_002213725.1_ASM221372v1_genomic-dustmasked.fna
Listeria_monocytogenes_serotype_1_2b_str_10_0810-tax1196163-GCF_002214085.1_ASM221408v1_genomic-dustmasked.fna
Listeria_monocytogenes_serotype_1_2b_str_10_0811-tax1196164-GCF_002214105.1_ASM221410v1_genomic-dustmasked.fna
Listeria_monocytogenes_serotype_1_2c_str_10_5025-tax1196193-GCF_002213745.1_ASM221374v1_genomic-dustmasked.fna
Listeria_monocytogenes_serotype_1_2c_str_10_5026-tax1196194-GCF_002213765.1_ASM221376v1_genomic-dustmasked.fna
Listeria_monocytogenes_serotype_3c_str_10_5027-tax1196195-GCF_002213785.1_ASM221378v1_genomic-dustmasked.fna
Listeria_monocytogenes_serotype_4b_str_02_1103-tax1196171-GCF_002213885.1_ASM221388v1_genomic-dustmasked.fna
Listeria_monocytogenes_serotype_4b_str_02_1289-tax1196172-GCF_002213925.1_ASM221392v1_genomic-dustmasked.fna
Listeria_monocytogenes_serotype_4b_str_02_1792-tax1196173-GCF_002213945.1_ASM221394v1_genomic-dustmasked.fna
Listeria_monocytogenes_serotype_4b_str_02_6679-tax1196174-GCF_002213505.1_ASM221350v1_genomic-dustmasked.fna
Listeria_monocytogenes_serotype_4b_str_02_6680-tax1196175-GCF_002213965.1_ASM221396v1_genomic-dustmasked.fna
Listeria_monocytogenes_serotype_4b_str_10_0809-tax1196162-GCF_002214065.1_ASM221406v1_genomic-dustmasked.fna
Listeria_monocytogenes_serotype_4b_str_81_0558-tax1196159-GCF_002213985.1_ASM221398v1_genomic-dustmasked.fna
Listeria_monocytogenes_serotype_4b_str_81_0592-tax1196160-GCF_002214005.1_ASM221400v1_genomic-dustmasked.fna
Listeria_monocytogenes_serotype_4b_str_81_0861-tax1196161-GCF_000513615.1_ASM51361v1_genomic-dustmasked.fna
Listeria_monocytogenes_serotype_4b_str_CLIP_80459_strain_Clip80459-tax568819-GCF_000026705.1_ASM2670v1_genomic-dustmasked.fna
Listeria_monocytogenes_serotype_4b_str_F2365_strain_4b_F2365-tax265669-GCF_000008285.1_ASM828v1_genomic-dustmasked.fna
Listeria_monocytogenes_serotype_4b_str_LIS0087-tax1134669-GCF_004763665.1_ASM476366v2_genomic-dustmasked.fna
Listeria_monocytogenes_serotype_4b_str_LL195-tax1230340-GCF_000318055.1_ASM31805v1_genomic-dustmasked.fna
Listeria_monocytogenes_SLCC2372-tax932920-GCF_000210815.2_ASM21081v2_genomic-dustmasked.fna
Listeria_monocytogenes_SLCC2376-tax882097-GCF_000307065.1_ASM30706v1_genomic-dustmasked.fna
Listeria_monocytogenes_SLCC2378-tax879088-GCF_000307615.1_ASM30761v1_genomic-dustmasked.fna
Listeria_monocytogenes_SLCC2479-tax882020-GCF_000307005.1_ASM30700v1_genomic-dustmasked.fna
Listeria_monocytogenes_SLCC2540-tax879089-GCF_000306905.1_ASM30690v1_genomic-dustmasked.fna
Listeria_monocytogenes_SLCC2755-tax932919-GCF_000197755.2_ASM19775v2_genomic-dustmasked.fna
Listeria_monocytogenes_SLCC5850-tax882096-GCF_000307045.1_ASM30704v1_genomic-dustmasked.fna
Listeria_monocytogenes_SLCC7179-tax879090-GCF_000306985.1_ASM30698v1_genomic-dustmasked.fna
Listeria_monocytogenes_strain_10_092876_0055_LM4-tax1639-GCF_001999005.1_ASM199900v1_genomic-dustmasked.fna
Listeria_monocytogenes_strain_10_092876_0145_LM9-tax1639-GCF_001999105.1_ASM199910v1_genomic-dustmasked.fna
Listeria_monocytogenes_strain_10_092876_0168-tax1639-GCF_001998945.1_ASM199894v1_genomic-dustmasked.fna
Listeria_monocytogenes_strain_10_092876_0731_LM5-tax1639-GCF_001999025.1_ASM199902v1_genomic-dustmasked.fna
Listeria_monocytogenes_strain_10_092876_0769_LM12-tax1639-GCF_001999165.1_ASM199916v1_genomic-dustmasked.fna
Listeria_monocytogenes_strain_10_092876_1016_LM11-tax1639-GCF_001999145.1_ASM199914v1_genomic-dustmasked.fna
Listeria_monocytogenes_strain_10_092876_1063_LM3-tax1639-GCF_001998985.1_ASM199898v1_genomic-dustmasked.fna
Listeria_monocytogenes_strain_10_092876_1155_LM6-tax1639-GCF_001999045.1_ASM199904v1_genomic-dustmasked.fna
Listeria_monocytogenes_strain_10_092876_1235_LM8-tax1639-GCF_001999085.1_ASM199908v1_genomic-dustmasked.fna
Listeria_monocytogenes_strain_10_092876_1547_LM7-tax1639-GCF_001999065.1_ASM199906v1_genomic-dustmasked.fna
Listeria_monocytogenes_strain_10_092876_1559_LM1-tax1639-GCF_001998915.1_ASM199891v1_genomic-dustmasked.fna
Listeria_monocytogenes_strain_10_092876_1763_LM10-tax1639-GCF_001999125.1_ASM199912v1_genomic-dustmasked.fna
Listeria_monocytogenes_strain_2015TE19005_1355-tax1639-GCF_001551855.1_ASM155185v1_genomic-dustmasked.fna
Listeria_monocytogenes_strain_2015TE24968-tax1639-GCF_001596775.2_ASM159677v2_genomic-dustmasked.fna
Listeria_monocytogenes_strain_2018TE5305_1_4-tax1639-GCF_003144075.1_ASM314407v1_genomic-dustmasked.fna
Listeria_monocytogenes_strain_4_52_1953-tax1639-GCF_010443035.1_ASM1044303v1_genomic-dustmasked.fna
Listeria_monocytogenes_strain_52330-tax1639-GCF_008807975.1_ASM880797v1_genomic-dustmasked.fna
Listeria_monocytogenes_strain_52854-tax1639-GCF_008807955.1_ASM880795v1_genomic-dustmasked.fna
Listeria_monocytogenes_strain_52859-tax1639-GCF_008807935.1_ASM880793v1_genomic-dustmasked.fna
Listeria_monocytogenes_strain_52860-tax1639-GCF_008807915.1_ASM880791v1_genomic-dustmasked.fna
Listeria_monocytogenes_strain_52869-tax1639-GCF_008807895.1_ASM880789v1_genomic-dustmasked.fna
Listeria_monocytogenes_strain_52873-tax1639-GCF_008807875.1_ASM880787v1_genomic-dustmasked.fna
Listeria_monocytogenes_strain_AL4E-tax1639-GCF_002557815.1_ASM255781v1_genomic-dustmasked.fna
Listeria_monocytogenes_strain_AT3E-tax1639-GCF_002557735.1_ASM255773v1_genomic-dustmasked.fna
Listeria_monocytogenes_strain_ATCC_13932-tax1639-GCF_003031895.1_ASM303189v1_genomic-dustmasked.fna
Listeria_monocytogenes_strain_ATCC_51775-tax1639-GCF_003031955.1_ASM303195v1_genomic-dustmasked.fna
Listeria_monocytogenes_strain_ATCC_51779-tax1639-GCF_003032075.1_ASM303207v1_genomic-dustmasked.fna
Listeria_monocytogenes_strain_AUF-tax1639-GCF_010442835.1_ASM1044283v1_genomic-dustmasked.fna
Listeria_monocytogenes_strain_AUSMDU00000224-tax1639-GCF_009664775.1_ASM966477v1_genomic-dustmasked.fna
Listeria_monocytogenes_strain_AUSMDU00000235-tax1639-GCF_009664755.1_ASM966475v1_genomic-dustmasked.fna
Listeria_monocytogenes_strain_AUSMDU00007774-tax1639-GCF_009664735.1_ASM966473v1_genomic-dustmasked.fna
Listeria_monocytogenes_strain_C1_387-tax1639-GCF_000438605.1_ASM43860v1_genomic-dustmasked.fna
Listeria_monocytogenes_strain_CFSAN004330-tax1639-GCF_002105715.1_ASM210571v1_genomic-dustmasked.fna
Listeria_monocytogenes_strain_CFSAN006122-tax1639-GCF_000681515.1_ASM68151v1_genomic-dustmasked.fna
Listeria_monocytogenes_strain_CFSAN007956-tax1639-GCF_001005985.1_ASM100598v1_genomic-dustmasked.fna
Listeria_monocytogenes_strain_CFSAN008100-tax1639-GCF_001005925.2_ASM100592v2_genomic-dustmasked.fna
Listeria_monocytogenes_strain_CFSAN008100-tax1639-GCF_009648695.1_ASM964869v1_genomic-dustmasked.fna
Listeria_monocytogenes_strain_CFSAN010068-tax1639-GCF_001548635.1_ASM154863v1_genomic-dustmasked.fna
Listeria_monocytogenes_strain_CFSAN022990-tax1639-GCF_002105635.1_ASM210563v1_genomic-dustmasked.fna
Listeria_monocytogenes_strain_CFSAN023459-tax1639-GCF_001548585.1_ASM154858v1_genomic-dustmasked.fna
Listeria_monocytogenes_strain_CFSAN023463-tax1639-GCF_001047715.1_ASM104771v1_genomic-dustmasked.fna
Listeria_monocytogenes_strain_CFSAN023464-tax1639-GCF_009648675.1_ASM964867v1_genomic-dustmasked.fna
Listeria_monocytogenes_strain_CFSAN023465-tax1639-GCF_009648595.1_ASM964859v1_genomic-dustmasked.fna
Listeria_monocytogenes_strain_CFSAN023468-tax1639-GCF_009648615.1_ASM964861v1_genomic-dustmasked.fna
Listeria_monocytogenes_strain_CFSAN023469-tax1639-GCF_009648635.1_ASM964863v1_genomic-dustmasked.fna
Listeria_monocytogenes_strain_CFSAN028538-tax1639-GCF_002105615.1_ASM210561v1_genomic-dustmasked.fna
Listeria_monocytogenes_strain_CFSAN029793-tax1639-GCF_001908335.1_ASM190833v1_genomic-dustmasked.fna
Listeria_monocytogenes_strain_CFSAN042079-tax1639-GCF_001952795.1_ASM195279v1_genomic-dustmasked.fna
Listeria_monocytogenes_strain_CFSAN054108-tax1639-GCF_003030405.1_ASM303040v1_genomic-dustmasked.fna
Listeria_monocytogenes_strain_CFSAN054109-tax1639-GCF_003030165.1_ASM303016v1_genomic-dustmasked.fna
Listeria_monocytogenes_strain_CIIMS_NV_3-tax1639-GCF_003409075.1_ASM340907v1_genomic-dustmasked.fna
Listeria_monocytogenes_strain_CIIMS_PH_1-tax1639-GCF_003433415.1_ASM343341v1_genomic-dustmasked.fna
Listeria_monocytogenes_strain_FDA709873_31-tax1639-GCF_002285655.1_ASM228565v1_genomic-dustmasked.fna
Listeria_monocytogenes_strain_FDA709873_33-tax1639-GCF_002208215.1_ASM220821v1_genomic-dustmasked.fna
Listeria_monocytogenes_strain_FDA971911_001_001-tax1639-GCF_002285835.1_ASM228583v1_genomic-dustmasked.fna
Listeria_monocytogenes_strain_FDAARGOS_554-tax1639-GCF_003812565.1_ASM381256v1_genomic-dustmasked.fna
Listeria_monocytogenes_strain_FDAARGOS_555-tax1639-GCF_003812545.1_ASM381254v1_genomic-dustmasked.fna
Listeria_monocytogenes_strain_FDAARGOS_58-tax1639-GCF_001188025.2_ASM118802v2_genomic-dustmasked.fna
Listeria_monocytogenes_strain_FDAARGOS_607-tax1639-GCF_006364035.1_ASM636403v1_genomic-dustmasked.fna
Listeria_monocytogenes_strain_FDAARGOS_778-tax1639-GCF_006364655.1_ASM636465v1_genomic-dustmasked.fna
Listeria_monocytogenes_strain_FORC_049-tax1639-GCF_002220325.1_ASM222032v1_genomic-dustmasked.fna
Listeria_monocytogenes_strain_FORC_057-tax1639-GCF_003999665.1_ASM399966v1_genomic-dustmasked.fna
Listeria_monocytogenes_strain_FW040025-tax1639-GCF_001644625.1_ASM164462v1_genomic-dustmasked.fna
Listeria_monocytogenes_strain_H34-tax1639-GCF_002101275.1_ASM210127v1_genomic-dustmasked.fna
Listeria_monocytogenes_strain_HPB2088-tax1639-GCF_001952735.1_ASM195273v1_genomic-dustmasked.fna
Listeria_monocytogenes_strain_HPB5415-tax1639-GCF_001952755.1_ASM195275v1_genomic-dustmasked.fna
Listeria_monocytogenes_strain_HPB5622-tax1639-GCF_001952775.1_ASM195277v1_genomic-dustmasked.fna
Listeria_monocytogenes_strain_HPB913-tax1639-GCF_001913195.1_ASM191319v1_genomic-dustmasked.fna
Listeria_monocytogenes_strain_ICDC_LM188-tax1639-GCF_002043045.1_ASM204304v1_genomic-dustmasked.fna
Listeria_monocytogenes_strain_IZSAM_Lm_15_17439_A144-tax1639-GCF_001513695.1_ASM151369v1_genomic-dustmasked.fna
Listeria_monocytogenes_strain_IZSAM_Lm_hs2008-tax1639-GCF_000808055.1_ASM80805v1_genomic-dustmasked.fna
Listeria_monocytogenes_strain_J1_108-tax1639-GCF_000438665.1_ASM43866v1_genomic-dustmasked.fna
Listeria_monocytogenes_strain_J1776-tax1639-GCF_000438705.2_ASM43870v2_genomic-dustmasked.fna
Listeria_monocytogenes_strain_J1817-tax1639-GCF_000438725.2_ASM43872v2_genomic-dustmasked.fna
Listeria_monocytogenes_strain_J1926-tax1639-GCF_000438745.2_ASM43874v2_genomic-dustmasked.fna
Listeria_monocytogenes_strain_J2_031-tax1639-GCF_000438645.1_ASM43864v1_genomic-dustmasked.fna
Listeria_monocytogenes_strain_J2_064-tax1639-GCF_000438625.1_ASM43862v1_genomic-dustmasked.fna
Listeria_monocytogenes_strain_L1846-tax1639-GCF_001027085.1_ASM102708v1_genomic-dustmasked.fna
Listeria_monocytogenes_strain_L2074-tax1639-GCF_001027065.1_ASM102706v1_genomic-dustmasked.fna
Listeria_monocytogenes_strain_L2624-tax1639-GCF_001027165.1_ASM102716v1_genomic-dustmasked.fna
Listeria_monocytogenes_strain_L2625-tax1639-GCF_001027125.1_ASM102712v1_genomic-dustmasked.fna
Listeria_monocytogenes_strain_L2626-tax1639-GCF_001027245.1_ASM102724v1_genomic-dustmasked.fna
Listeria_monocytogenes_strain_L2676-tax1639-GCF_001027205.1_ASM102720v1_genomic-dustmasked.fna
Listeria_monocytogenes_strain_LI0521-tax1639-GCF_002025165.1_ASM202516v1_genomic-dustmasked.fna
Listeria_monocytogenes_strain_Lm_3136-tax1639-GCF_001483425.1_ASM148342v1_genomic-dustmasked.fna
Listeria_monocytogenes_strain_Lm_3163-tax1639-GCF_001483405.1_ASM148340v1_genomic-dustmasked.fna
Listeria_monocytogenes_strain_Lm60-tax1639-GCF_000746625.1_ASM74662v1_genomic-dustmasked.fna
Listeria_monocytogenes_strain_LM850658-tax1639-GCF_001188655.1_ASM118865v1_genomic-dustmasked.fna
Listeria_monocytogenes_strain_LMJF5203-tax1639-GCF_003722375.1_ASM372237v1_genomic-dustmasked.fna
Listeria_monocytogenes_strain_Lm_N1546-tax1639-GCF_001483445.1_ASM148344v1_genomic-dustmasked.fna
Listeria_monocytogenes_strain_LMP18_H2446-tax1639-GCF_003900515.1_ASM390051v2_genomic-dustmasked.fna
Listeria_monocytogenes_strain_LMP18_H8393-tax1639-GCF_004142705.1_ASM414270v2_genomic-dustmasked.fna
Listeria_monocytogenes_strain_M13455-tax1639-GCF_003390475.1_ASM339047v1_genomic-dustmasked.fna
Listeria_monocytogenes_strain_MF4545-tax1639-GCF_002848505.1_ASM284850v1_genomic-dustmasked.fna
Listeria_monocytogenes_strain_MF4562-tax1639-GCF_002848425.1_ASM284842v1_genomic-dustmasked.fna
Listeria_monocytogenes_strain_MF4624-tax1639-GCF_002843525.1_ASM284352v1_genomic-dustmasked.fna
Listeria_monocytogenes_strain_MF4626-tax1639-GCF_002831485.1_ASM283148v1_genomic-dustmasked.fna
Listeria_monocytogenes_strain_MF4697-tax1639-GCF_002848465.1_ASM284846v1_genomic-dustmasked.fna
Listeria_monocytogenes_strain_MF6172-tax1639-GCF_002848485.1_ASM284848v1_genomic-dustmasked.fna
Listeria_monocytogenes_strain_MOD1_LS152-tax1639-GCF_002105655.1_ASM210565v1_genomic-dustmasked.fna
Listeria_monocytogenes_strain_N1_011A-tax1639-GCF_000438685.2_ASM43868v2_genomic-dustmasked.fna
Listeria_monocytogenes_strain_N12_0935-tax1639-GCF_004768685.1_ASM476868v1_genomic-dustmasked.fna
Listeria_monocytogenes_strain_N16_0044-tax1639-GCF_004101665.1_ASM410166v1_genomic-dustmasked.fna
Listeria_monocytogenes_strain_N2306-tax1639-GCF_000950775.1_ASM95077v1_genomic-dustmasked.fna
Listeria_monocytogenes_strain_N843_10-tax1639-GCF_009730615.1_ASM973061v1_genomic-dustmasked.fna
Listeria_monocytogenes_strain_N843_15-tax1639-GCF_009730635.1_ASM973063v1_genomic-dustmasked.fna
Listeria_monocytogenes_strain_NCCP_14714-tax1639-GCF_004771175.1_ASM477117v1_genomic-dustmasked.fna
Listeria_monocytogenes_strain_NCCP_15743-tax1639-GCF_004771195.1_ASM477119v1_genomic-dustmasked.fna
Listeria_monocytogenes_strain_NCTC10357-tax1639-GCF_900187225.1_51881_G01_genomic-dustmasked.fna
Listeria_monocytogenes_strain_NCTC7973-tax1639-GCF_900637785.1_52592_C02_genomic-dustmasked.fna
Listeria_monocytogenes_strain_NCTC7974-tax1639-GCF_900637775.1_52592_D02_genomic-dustmasked.fna
Listeria_monocytogenes_strain_NE-tax1639-GCF_000600015.1_ASM60001v1_genomic-dustmasked.fna
Listeria_monocytogenes_strain_NH1-tax1639-GCF_002969195.1_ASM296919v1_genomic-dustmasked.fna
Listeria_monocytogenes_strain_NTSN-tax1639-GCF_000800335.1_ASM80033v1_genomic-dustmasked.fna
Listeria_monocytogenes_strain_PIR00540-tax1639-GCF_003043895.1_ASM304389v1_genomic-dustmasked.fna
Listeria_monocytogenes_strain_PIR00543-tax1639-GCF_003031935.1_ASM303193v1_genomic-dustmasked.fna
Listeria_monocytogenes_strain_PIR00544-tax1639-GCF_003032055.1_ASM303205v1_genomic-dustmasked.fna
Listeria_monocytogenes_strain_PIR00545-tax1639-GCF_003031975.1_ASM303197v1_genomic-dustmasked.fna
Listeria_monocytogenes_strain_PIR00546-tax1639-GCF_003031915.1_ASM303191v1_genomic-dustmasked.fna
Listeria_monocytogenes_strain_PNUSAL000096-tax1639-GCF_002105695.1_ASM210569v1_genomic-dustmasked.fna
Listeria_monocytogenes_strain_PNUSAL000144-tax1639-GCF_002105675.1_ASM210567v1_genomic-dustmasked.fna
Listeria_monocytogenes_strain_R2_502-tax1639-GCF_000438585.1_ASM43858v1_genomic-dustmasked.fna
Listeria_monocytogenes_strain_ScottA-tax1639-GCF_009866905.1_ASM986690v1_genomic-dustmasked.fna
Listeria_monocytogenes_strain_WSLC_1018-tax1639-GCF_001454845.1_ASM145484v1_genomic-dustmasked.fna
Listeria_monocytogenes_strain_WSLC_1019-tax1639-GCF_001454865.1_ASM145486v1_genomic-dustmasked.fna
Listeria_monocytogenes_strain_WSLC_1020-tax1639-GCF_001454885.1_ASM145488v1_genomic-dustmasked.fna
Listeria_monocytogenes_strain_WSLC_1047-tax1639-GCF_001454925.1_ASM145492v1_genomic-dustmasked.fna
Listeria_monocytogenes_strain_XYSN-tax1639-GCF_002116675.1_ASM211667v1_genomic-dustmasked.fna
Listeria_monocytogenes-tax1639-GCF_900231475.1_LMNC088_complete_genome_genomic-dustmasked.fna
Listeria_monocytogenes-tax1639-GCF_900231485.1_JF5861_complete_genome_genomic-dustmasked.fna
Listeria_monocytogenes-tax1639-GCF_900275645.1_JF5203_1_genomic-dustmasked.fna
Listeria_monocytogenes-tax1639-GCF_902385845.1_UHGG_MGYG-HGUT-02325_genomic-dustmasked.fna
Listeria_monocytogenes_WSLC1001-tax1457187-GCF_000568475.1_ASM56847v1_genomic-dustmasked.fna
Listeria_monocytogenes_WSLC1042-tax1457188-GCF_000568935.1_ASM56893v1_genomic-dustmasked.fna
Listeria_seeligeri_serovar_1_2b_str_SLCC3954-tax683837-GCF_000027145.1_ASM2714v1_genomic-dustmasked.fna
Listeria_sp_PSOL_1_strain_Marseille_P4284-tax1844999-GCF_902806445.1_P4284_genomic-dustmasked.fna
Listeria_weihenstephanensis_strain_WS_4560-tax1006155-GCF_003534205.1_Lweihen2.0_genomic-dustmasked.fna
Listeria_welshimeri_serovar_6b_str_SLCC5334-tax386043-GCF_000060285.1_ASM6028v1_genomic-dustmasked.fna
[truncated: 1,805 more rows]
