# Supplementary material for: Use of a taxon-specific reference database for accurate metagenomics-based pathogen detection of Listeria monocytogenes in turkey deli meat and spinach
Source: BMC Genomics. 2023 Jun 27;24:361. doi: 10.1186/s12864-023-09338-w (PMC10303765; doi:10.1186/s12864-023-09338-w)
Supplement: Supplementary file 8 — Additional file 8. [file 12864_2023_9338_MOESM8_ESM.xlsx]

## Sheet: Additional_file_8
Additional File 8. Reference database features.
Classifier	Centrifuge		Kraken 2		KrakenUniq
Features*/Database	Universal	FBP	Universal	FBP	Universal	FBP
Database Size	38.8 GB	9.8 GB	48.3 GB	6.2 GB	337 GB	52 GB
Build Time	22h28m	4h33m	2h19m	35m48s	14h58m	3h48m
Memory	278.29 GB	79.14 GB	46.03 GB	9.57 GB	307.40 GB	61.27 GB
*All values are approximate and were measured using 16 threads. Universal reference database contains 27,073 reference genomes + human genome (GRCh38.p13) + contaminant databases UniVec and EMVEC. Foodborne pathogen (FBP) specific reference database contains 3,804 reference genomes + human genome (GRCh38.p13) + contaminant databases UniVec and EMVEC.
