# Supplementary material for: Use of a taxon-specific reference database for accurate metagenomics-based pathogen detection of Listeria monocytogenes in turkey deli meat and spinach
Source: BMC Genomics. 2023 Jun 27;24:361. doi: 10.1186/s12864-023-09338-w (PMC10303765; doi:10.1186/s12864-023-09338-w)
Supplement: Supplementary file 9 — Additional file 9. [file 12864_2023_9338_MOESM9_ESM.xlsx]

## Sheet: Additional_file_9
Additional File 9. List of the main software used in the study.
Software	Version
RefSeq [57]	Release 98
Dustmasker [58]	1.0.0
Centrifuge [29]	1.0.4_beta
Kraken 2 [30]	2.1.2
KrakenUniq [31]	0.6
FastQC [64]	0.11.8
fastp [65]	0.20.1
Bowtie 2 [66]	2.4.4
BLAST [34]	2.9.0
RStudio [69]	1.2.1335
R [70]	3.6.1
ggplot2 R package [71]	3.3.2
